# Supplementary material for: Transcriptomic Analysis Reveals LncRNAs Associated with Flowering of Angelica sinensis during Vernalization
Source: Curr Issues Mol Biol. 2022 Apr 26;44(5):1867–88. doi: 10.3390/cimb44050128 (PMC9164074; doi:10.3390/cimb44050128)
Supplement: Supplementary file 1 [file cimb-44-00128-s001.zip]

Archive with 3 entries (3 files):
- Supplementary Materials.pdf
- Table S1.xlsx
- Table S2.txt
