# Supplementary material for: Transcriptomic Analysis Reveals LncRNAs Associated with Flowering of Angelica sinensis during Vernalization
Source: Curr Issues Mol Biol. 2022 Apr 26;44(5):1867–88. doi: 10.3390/cimb44050128 (PMC9164074; doi:10.3390/cimb44050128)
Supplement: Supplementary file 1 [file cimb-44-00128-s001.zip › Table S1.xlsx]

## Sheet: Replications 
Ct value
		Replications	ACT	HMGB2	HMGB3	At1g05910	RID2	At4g26600	H2AV	At2g28720	HTR2	HOS15	REF6	SKP1A	ASK21	SRK2G	SRK2H	SRR1	PHL	PHYA	AGL62	AGL79	ATJ3	ACBP6	ENO2	ADH1	CSP2	HSP17.8	HSP70-3	HSP70-10	HSP90-3	CSY4	GAPCP2	At3g52990	PGM2	BAM1	ARF1	CUL1	SOFL4	SOFL5	GRF2	GRF11	ERF3	SF1	PURU1	MES16	GPT1	ABCF5	SECA2
	T1	Ⅰ	21.588	26.709	25.663	33.563	23.48	23.417	28.975	25.206	23.92	26.111	32.436	32.308	34.613	36.407	34.728	36.158	33.755	37.8048	35.792	37.24	35.51	39.612	35.008	36.086	33.216	35.162	32.059	34.54	28.95	33.954	34.328	36.786	26.935	39.369	23.066	25.646	23.077	21.083	22.628	34.032	35.066	39.035	22.096	26.171	25.693	27.576	22.437
			21.607	26.711	25.661	32.561	27.58	22.437	28.175	25.226	24.82	26.101	30.426	34.258	35.611	30.427	34.718	35.758	32.8452	36.955	34.692	36.14	34.91	39.212	35.009	36.288	32.906	35.062	32.169	33.98	29.106	33.868	33.528	35.988	26.96	38.992	23.21	25.564	23.123	21.132	22.619	34.219	35.568	38.95	22.209	26.191	25.803	27.702	23.42
			21.596	26.713	25.665	34.558	31.68	24.397	30.075	25.216	26.02	26.121	34.447	36.208	36.615	33.447	34.738	36.558	32.9579	38.655	36.892	38.34	36.11	40.012	35.007	36.184	33.496	35.262	34.649	34.02	30.912	34.64	35.128	38.184	29.01	40.346	23.231	26.01	23.031	21.928	22.931	34.457	35.77	38.22	22.202	27.771	25.493	27.462	24.394
		Ⅱ	21.572	26.852	26.818	30.92	28.766	23.15	29.088	23.722	23.658	26.114	31.69	33.328	37.606	32.453	32.405	33.367	34.2973	34.242	34.176	36.616	32.928	39.639	34.095	34.735	31.772	37.919	31.889	33.993	28.978	33.895	32.906	33.874	28.097	37.9	23.01	25.364	23.012	21.073	22.594	34.015	36.01	37.129	22.212	26.192	25.818	27.766	23.065
			21.574	26.856	26.821	31.927	27.7617	23.156	30.087	24.922	24.658	26.117	32.692	35.327	36.626	34.433	32.505	34.466	34.4564	35.242	34.076	36.606	33.908	39.739	35.005	36.715	31.872	38.01	32.98	34.763	28.879	34.095	33.2	33.974	27.89	39.703	22.98	24.866	23.225	21.105	23.061	33.81	35.912	36.986	22.21	26.204	25.781	27.662	22.817
			21.57	26.86	26.824	32.935	26.758	23.162	28.086	26.122	25.658	26.12	33.694	37.326	35.646	33.443	32.605	35.568	34.1649	36.242	33.976	36.596	34.888	39.839	35.945	32.8	31.972	38.128	34.092	36.133	32.077	34.895	33.512	34.074	28.004	39.106	23.64	26.462	23.132	21.233	22.175	34.82	36.114	37.56	22.208	26.204	25.864	27.858	23.586
		Ⅲ	21.492	26.691	25.827	29.529	28.229	22.246	28.409	24.098	25.016	25.29	32.804	35.237	35.694	32.227	33.14	34.515	33.5644	34.876	34.987	34.944	35.775	35.648	32.564	35.23	34.337	35.99	32.635	34.396	29.575	35.958	34.369	33.974	28.653	38.331	23.063	25.752	23.15	20.02	22.618	33.82	36.056	35.71	21.166	27.198	25.853	28.211	23.265
			21.489	26.694	25.835	31.509	28.231	24.246	29.399	25.098	24.716	26.29	32.904	36.137	36.684	32.287	33.34	34.495	33.5967	36.936	33.997	34.844	33.975	36.749	30.564	35.237	35.33	36.092	32.317	33.39	30.875	36.058	34.192	34.974	27.756	38.135	22.961	25.458	23.149	22.026	22.82	34.024	36.369	35.801	22.163	26.896	25.902	28.136	23.276
			21.495	26.697	25.843	33.519	28.233	23.276	30.419	26.098	25.316	24.29	33.004	37.337	37.674	32.257	33.54	37.505	33.7144	35.996	36.007	34.744	32.175	37.85	37.564	35.249	33.95	37.691	31.969	32.405	29.775	35.558	34.609	35.974	26.85	38.245	23.465	25.446	23.157	21.023	22.422	34.828	37.243	35.63	23.16	27.2	25.75	28.346	23.227
Ct value
			ACT	HMGB2	HMGB3	At1g05910	RID2	At4g26600	H2AV	At2g28720	HTR2	HOS15	REF6	SKP1A	ASK21	SRK2G	SRK2H	SRR1	PHL	PHYA	AGL62	AGL79	ATJ3	ACBP6	ENO2	ADH1	CSP2	HSP17.8	HSP70-3	HSP70-10	HSP90-3	CSY4	GAPCP2	At3g52990	PGM2	BAM1	ARF1	CUL1	SOFL4	SOFL5	GRF2	GRF11	ERF3	SF1	PURU1	MES16	GPT1	ABCF5	SECA2
	T2	Ⅰ	20.222	26.856	25.066	29.98	28.169	24.417	29.001	25.015	24.989	26.796	35.436	36.257	35.61	33.126	33.726	36.858	33.754	37.804	35.292	37.2407	35.526	37.612	34.578	37.186	33.201	35.862	31.956	33.18	27.326	35.054	34.828	35.496	25.635	37.569	21.016	22.349	23.862	21.181	22.716	31.236	36.868	34.731	18.668	26.21	22.663	25.492	22.016
			20.22	26.796	25.06	29.992	27.986	24.256	28.686	24.622	24.652	26.812	35.692	36.327	35.326	33.001	33.565	37.246	34.8452	37.941	34.975	37.36	35.408	37.539	35.568	37.349	32.872	36.019	31.672	33.202	27.198	35.006	35.022	35.612	25.196	37.662	20.621	22.659	23.978	21.036	22.512	31.821	37.012	34.525	18.729	26.016	22.826	26.491	22.169
			20.224	26.916	25.072	29.986	29.318	24.794	27.798	24.496	26.751	27.107	35.786	36.61	35.783	32.837	32.807	37.271	34.292	39.872	35.72	37.362	36.133	37.982	36.558	37.233	33.491	35.981	31.679	33.236	27.346	35.057	34.871	35.5	25.192	38.142	20.733	22.54	24.511	20.975	22.575	31.86	37.318	34.544	18.973	26.242	23.109	27.49	22.382
		Ⅱ	20.293	26.317	25.062	29.972	28.29	24.486	28.496	24.611	25.563	26.901	39.637	36.396	35.581	32.687	33.339	37.226	34.29	38.336	35.429	37.821	35.398	37.701	35.569	37.125	33.198	35.962	31.867	33.251	27.102	35.002	34.702	35.236	25.361	37.802	20.99	22.51	24.102	21.021	22.624	31.619	37.06	34.6	18.879	26.389	22.869	26.496	22.164
			20.291	26.906	25.029	30.078	28.912	24.668	28.363	24.462	25.539	26.832	39.176	36.415	35.636	32.598	33.342	37.122	34.46	38.249	35.461	37.596	35.801	37.616	35.642	37.042	33.26	35.782	31.689	33.24	27.01	34.762	34.569	35.119	25.316	37.686	21.001	22.5106	23.962	20.689	22.5176	31.422	37.126	34.426	18.606	26.29	22.74	27.002	22.129
			20.288	26.859	24.999	29.884	29.567	24.739	28.83	24.325	25.599	26.85	39.609	36.464	35.979	33.34	33.375	37.618	34.618	38.201	35.469	37.899	35.868	37.546	35.721	36.95	33.28	35.944	31.526	33.244	26.873	34.888	34.652	35.281	25.616	37.639	21.024	22.512	23.792	20.885	22.412	31.732	36.961	34.51	18.93	26.203	23.181	27.271	22.1
		Ⅲ	20.44	26.836	24.841	29.689	27.876	23.984	28.95	23.998	24.996	26.902	38.96	36.505	36.005	32.751	33.154	36.958	34.164	38.658	35.251	37.6131	35.769	37.319	35.497	36.9986	33.393	35.954	31.619	33.199	27.18	34.821	34.886	35.552	25.462	37.782	20.6155	22.603	23.976	21.162	22.667	31.692	37.125	34.604	18.767	26.712	22.884	26.978	22.204
			20.437	26.862	24.825	29.7373	28.1215	24.289	28.227	24.012	25.466	26.694	39.147	36.462	35.697	32.809	33.046	36.971	33.996	38.876	35.268	37.5213	35.968	37.762	35.612	37.126	33.127	35.68	31.728	33.391	27.362	35.696	35.001	35.294	25.164	37.6685	20.921	22.962	24.122	21.028	22.592	31.036	37.011	34.453	18.821	26.439	22.897	27.022	22.179
			20.443	26.861	24.0045	30.781	30.438	25.485	28.386	25.73	26.368	27.035	41.398	36.107	35.992	32.894	33.691	37.377	34.335	38.731	35.711	37.654	35.711	37.692	35.259	37.385	33.227	35.97	31.741	33.208	27.319	33.781	34.99	35.768	25.301	37.595	20.822	21.992	24.088	21.101	22.763	32.129	36.96	34.596	18.596	26.808	22.706	26.436	22.175
Ct value
			ACT	HMGB2	HMGB3	At1g05910	RID2	At4g26600	H2AV	At2g28720	HTR2	HOS15	REF6	SKP1A	ASK21	SRK2G	SRK2H	SRR1	PHL	PHYA	AGL62	AGL79	ATJ3	ACBP6	ENO2	ADH1	CSP2	HSP17.8	HSP70-3	HSP70-10	HSP90-3	CSY4	GAPCP2	At3g52990	PGM2	BAM1	ARF1	CUL1	SOFL4	SOFL5	GRF2	GRF11	ERF3	SF1	PURU1	MES16	GPT1	ABCF5	SECA2
	T3	Ⅰ	20.304	24.001	23.714	29.986	27.596	23.017	28.864	23.697	24.919	26.11	35.436	36.258	36.213	33.026	32.726	36.658	33.754	37.804	35.792	37.44	35.001	36.312	31.79	36.885	30.201	36.002	32.859	34.017	27.656	35.851	33.528	35.786	27.635	37.569	20.468	22.797	23.377	21.881	21.725	31.588	36.467	36.735	20.129	24.91	24.275	27.179	22.779
			20.308	23.996	23.499	29.987	27.862	23.004	29.973	24.012	25.065	26.117	35.694	36.627	36.026	32.842	32.45	36.976	33.445	38.241	35.015	37.806	34.908	36.21	32.014	36.961	31.089	36.019	32.768	33.862	27.378	35.952	33.705	35.474	27.397	37.902	20.709	22.936	23.367	21.979	21.609	31.941	36.612	36.925	19.92	25.019	24.323	27.093	22.649
			20.312	24.003	23.614	29.99	27.456	22.694	31.031	24.075	24.803	25.95	36.765	36.63	36.076	32.382	32.465	36.643	33.493	38.429	36.749	37.593	34.206	36.136	32.19	37.151	31.089	36.57	32.23	33.518	27.73	35.981	33.822	35.45	27.39	37.872	20.668	23.258	23.372	22.023	21.67	31.55	36.583	37.055	19.855	25.404	24.257	27.142	22.987
		Ⅱ	20.345	23.796	24.036	29.969	28.463	23.128	29.627	23.786	24.663	25.915	37.236	36.398	36.373	32.98	32.366	37.012	33.097	38.538	35.329	37.32	34.688	36.311	32.167	37.256	30.188	35.954	32.769	33.296	27.59	35.685	33.607	35.336	27.741	37.79	20.697	23.015	23.117	22.046	21.624	31.661	36.658	36.6	19.79	25.155	24.384	27.49	22.918
			20.349	24.019	24.029	29.982	28.029	23.065	29.563	23.965	24.892	25.948	37.074	36.526	36.124	32.285	33.556	36.891	33.975	38.262	35.853	37.776	34.368	36.26	32.008	37.038	30.024	35.896	32.493	33.644	27.762	35.893	33.461	35.211	27.43	37.619	20.393	23.311	23.321	22.068	21.619	31.89	36.488	36.912	19.805	25.293	24.53	27.239	22.922
			20.354	24.185	24.022	29.26	27.874	23.074	30.291	23.94	25.085	25.909	37.131	36.51	36.153	33.555	31.482	37.01	33.719	38.637	35.873	37.467	34.648	36.068	31.96	37.252	32.272	36.621	32.322	34.136	27.352	35.504	33.492	35.314	27.644	37.598	20.26	22.749	23.267	21.973	21.635	31.657	36.48	37.047	19.883	24.942	24.577	27.237	22.917
		Ⅲ	20.318	24.059	23.908	29.99	27.976	22.994	29.951	23.928	24.931	26.05	35.165	36.501	36.126	32.757	32.504	36.729	33.664	38.558	35.616	37.61	34.796	36.418	31.997	36.996	30.628	36.169	32.616	33.799	27.523	35.969	33.684	35.569	27.474	37.78	20.612	22.998	23.372	21.761	21.697	31.692	36.541	36.906	19.967	25.11	24.284	27.137	22.889
			20.322	23.864	24.012	30.01	28.012	23.082	29.397	23.894	24.587	25.921	35.014	36.277	36.329	32.931	32.296	36.942	33.896	38.762	35.684	37.336	34.586	36.219	32.046	37.368	30.828	36.053	32.524	33.691	27.502	36.014	33.69	35.786	27.604	37.468	20.15	23.025	23.523	21.529	21.675	31.739	36.153	36.729	19.825	25.103	24.416	27.096	22.923
			20.326	24.266	24.095	30.27	28.342	23.308	30.523	23.941	25.317	25.888	34.872	36.275	36.277	32.76	32.127	36.924	33.582	38.582	35.65	37.452	34.412	36.479	32.128	37.29	30.728	36.174	32.15	33.865	27.499	36.212	33.687	35.559	27.689	37.531	20.162	23.088	23.395	21.783	21.68	31.867	36.893	37.008	20.16	24.976	24.215	27.397	23.212
Ct Mean
			ACT	HMGB2	HMGB3	At1g05910	RID2	At4g26600	H2AV	At2g28720	HTR2	HOS15	REF6	SKP1A	ASK21	SRK2G	SRK2H	SRR1	PHL	PHYA	AGL62	AGL79	ATJ3	ACBP6	ENO2	ADH1	CSP2	HSP17.8	HSP70-3	HSP70-10	HSP90-3	CSY4	GAPCP2	At3g52990	PGM2	BAM1	ARF1	CUL1	SOFL4	SOFL5	GRF2	GRF11	ERF3	SF1	PURU1	MES16	GPT1	ABCF5	SECA2
	T1	Ⅰ	21.597	26.711	25.663	33.5607	27.58	23.417	29.075	25.216	24.92	26.111	32.4363	34.258	35.613	33.427	34.728	36.158	33.186	37.8049	35.792	37.24	35.51	39.612	35.008	36.186	33.206	35.162	32.959	34.18	29.656	34.154	34.328	36.986	27.635	39.569	23.169	25.74	23.077	21.381	22.726	34.236	35.468	38.735	22.169	26.711	25.663	27.58	23.417
		Ⅱ	21.572	26.856	26.821	31.9273	27.7619	23.156	29.087	24.922	24.658	26.117	32.692	35.327	36.626	33.443	32.505	34.467	34.3062	35.242	34.076	36.606	33.908	39.739	35.015	34.75	31.872	38.019	32.987	34.963	29.978	34.295	33.206	33.974	27.997	38.903	23.21	25.564	23.123	21.137	22.61	34.215	36.012	37.225	22.21	26.2	25.821	27.762	23.156
		Ⅲ	21.492	26.694	25.835	31.519	28.231	23.256	29.409	25.098	25.016	25.29	32.904	36.237	36.684	32.257	33.34	35.505	33.6252	35.936	34.997	34.844	33.975	36.749	33.564	35.2387	34.539	36.591	32.307	33.397	30.075	35.858	34.39	34.974	27.753	38.237	23.163	25.552	23.152	21.023	22.62	34.224	36.556	35.7137	22.163	27.098	25.835	28.231	23.256
	T2	Ⅰ	20.222	26.856	25.066	29.986	28.491	24.489	28.495	24.711	25.464	26.905	35.638	36.398	35.573	32.988	33.366	37.125	34.2971	38.539	35.329	37.3209	35.689	37.711	35.568	37.256	33.188	35.954	31.769	33.206	27.29	35.039	34.907	35.536	25.341	37.791	20.79	22.516	24.117	21.064	22.601	31.639	37.066	34.6	18.79	26.156	22.866	26.491	22.189
		Ⅱ	20.2907	26.694	25.03	29.978	28.923	24.631	28.563	24.466	25.567	26.861	39.474	36.425	35.732	32.875	33.352	37.322	34.456	38.262	35.453	37.772	35.689	37.621	35.644	37.039	33.246	35.896	31.694	33.245	26.995	34.884	34.641	35.212	25.431	37.709	21.005	22.5109	23.952	20.865	22.5179	31.591	37.049	34.512	18.805	26.294	22.93	26.923	22.131
		Ⅲ	20.44	26.853	24.5568	30.0691	28.8118	24.586	28.521	24.58	25.61	26.877	39.835	36.358	35.898	32.818	33.297	37.102	34.165	38.755	35.41	37.5961	35.816	37.591	35.456	37.1699	33.249	35.868	31.696	33.266	27.287	34.766	34.959	35.538	25.309	37.6818	20.7862	22.519	24.062	21.097	22.674	31.619	37.032	34.551	18.728	26.653	22.829	26.812	22.186
	T3	Ⅰ	20.308	24	23.609	29.9877	27.638	22.905	29.956	23.928	24.929	26.059	35.965	36.505	36.105	32.75	32.547	36.759	33.564	38.158	35.852	37.613	34.705	36.2193	31.998	36.999	30.793	36.197	32.619	33.799	27.588	35.928	33.685	35.57	27.474	37.781	20.615	22.997	23.372	21.961	21.668	31.693	36.554	36.905	19.968	25.111	24.285	27.138	22.805
		Ⅱ	20.3493	24	24.029	29.737	28.122	23.089	29.827	23.897	24.88	25.924	37.147	36.478	36.2167	32.94	32.468	36.971	33.597	38.479	35.685	37.521	34.568	36.213	32.045	37.182	30.828	36.157	32.528	33.692	27.568	35.694	33.52	35.287	27.605	37.669	20.45	23.025	23.235	22.029	21.626	31.736	36.542	36.853	19.826	25.13	24.497	27.322	22.919
		Ⅲ	20.322	24.063	24.005	30.09	28.11	23.128	29.957	23.921	24.945	25.953	35.017	36.351	36.244	32.816	32.309	36.865	33.714	38.634	35.65	37.466	34.598	36.372	32.057	37.218	30.728	36.132	32.43	33.785	27.508	36.065	33.687	35.638	27.589	37.593	20.308	23.037	23.43	21.691	21.684	31.766	36.529	36.881	19.984	25.063	24.305	27.21	23.008
ACT Mean		△Ct=CtT-CtACT
			ACT mean	HMGB2	HMGB3	At1g05910	RID2	At4g26600	H2AV	At2g28720	HTR2	HOS15	REF6	SKP1A	ASK21	SRK2G	SRK2H	SRR1	PHL	PHYA	AGL62	AGL79	ATJ3	ACBP6	ENO2	ADH1	CSP2	HSP17.8	HSP70-3	HSP70-10	HSP90-3	CSY4	GAPCP2	At3g52990	PGM2	BAM1	ARF1	CUL1	SOFL4	SOFL5	GRF2	GRF11	ERF3	SF1	PURU1	MES16	GPT1	ABCF5	SECA2
	T1	Ⅰ	21.554	5.157	4.109	12.0067	6.026	1.863	7.521	3.662	3.366	4.557	10.8823	12.704	14.059	11.873	13.174	14.604	11.632	16.2509	14.238	15.686	13.956	18.058	13.454	14.632	11.652	13.608	11.405	12.626	8.102	12.6	12.774	15.432	6.081	18.015	1.615	4.186	1.523	-0.173	1.172	12.682	13.914	17.181	0.615	5.157	4.109	6.026	1.863
		Ⅱ	21.554	5.302	5.267	10.3733	6.2079	1.602	7.533	3.368	3.104	4.563	11.138	13.773	15.072	11.889	10.951	12.913	12.7522	13.688	12.522	15.052	12.354	18.185	13.461	13.196	10.318	16.465	11.433	13.409	8.424	12.741	11.652	12.42	6.443	17.349	1.656	4.01	1.569	-0.417	1.056	12.661	14.458	15.671	0.656	4.646	4.267	6.208	1.602
		Ⅲ	21.554	5.14	4.281	9.965	6.677	1.702	7.855	3.544	3.462	3.736	11.35	14.683	15.13	10.703	11.786	13.951	12.0712	14.382	13.443	13.29	12.421	15.195	12.01	13.6847	12.985	15.037	10.753	11.843	8.521	14.304	12.836	13.42	6.199	16.683	1.609	3.998	1.598	-0.531	1.066	12.67	15.002	14.1597	0.609	5.544	4.281	6.677	1.702
	T2	Ⅰ	20.318	6.538	4.748	9.668	8.173	4.171	8.177	4.393	5.146	6.587	15.32	16.08	15.255	12.67	13.048	16.807	13.9791	18.221	15.011	17.0029	15.371	17.393	15.25	16.938	12.87	15.636	11.451	12.888	6.972	14.721	14.589	15.218	5.023	17.473	0.472	2.198	3.799	0.746	2.283	11.321	16.748	14.282	-1.528	5.838	2.548	6.173	1.871
		Ⅱ	20.318	6.376	4.712	9.66	8.605	4.313	8.245	4.148	5.249	6.543	19.156	16.107	15.414	12.557	13.034	17.004	14.138	17.944	15.135	17.454	15.371	17.303	15.326	16.721	12.928	15.578	11.376	12.927	6.677	14.566	14.323	14.894	5.113	17.391	0.687	2.19287	3.634	0.547	2.19987	11.273	16.731	14.194	-1.513	5.976	2.612	6.605	1.813
		Ⅲ	20.318	6.535	4.23885	9.75109	8.49385	4.268	8.203	4.262	5.292	6.559	19.517	16.04	15.58	12.5	12.979	16.784	13.847	18.437	15.092	17.2781	15.498	17.273	15.138	16.8519	12.931	15.55	11.378	12.948	6.969	14.448	14.641	15.22	4.991	17.3638	0.468156	2.201	3.744	0.779	2.356	11.301	16.714	14.233	-1.59	6.335	2.511	6.494	1.868
	T3	Ⅰ	20.326	3.674	3.283	9.66167	7.312	2.579	9.63	3.602	4.603	5.733	15.639	16.179	15.779	12.424	12.221	16.433	13.238	17.832	15.526	17.287	14.379	15.8933	11.672	16.673	10.467	15.871	12.293	13.473	7.262	15.602	13.359	15.244	7.148	17.455	0.289	2.671	3.046	1.635	1.342	11.367	16.228	16.579	-0.358	4.785	3.959	6.812	2.479
		Ⅱ	20.326	3.674	3.703	9.411	7.796	2.763	9.501	3.571	4.554	5.598	16.821	16.152	15.8907	12.614	12.142	16.645	13.271	18.153	15.359	17.195	14.242	15.887	11.719	16.856	10.502	15.831	12.202	13.366	7.242	15.368	13.194	14.961	7.279	17.343	0.124	2.699	2.909	1.703	1.3	11.41	16.216	16.527	-0.5	4.804	4.171	6.996	2.593
		Ⅲ	20.326	3.737	3.679	9.764	7.784	2.802	9.631	3.595	4.619	5.627	14.691	16.025	15.918	12.49	11.983	16.539	13.388	18.308	15.324	17.14	14.272	16.046	11.731	16.892	10.402	15.806	12.104	13.459	7.182	15.739	13.361	15.312	7.263	17.267	-0.018	2.711	3.104	1.365	1.358	11.44	16.203	16.555	-0.342	4.737	3.979	6.884	2.682
		-△△=-（Ct(45)-CT(14)）
			Replications	HMGB2	HMGB3	At1g05910	RID2	At4g26600	H2AV	At2g28720	HTR2	HOS15	REF6	SKP1A	ASK21	SRK2G	SRK2H	SRR1	PHL	PHYA	AGL62	AGL79	ATJ3	ACBP6	ENO2	ADH1	CSP2	HSP17.8	HSP70-3	HSP70-10	HSP90-3	CSY4	GAPCP2	At3g52990	PGM2	BAM1	ARF1	CUL1	SOFL4	SOFL5	GRF2	GRF11	ERF3	SF1	PURU1	MES16	GPT1	ABCF5	SECA2
	T1 (CK) Mean		Ⅰ	5.19967	4.55233	10.7817	6.30363	1.72233	7.63633	3.52467	3.31067	4.28533	11.1234	13.72	14.7537	11.4883	11.9703	13.8227	12.1518	14.7736	13.401	14.676	12.9103	17.146	12.975	13.8376	11.6517	15.0367	11.197	12.626	8.349	13.215	12.4207	13.7573	6.241	17.349	1.62667	4.06467	1.56333	-0.373667	1.098	12.671	14.458	15.6706	0.626667	5.11567	4.219	6.30367	1.72233
			Ⅱ	5.19967	4.55233	10.7817	6.30363	1.72233	7.63633	3.52467	3.31067	4.28533	11.1234	13.72	14.7537	11.4883	11.9703	13.8227	12.1518	14.7736	13.401	14.676	12.9103	17.146	12.975	13.8376	11.6517	15.0367	11.197	12.626	8.349	13.215	12.4207	13.7573	6.241	17.349	1.62667	4.06467	1.56333	-0.373667	1.098	12.671	14.458	15.6706	0.626667	5.11567	4.219	6.30367	1.72233
			Ⅲ	5.19967	4.55233	10.7817	6.30363	1.72233	7.63633	3.52467	3.31067	4.28533	11.1234	13.72	14.7537	11.4883	11.9703	13.8227	12.1518	14.7736	13.401	14.676	12.9103	17.146	12.975	13.8376	11.6517	15.0367	11.197	12.626	8.349	13.215	12.4207	13.7573	6.241	17.349	1.62667	4.06467	1.56333	-0.373667	1.098	12.671	14.458	15.6706	0.626667	5.11567	4.219	6.30367	1.72233
	T2		Ⅰ	-1.33833	-0.195667	1.11367	-1.86937	-2.44867	-0.540667	-0.868333	-1.83533	-2.30167	-4.19656	-2.36	-0.501333	-1.18167	-1.07767	-2.98433	-1.82726	-3.44735	-1.61	-2.3269	-2.46067	-0.247	-2.275	-3.10044	-1.21833	-0.599333	-0.254	-0.262	1.377	-1.506	-2.16833	-1.46067	1.218	-0.124	1.15467	1.86667	-2.23567	-1.11967	-1.185	1.35	-2.29	1.38856	2.15467	-0.722333	1.671	0.130667	-0.148667
			Ⅱ	-1.17633	-0.159667	1.12167	-2.30137	-2.59067	-0.608667	-0.623333	-1.93833	-2.25767	-8.03256	-2.387	-0.660333	-1.06867	-1.06367	-3.18133	-1.98621	-3.17035	-1.734	-2.778	-2.46067	-0.157	-2.351	-2.88344	-1.27633	-0.541333	-0.179	-0.301	1.672	-1.351	-1.90233	-1.13667	1.128	-0.042	0.939667	1.87179	-2.07067	-0.920667	-1.10187	1.398	-2.273	1.47656	2.13967	-0.860333	1.607	-0.301333	-0.0906667
			Ⅲ	-1.33533	0.313486	1.03058	-2.19021	-2.54567	-0.566667	-0.737333	-1.98133	-2.27367	-8.39356	-2.32	-0.826333	-1.01167	-1.00867	-2.96133	-1.69521	-3.66335	-1.691	-2.60215	-2.58767	-0.127	-2.163	-3.01431	-1.27933	-0.513333	-0.181	-0.322	1.38	-1.233	-2.22033	-1.46267	1.25	-0.0148427	1.15851	1.86367	-2.18067	-1.15267	-1.258	1.37	-2.256	1.43756	2.21667	-1.21933	1.708	-0.190333	-0.145667
	T3		Ⅰ	1.52567	1.26933	1.12	-1.00837	-0.856667	-1.99367	-0.0773333	-1.29233	-1.44767	-4.51556	-2.459	-1.02533	-0.935667	-0.250667	-2.61033	-1.08621	-3.05835	-2.125	-2.611	-1.46867	1.25267	1.303	-2.83544	1.18467	-0.834333	-1.096	-0.847	1.087	-2.387	-0.938333	-1.48667	-0.907	-0.106	1.33767	1.39367	-1.48267	-2.00867	-0.244	1.304	-1.77	-0.908444	0.984667	0.330667	0.26	-0.508333	-0.756667
			Ⅱ	1.52567	0.849333	1.37067	-1.49237	-1.04067	-1.86467	-0.0463333	-1.24333	-1.31267	-5.69756	-2.432	-1.137	-1.12567	-0.171667	-2.82233	-1.11921	-3.37935	-1.958	-2.519	-1.33167	1.259	1.256	-3.01844	1.14967	-0.794333	-1.005	-0.74	1.107	-2.153	-0.773333	-1.20367	-1.038	0.006	1.50267	1.36567	-1.34567	-2.07667	-0.202	1.261	-1.758	-0.856444	1.12667	0.311667	0.048	-0.692333	-0.870667
			Ⅲ	1.46267	0.873333	1.01767	-1.48037	-1.07967	-1.99467	-0.0703333	-1.30833	-1.34167	-3.56756	-2.305	-1.16433	-1.00167	-0.0126667	-2.71633	-1.23621	-3.53435	-1.923	-2.464	-1.36167	1.1	1.244	-3.05444	1.24967	-0.769333	-0.907	-0.833	1.167	-2.524	-0.940333	-1.55467	-1.022	0.082	1.64467	1.35367	-1.54067	-1.73867	-0.26	1.231	-1.745	-0.884444	0.968667	0.378667	0.24	-0.580333	-0.959667
		2-△△
			Replications	HMGB2	HMGB3	At1g05910	RID2	At4g26600	H2AV	At2g28720	HTR2	HOS15	REF6	SKP1A	ASK21	SRK2G	SRK2H	SRR1	PHL	PHYA	AGL62	AGL79	ATJ3	ACBP6	ENO2	ADH1	CSP2	HSP17.8	HSP70-3	HSP70-10	HSP90-3	CSY4	GAPCP2	At3g52990	PGM2	BAM1	ARF1	CUL1	SOFL4	SOFL5	GRF2	GRF11	ERF3	SF1	PURU1	MES16	GPT1	ABCF5	SECA2
	T2		Ⅰ	0.395477	0.873169	2.16395	0.273694	0.18318	0.687453	0.547779	0.280227	0.202829	0.0545395	0.194791	0.706454	0.440842	0.473794	0.126365	0.281799	0.0916735	0.327598	0.199312	0.181663	0.842647	0.206613	0.116593	0.429779	0.660059	0.838568	0.833931	2.59728	0.352086	0.222468	0.363325	2.32624	0.91764	2.22633	3.64689	0.212323	0.4602	0.439825	2.54912	0.204476	2.61816	4.45266	0.606116	3.18435	1.0948	0.902084
			Ⅱ	0.442475	0.895232	2.17598	0.202871	0.166009	0.655803	0.649169	0.260918	0.20911	0.00381909	0.19118	0.632732	0.476759	0.478415	0.110236	0.252402	0.111078	0.300617	0.145794	0.181663	0.896888	0.19601	0.135518	0.412843	0.687136	0.883315	0.81169	3.18656	0.39202	0.26751	0.454809	2.18556	0.971307	1.91809	3.65987	0.238049	0.528265	0.465912	2.63536	0.206899	2.78284	4.4066	0.550825	3.04618	0.811502	0.939089
			Ⅲ	0.3963	1.24271	2.04285	0.219119	0.171269	0.675175	0.599847	0.253256	0.206804	0.00297364	0.200267	0.563961	0.495973	0.497005	0.128396	0.30881	0.0789263	0.309712	0.164693	0.166355	0.915734	0.223291	0.123766	0.411986	0.700602	0.882091	0.79996	2.60268	0.425432	0.214592	0.362822	2.37841	0.989765	2.23227	3.63931	0.220574	0.449793	0.418123	2.58471	0.209352	2.70862	4.64818	0.429481	3.26708	0.876403	0.903962
	T3		Ⅰ	2.8792	2.4105	2.17347	0.497109	0.552227	0.2511	0.947808	0.40829	0.366614	0.0437202	0.181873	0.491297	0.522801	0.840508	0.163761	0.470998	0.120045	0.229251	0.163686	0.361316	2.38281	2.46741	0.140103	2.27311	0.560842	0.467812	0.55594	2.12432	0.19118	0.521835	0.356836	0.533293	0.929161	2.52742	2.62746	0.357827	0.248503	0.844401	2.46913	0.293209	0.532759	1.97886	1.25759	1.19748	0.703034	0.591862
			Ⅱ	2.8792	1.80167	2.5859	0.355429	0.486103	0.274587	0.968394	0.422396	0.402576	0.0192693	0.185308	0.454704	0.45829	0.887816	0.141382	0.460347	0.0960979	0.257385	0.174464	0.397309	2.3933	2.38833	0.123412	2.21863	0.57661	0.49827	0.598739	2.15397	0.224845	0.585064	0.43417	0.487002	1.00417	2.83366	2.57695	0.393472	0.237062	0.869345	2.39662	0.295658	0.552312	2.18354	1.24114	1.03383	0.618852	0.546894
			Ⅲ	2.75617	1.83189	2.02464	0.358398	0.473138	0.250926	0.952418	0.403787	0.394565	0.0843449	0.202361	0.44617	0.499423	0.991259	0.152161	0.424487	0.0863087	0.263706	0.181243	0.389132	2.14355	2.36854	0.120371	2.37786	0.586689	0.533293	0.561361	2.24544	0.17386	0.521112	0.340407	0.492433	1.05848	3.12676	2.55561	0.343727	0.299646	0.835088	2.3473	0.298334	0.541696	1.95703	1.30014	1.18099	0.668809	0.514176
				HMGB2	HMGB3	At1g05910	RID2	At4g26600	H2AV	At2g28720	HTR2	HOS15	REF6	SKP1A	ASK21	SRK2G	SRK2H	SRR1	PHL	PHYA	AGL62	AGL79	ATJ3	ACBP6	ENO2	ADH1	CSP2	HSP17.8	HSP70-3	HSP70-10	HSP90-3	CSY4	GAPCP2	At3g52990	PGM2	BAM1	ARF1	CUL1	SOFL4	SOFL5	GRF2	GRF11	ERF3	SF1	PURU1	MES16	GPT1	ABCF5	SECA2
	T2 VS T1		Mean	0.411417	1.0037	2.12759	0.231895	0.173486	0.67281	0.598932	0.2648	0.206247	0.0204441	0.195413	0.634382	0.471191	0.483071	0.121665	0.281004	0.0938927	0.312643	0.169933	0.17656	0.88509	0.208638	0.125292	0.418203	0.682599	0.867992	0.815194	2.79551	0.389846	0.234857	0.393652	2.29674	0.959571	2.12556	3.64869	0.223649	0.479419	0.441287	2.58973	0.206909	2.7032	4.50248	0.528808	3.16587	0.927568	0.915045
			SD	0.0268994	0.207277	0.0736386	0.0370996	0.00879756	0.0159573	0.0507012	0.0138983	0.00317736	0.0295305	0.00457574	0.0712607	0.0279841	0.0122862	0.00995016	0.0282128	0.0161905	0.0137272	0.0271412	0.0088381	0.0379451	0.013753	0.00955424	0.0100344	0.0206487	0.0254887	0.0172544	0.338673	0.0367212	0.0285519	0.0529642	0.099757	0.0374674	0.179704	0.010395	0.0131359	0.0426203	0.0239279	0.0433382	0.00243807	0.0824688	0.128265	0.0903526	0.111603	0.148418	0.0208439
	T3 VS T1		Mean	2.83819	2.01469	2.26134	0.403646	0.503823	0.258871	0.956207	0.411491	0.387918	0.0491115	0.189847	0.464057	0.493505	0.906528	0.152435	0.451944	0.100817	0.250114	0.173131	0.382586	2.30655	2.40809	0.127962	2.28987	0.574713	0.499792	0.572013	2.17458	0.196628	0.542671	0.377138	0.504243	0.997271	2.82928	2.58667	0.365009	0.261737	0.849611	2.40435	0.295733	0.542256	2.03981	1.26629	1.13743	0.663565	0.550977
			SD	0.0710279	0.343119	0.290763	0.0809555	0.0424177	0.0136106	0.0108036	0.00970839	0.0188799	0.0328711	0.0109722	0.023973	0.03266	0.0770975	0.0111924	0.0243674	0.0173563	0.0183421	0.0088544	0.0188684	0.141265	0.052316	0.0106237	0.0809311	0.0130271	0.0327671	0.0233037	0.0631365	0.0259252	0.0367156	0.05007	0.0253043	0.0649371	0.299691	0.0368968	0.0256386	0.0333253	0.0177127	0.061281	0.00256344	0.00978843	0.12495	0.0304459	0.0901009	0.0423353	0.0390039
[truncated: 3 more columns]
