# Supplementary material for: Transcriptomic Analysis Reveals LncRNAs Associated with Flowering of Angelica sinensis during Vernalization
Source: Curr Issues Mol Biol. 2022 Apr 26;44(5):1867–88. doi: 10.3390/cimb44050128 (PMC9164074; doi:10.3390/cimb44050128)
Supplement: Supplementary file 1 [file cimb-44-00128-s001.zip › Table S2.txt]

>Isoform0062250
GGGCTGCTCGCGACATCGAAAGAAGTCCACTGAACCTTATCATTTAGAGGATGAAGAAGAGGAATCTGACAAGTCAAAGTCTGAGGTTAATGATGAGGACGAGGATGGTAGTGATGAGGAAGAGGATGATGATTAAGCTAATGCGAGTACTGGGATGGAAGATGGCGAGCTCTATGTTGCTGTCTTTTATGTTATGTTGATTACTTTTACTAGATACCTTGGTACTATGATCATCTGTTAGTGTTGGCCTTTTTGGCCGTTGCCCCTTCTATCTTTATGTTTCAGTTGACGTAGACTAGTAGTAGTGCACAGAATGACATTTTAGCTTCAAATCTTGCTTAAAACTATCATATAGCAATGAATGTGTTACTTACCGTTTTT
>Isoform0061796
AGGCGGAGAAGAGGAAAGTCGATTATGAGAAGACAATGGTTGCATACAACAACAAAAAAGAGGCTGATGAGAAGGAAGTTGTTGAAGAGGAAGAGTCTGACAAGTCAAGATCAGAAGTTCACGATGATGATGAAGACGATGAGGATGAGAGTGGAGAGGAGGATGATGATGACGAGTAAAGAGAAATTGTAAAACAGTTGATGAAGAATGGTGTAAAATTTCAGCAGCTACTTATATGAAATGATAAATGATGTTGTTAACCCTTGTCAACTTCCTAAATGAATTCGGATAAATAGTTTGGTTTTAGGGGTCAAATATCTAATGATCTACGAGGAGAATTTTAATTTGGTTTCGGAAATTGTACTTTGTCTGAAACTTGTAATATCCTCCTCTTTGTACTTTGATTTGGGCTTAATATAAATTCAGCTAGTTGTTT
>Isoform0001498
GGGACTTTAACAAAATCACGCAACCCCAATTTGTACAGACCTACGAGCCCTAATTTTTCATCGCCTTAAATCAATCGACCTATTCCTTAAATCACTATGTGTTCTTCCAAATAGCCTTAATTATACTTCGTGTTCTTCAAAGTAGAAGGTGAGTTAATCTGAGAAGCCGTAATTAGAAGCTACGAGTCTTAATTCAAAGGCTACGAGTCCTAATCTCCATCTTCGTTCTTCATCTTAGTTCTTCATCAAGTTAATCTTGGTATACTCTCTCTCTCTCTCTCTGTACACCTGATTAGTTTGTGTGTATATTATTATCTAGTTTGTCTGTGTGTATATGTATTTGTGCTCATTTGTGTTATATGTGTTTTGTGTGGAGTTCCTTCCCGCTGTGAATTTTGATTCCTATTGTAATTTGTGTTCGTGCTATATGTGTTTGTATTAGTTTGTGTGGAGTTGCCTTCCTCCTTTCTCTACTCTCTGCTCTCCCTCTCTCCGTTTTACACTTAAAATTTACTATGCGTATTGTTCATGAGTCATGTGGTTCCATTGAAACCAAAGAAGTTTGTTCACCTTAGGTGCCTTCGGTAGTTCAGGCAAGGAAGCTGATTTTTTAGAATTCTTTTTTTGTTATCATTTGATATTGACAATGCAGCTTGAATCAAACGATCGAAGAACAAAGATCTATCCTCGGTCGATGGTTTGTGCATGACATAATATACAAGTTAAAATTTTAGAAAAAAAATTGGTGTAAAGAGTAAAACTACCAATATAGGTCATGGAGTAAGGTTAGAAAAATAATTTCGTTTACAAACAAATGAAAGAATATTTACTAATTCACATGTTCAAATGAATTTATTAGTAATCAGAAATTTAATGAAGTAGGTGTCTCCATTTTTCTCCTTTATTGATGTTGGATCTAAATTCTTTGATTTTCATATTTGGCCATGTATTGTAGCATACCCCTATTTTTTCTTCATGCAGTAAAGTGTAACTATAACATTCCGCGCGTTATCTCAGTATAAGTTTTTTAACGCCTAAACTGCAACTTCATTTTAGCTGGAATTCCAAGTACCACACTAGCATGTGGAAACTTAGTCTATAGATCAGTTGACATAATTAAATTCCGACCATTTAAAGTCGCTTCCAGTTATACGATGCTAACACCTTCTCGCCGTCCCCTGGTATGTAAGTTAATTTAAGAAATATTTATAGGACGATTTTTTTTTTTTTAATTTTAGGAATTTAATTTGTTAATGAGATTTTTTCAGGGCTAATTTATACACTTATGATAGGAGATCTCGTAATTGGTGTAAAGCTTTAGAGTGAGATATTTATAGAAAGATTTGGTTGTTTGTCACCATGAAAAACGATTCCAGACCTGGTTTTTCTCTAGAGCCAAGACAGATTACAATTAAATCGACATGACTAAATACCAATCCCTCCCACTTAATGCAGTTGAGCCTTGGCTCTGGTTAGACCAAGTCTATTAAATATTCTTCTTTTTTCTTATTACAATAATATTCTCCCGTAATTTTCTTTGTATACTCTATGTTTCTGTATAATTTATCATCATTGTGGAACATCGAATTATTTTGTAAAAAAAATATTTAATTAGTTTTTAATCCTTGTTTGATGTATGTGTGGTTTGACCTTGTGATCTTATTCTCATCAATAACATATATGTTGTTCTGATAGATATTTAATTGCAGTGTATATTGGAGAAGCAGAAAATTTGTTTCATCTATTCTTCGTTGTAGTAAGTTTATGTTCCTTTAAAGGTCAATCAGTGAGAAGAATCCTTTTGAAGTTCTTAAGAAACCTTCTAAGTGGTTGAATAGTTGTATCTTCTGTTTACCGGTGAAGCTGTACTAGGATTTAGGGATACATCAAATGGAATGAATGAATAATATCTGATCAATTCCATCTTCTTATTTTTTAGGAAGTCATCTTAACCTCCCTGTGTGCTTCGTTAAATCATTTAATTCAAGATTTGTAGTTGTACATATCAACAGTAATTGTAATTTTCCACTTACTTACTATTCAAATTTAATTATATTCAAATTTAATTATACTTTTTAAACATACTGGAAACTCCGTATTTAGTTGCTAATACAGATTGTCTTAATGTGGTAGTGTTTAGTAGATCTATCAGCAATCAAATTTACCTTTACTTAAGGATATCATCTTAATCGAGCATTTTGTATATACTGGAGTAAGACAATCTGAAAGAGATATCAATAGTAAGGAAGTGGAAAATTACAATCAGTGTTATTCATTGGAGAATAGATATCATTTACTTGTTCATCGTCTTATTAATTGACAAGTAGAAGTGTTATTTGTGATATCTATTTGATAAATTTGAGTATTTAATATGTGCTATTCACAGGAGATTTCAGACAAGAAGTTGGCAGAAGTAGTTGGACCAAAAAAAGCTATACTATTTTTTATGAGAAAGTAAAAAAATTTACCCAGTAAGATGACCTTAGTTGATAATCTGATCACATATGATTAGTAATATCCAGGAGCAAGTGCTCGAGTCCTCATTCCAGTTTCTTTTCCTTTTAAACTCCAATTTTAAGTGTAGTCTAGTATTGAAACCTTGTCTGATTGTAGCCTGCCTGTGTGTCTGTATATTTGGTTTTTTTGGTTGTCAATGAAAACTATTGCAGGGTCCTTTTCTATGTTTATATATATGATGTTCTCCATTGCAAATCCCATATATTTATATTGTATATTATTTACAAAATTTTCTTATAAATCCTATTCAGTTGCTCTGTTCATTAAGTTTTTTAGAAGTTTTACAATTTCTTATTTTTTTAAGTTGTGCAGAGAGGATACTATTTCTTTTGATTCTGCCTTGTTTTTTGGTCCAAGTATGATCAGCTATAGGCTTCCAAGCATTATCGGATTGATACTCACACATAATCACACATCTCAACATGTCATTTAACTCGTGTCCAAGCAGAGGTACTAAAACCAATCATATACCAAAACATGAAAATAATATTTATCATGATTAAAGTTCTAATAACAAAGTAAAATGGTATGGTAATAATTTATTGCCCTTATAATTAATAACTTTCTTGTTTCAGATCCCAAAATACTGCATATTGGCTTTTAATATTACACACATTTTTATGTAATTCTATAAGTATTTTTTTTCAGGTGTATGACATGTGACAACAACAAGTATTGATTTCTATATTAACATTGTGATTTTATCGGTAAGTTATAACTTAAATATATCAAACTTGTATGGGTATATGTGACTGCATGATTCATTTAATTTTAACTTGGCCATCAAATGTATTGTGTTACATGTATCTACATTTTAAGGCTAAGTGGATCTTGGATATCAGGTGGTTACAAGTACTTACTCATGCATTTGTTTAAATGTAATGTCACAAGACTGAATATAGTGAAGTTATTTGGCTCTGTCTGTTTCTTTGATTTCTTGCACCTAAGTTAATAAAAAATTTGAAAATAGCACTATATGTATAACTGTAAACTAAATTGCAAATTTTGGTCGTTGTTGTCATTGAGTGCATAATAAATTGTTTGTTATTTTTTCTTGATTTGTTGTAATGCAGAGTTGTACCGCGTGTTGTTTGTGTGAAAAGTCTGATTCGTGCGGAATGATCGTGTCAAGGGGATTATTCTATCAATGAATGTGTATCAACTTTATAGCTAGCAACAATGTTTGAGATATTTTATTGCTTAAGCGACAGTTTTGGAATGGCGGTTGTCTATTTTGACATTTCCTGGTATGCAAATTGAAGCTAGGACCGTTTGTATTTAGGTAGACAGTACTATGGTACATAAGCTTAATTCGTTATTATTTAGAAGCTAATTAAGGATTTTTTTTGGTCGCGAAACATTATATTTGATATTACAAGTTTAGGATTTGAGATTATAAATGTAACTTTATTTTCGTTTAATGCAATGCTCAAGTTTAGC
>Isoform0062769
GGATTACAAAGATATAAGAAGTATGGAGGAAGTAGAGAAGAGGTACAAGGATCAGTAGGTTCCCCATTTCTTTCTAGTTGCTGAGCCATGTGGAAATCAGTGTTGCTAGTTGCCCTTATGTGAGATTTTGTTGTGTTTTATGGCTGAAATATCATCGCAGTTGTCATCTTCTATGTATCTATATCATACTTATTTTTTAGGCAGTTCCAAATTCTAATATGCACCTTTCTTGTATTGAGACCCAGGACATGAATATATTGCTTAATCCAAACCATCATATGCTTG
>Isoform0061049
GGGGTGCTCATGAGGGTAGTGATATGGATGCTAATGAAGATGAAGATGATGCTGAATTGGAGGAAGAGGTTGAAGATGAAGAAGAAGAGGATGACGACGATGGAGGAGAAGTGCAGCCGTCAACCTCTTCGCACAAGAGGAAAAGAGATGAAGGTGACAGTGATAGTGATGATGAGGATGATGCCTCAAAGCTGAACAAGTCATCTAAGCCTCATTAGTAGCTGTAGTGATAGTAGTTTGAGGGTGGTTGATGCCAAGGATGATGAAACTTTTGGGGACAAAGAAAGTTGTTGTGCTTCCAGCACTAATAGTTAAATTTATCTTGCGTTGGACAAGTGAAATTTGGAGGGAAATCCTGTTAAATGGGATGATGATGATGTTTGAAAAGTGGTTAGAACAGGAGGAATTTCCCGCTGGGTAATGGCTGCCTTACTTCGCCTTTAGGGTAGCCGTTGCTTTGTTATTTGAATGATGATACTTTGTGAGTCGTAGTAACTCAGTGTGTCTGTCTCGTTTTGCTGTTGGACTCAGTTTTTTGAAATATCTGCTTTAATTTT
>Isoform0034756
AAGAGTTAATTTTCTTTTTTATATTTTAATTATTAAAAAAAAACTTTTTATATACTTCACATCTTATAATTTTTGAGGACCGGCACTCAATTATACTAAAATAAATTTATACTAAGAGCATCTGTTGGCTAAAATAATATAAAATAATGATTATCTAAAATTTGTTGAACGTGTAAGTTGTTGTAATTCAATGAAATTGAATATAATGATTGGTTAAATTTTAAAAATAGTATATTATTATTATTTGAAGTTGTTATAAATAAAATAAATTATTTTAATATGGTAAGAGATGATGTGGAGTTTTGCTACAATTCTGCACTCTAACTGAACTCTTCTACCTTCGATTAACTCTCCAAAATTAATTTTCTTCATCTCCACAAACCAATGATCGAATAAATCCTTGTTGAAATCTTCCAGTTTACCTGCCCCTTCCAAGGTTATCACAAAACACCTCTTTGAAATCTCACTAATAAGGAAATTAGAGAAACCTAATTCCTTAAATTCTTGAATCAACTTACTTTCTGAGTAGGCCATCCATGAGCTACACAACCAACTTTTCATCAGAACTTGTTCAAACTCCTTATTAATCTCTAAATTCACATGTCCCTTCTTTTCTATGCTCTCCACACTTCCCATTACTTTTACTTCATTTCCTGTCAATGTCTTTGGGTCCACTTAAGATATTTCAACTTTATCTTGAATGATGTTTCCGGACAATCGCACTCCTTTAAAATTCTGATTTTTAATTAACAACATAATTCTTTTTTTTTTTAAATGCTTTTTCCTTTCCACTTTCGTCAATACTTCATTTTTCATCAAATGATCCTTCTCGAAGTCCTTCTTCTGGCCATCATAGTTCACCACCCTTCTATTTAGACCTCCTACCACTACCTACCTATAAGATCTTTTTTCAACATTTCCAATATCACCAATTTCTTTGTTTTGATTATTATTTTGAATTGCTTTGTTCTTCTCCCTCCTGGACTCCAAACTCTTGTAATGAATCTGATTCAATGCTGCTTTAAGAGCTTCCCCATCGCCATTCAACACGTTAATAAACACTGAATTTGCTATAACAAAATTAACCATTATTTCATCATCACCCCTGTAGATCTTCATTCCATTCTTAACCAGATTTCTTTTCTTCCTATTTATTTTTTTGAATTCTCTCAATGGGCTCTTCCCCCAAAGTTTTTCTCTCCAACAAATTATTCTCATCCCTTTTTTTTCTGACTTCTCTAGTGAATCTGGTCCAGAGCATCTGAAATAGCAAGTTTATTTCCTTTCTTGAATTCCATCACAATTGCTTTGTCAACAAGGTCTTCGTTAGCAATTATGTAATCAATCGGATTCTTAGCGCCTTCAATCTGCCTAATACGCCTACTTTCTTTTTTCTCCTGAGCAACTTTAAACTCTTTTTGTCGAGCAATCCAATGTTTCTTCCGATCTTGAATGAAATTTGTATTTATAAGTTATATCTATACTCTATTTTTCCCAAAAAAAGTTAAGGTTATTAATAACATAAAGTTAAGGTTTTAAATTTTCAAAATTATTGACAAATTCTAATAAATGATAGCAGGTAAACTAAAATAAATTAAATTAAAATTTTAATATATTTTCATGAAATCTATATTTTTTTTCATTTATTTGTTTACACTTTTTAATATTTTCGTTGACAATATTGTTATACAAACAATATATTTTATTAATAAAGTAATATTTTGTTTCGTGTTTGAATTTATTATTTCTGTTTAGGAAGCATAATAACAATTATTTATATAATCTTCACCCGTTAAATTTTAATTT
>Isoform0050517
GGGACTTTTTCAGATCCAAACACAAAATTATTGATCTTCTATCTCTCCATCTCTGTATCTACAAGGTATGATTTTGTAATTTTATCTAATTTATATTTTACACGAATTTGATAGCATGATTTTACTTTCTTCCGTACTGATCTGATGGTATTGTATGTAATTTGTTGAGTAATTGTGTTAGAATTTGATGATTTTTGTATTATCTGATTGTGTAGAATATTTGAAAATCAATTAATCCAACTGAATTTTGTGTTTTTGTTATGTTTTAATTGAATTTTAGGCTAGCTTAACTGCTTAAACTGCTTTAGGTAGAGTCGGTTTTGTGATTCAGGTTGATTTTGATCTGTTTGATAAATGGGTAATTTCTGTAATTTTAGGTCTTTGTTGTGGTTTTAATTTACTCGGCTATTGATTTAGATGGTTTTAATTTTGAGGTCGTGATGCAAATCCGAAGTTTCATTAGGCGTTAGGGTAAATTATGCAAACACAAAGATGGTTTAAAGGATTTTGTATCCAATGAAAAACAAGTGGATTTGAATTAAAAGTGATTAGTCAAAACCATTGAAATACAACAAGAATGTTATATACTACTGGCTAAATTACCTGATATTGTGATCAATTCTTGTGACTAGTCCTTTTGTGACTTAAAAATGATGATGTTAATCTGTTTGTGTCCCTTTTTGTGTTTTAGCGGCTGAGTTTTAATAGAAGTGGACTCAACTATGACAATTTACTTAGTTTTTTGGTGGCGGATACAGTTAGAATCAAGATCAAATCTGACAAATAAAATATTGCAGTATGATTGTAAATTATCATGTCACATGTGCTTTCATGGTTCTTGATTGTCATTATATAATTTCTCACTTCTGCCCCCAGATAATTGCTGATAATATTTTTTTCGTCCTTTTATTGCTGATACTAACTTCTATGCAAGCATGATGTTCTCTAAATTGTCCTTTTGACCGTAGAGATTGTGTGTTTGTCCTTGGTGGGTTGCATTTGGTTCTTTGTGGTCTGTTTTAAATTAGCAGTATCACACTTCTGGGTTGGTTAATATGTTTGCTCGGTATGATATTTTAACTATGTATGTGTTACATCTTCATACTTAATTAAATTCATTTATTCAAAATAGTTAGTATATTGATCTATAACACTATCAAAAATATTAACATCATAATTTGTAATTAATACTAGTTGCACTTAATTTTCTGTGACACTAATTTTACTTATGTCAAGTGTCAACTGCTAGATCATTTTATATCTATAAGTTTTATTTTAATGTATCAATGCT
>Isoform0062503
AGGGTGACAATCATGCCCAAGGACATCCAGCTAGCTAGGAGGATCCGTGGTGAGCGTGCATAAGCAGCTCTGACGGATAATATGGTGGTGGTGGGATGGTGGTGTTTGTGTTTTTGCTTTAAGTTGGTAGATATGGGTAGTGTGATGGTAATACCTTCTTGGTTATACCTTTCTAGCTAAGATGTAGCTCTGCTAATGAATTCTGTGTCTAGGATTTGTTGTTTTTTCTGGTCCCTATTTGTGGCTTGTTAACGGGGACCCAGCATTGTATGTTTAACATAACAATCTTTCAATATTAACAACTGGTTTGGATT
>Isoform0027210
GGGGTAATCCACAAATCATCTGCAAAAAGAACCATCTCTCAGTCCCACGCTACAAACCATAAATAAAAAACGCAGTCCGGACCTAATAGCGACCCCGCCGGCGATTGTGAAGATTAAAAAGACGATGGTGTCGATTACCTCTACCGAATTGAACTATCTCGTTTTCCGATATCTTCACGAATCTGGTACCCCCTCTTCTCCTTTCAATTATATATATTTTGTGTCTATATGTTATCTTCTTTTCTCACTTTACTTTTCCCTAGATTTATCGTTTTTCTTTTTAATTGGCTCCAGTTTTGTTTCAGATTAGTTGTTTATTACCTTACAGTTGAATTAGATTGCGTGAATTAGCGGTGGAATTGAGTAATTGTAACCCTAATTCTATTTATGTTGTGTTTTTCGGTGTAATTGAGCTTATGTTTATTAGATTTTTTGTAATTTGTTGATGTTAAGTAAGATGTAGTTAGTTGAATAAATTTGATTTGGTACTTGTAGGTATTAATTAAAAATTACGATCGGAATAGAATGGATTCGGAGCTTTTTGTTATGGTTAGGATAATTGGGACTATGATATGTGTTAATTAAGCCTTTGTTTTAATGGCTTATAAGTTTTAAAAAATTTGCTTTGTAATAAATTTAGATAAAAGGAATTTACATGTTATTGGAATAATAAAATGAGGGGGGGGGTTATGGTAGGTTAATATATGGATATATCAAGACCATGACATAAAAAAAATGTTAGGAATATGAATAAAAATGAAGGAATACCGGCGCATAAGATTAAGCAGGAGTATAAGTGTAAGACCCCAGTCATGTTGGGTAAGTAGTTTAGACTATATGTTTAAGTACTACTACTAATTGCAACAAATTATAATCTTTTGGTGCCCAGTAGGCTTGTTGATTACCCAAGTTATTGAATTTAGGTTAGCCATTAGTGTACATTGGTCTTATTATGTGATTTGGATTCGGGGTAGACCCGATTTCAGTTAAGGCTTGGGATTTGACCCGGGTTGTCACAATAAGATTAAGCAAGAGTATCTCCCCTTCTAGTCATTGTCTTGAATTTGCGTAATCAGTTTTTGAGAATAGAAACTGGATGTAGTCTTTATGAAATTTAGAAAGTCTAGACAGTACCTTAAGTTTTTGAGACTAACTAGTAGTCTATGTATTCATTCGAGATGCTTTATCCCATACTAGTTTCGGTATTCACTTTAAGTGTTGAAAACATTTAACATTGTAGATAATTGCAAGTAGAGGATATTTTTCTTTATTTCTGGTTTCTTGCGTTCATATAAAATTCTTACATCAAATTGACAAAAAAGTAAGATTTAGGAATGTAAACCTAGTCTATTTCAACCAGGACCTGATATTGTAGCAAACAGAAGTTTGTACAAGCATGGAATAGTCCTCATAACCTAGAAGAAGTCTACAATATATAGAATTATAGGGGAAGAGAAAATAGGAAAAAAACTTAAGAGTAACTTTCAGTCTCCACAAGGATAAAACGTAATCTTTGCACACTGGAACTCAGGCCATCTCGGAGAATTTGGAGGCCAGACACCAAAATTTTATATTAGGCTTTAACTAATGTTAACTATGTAACTAAATAAAAATATAATTTTTTTGTGTAATTTTTGTTCAGTTATTTTACTAATACAGTATGAAAGTACTAGACTTGAAAATGGAGCAAAATGTGAAAATATTTGAGATGCCACTGAAGACTTGACACATTTTGGAAATCAAATTTGAACCGTTTTCCCAGCCACGTCTGTTAAGATAAAGTAACATTTCGAAATAATTAAAAAAATTCAAATGCTATTGCTTAAAAAAAGGAGACCTACTAAATTTTGGATATTTGTAATCTGAAAAGTTAAGGTAAAGATATTGAAAATGTGAAAATAGCAAAATAGGCTCAATTGACTCATTGAATTGGTATAGTTGTTTAATGTGAATAAAATTATGGCTGAAAATTAAAAACTAATGAAGGAAATGATTTAAAACTTAAATTCCATGCTATATGTTTTTATTTGATTTTTTATGTAT
>Isoform0062048
GGGACTTACACAGAGTTGCAGGAGAAAAACATGTGGAGGAAGAAGAGAAAGAAGAAAATTATGAGAGCGTTAAGGGCAAATACTCCGGAAAAATGGACACAATTAGTGGCCTAAAATTCTGAACCATCGGATGAAGAGGGTACGAGTAGTCTTAGGCCGGAGGGATTTATTGCACAAAAACGCAGAGACACAGGGGCTCCCAGGAGGGAAGCCCACTCAAAGGCAAGTCATATAGAGGCAAGGGAAGGTCATGCCTTTCTTCCAGTTTTTCTTTTTCAGAAATAAGTTTAGTACTTTTTTGTTAGTCATTGAGATACATATAGTCATAATATATGTATGATTAATGGCAACAGATTTGGAAGTACTCTTCTTTTAATATCATAGTTGACTGTTGAAGTTACTTTTT
>Isoform0062818
GGGACTTCACTCCCGAGGAAGAGGAGGAGGTCAGGAGGGAGAATGCCTGGGCATTCGAGTAAAGCAATTGCTGTCTGGAGGGGGAAATTAGCAGTAGTTATAATTATCTGTCAGAGATATCAAATGTGGATTTGTGGTTGCCTTTTGTATGTAAGAACTTAAGCCTCAATTGCATGTTTTCAGGATGCTATTTTGTTAAGACTTGTTGAATGCTCTAAGTATT
>Isoform0061474
GGCAGATAAAACGAAAGATAAGGCCTATGACGTGACGGGGAAAGCGAAAGATAAGGCGCAGGAGACTGCAGAAGGTGCGAAGAAGGAGGCAGCGGAGACGGCGAACGAGGCGCATAACAAGGCTGGAGAAAAGGCAGAACAAGCAAAGGAAGGAACAGAAGGGAACTTGGAATGGGCTAAAGAGAAAGCCAAGGATGGGTATGAAGCTGCAAAGAGCAAAGCTAAAGAGACCCTTGTATCAAATGGGGAACCTGCTAAGAAAAATGTCAAACGTGGGGAAGAACTTTAAGAATTTTGTATCCTACTAATTAGGAGACCCTTTGGCATCTCCTTTGTGTTGGAGCTTTTACTCTGTTTTGTTTGTGTGTTTTGTATATTAGTATGTTTTTTATGTATGATGGTCCTGTTTTTTTTTTCTTCGCAAGAACTTTGGTTTCCTTCTACCTTACTATGGTCTATCAAAATATTGGGAAATAAACTTTTGCTAGCTCGTC
>Isoform0053138
GGGATTCTTCTATACAAATTATATAACTTTTGTGTGTCTGTGTGAGAGAGGGAGGGAGAGAGGGAGAGAGAGAGGGAGAGAGAGAGAGAGAGGATTGAAGGGTGTGTTTTGGTTCTGTGGGTATTTTCTTGATTTGGTGAAATTTGTGAAAATTGACTATAAAGTTCATGTTTTTACAGGCACAACTAAGAGAAGGAGTTAAAGGAGAATTGACAGCTGCAGTGATGAATGAATGAAGATCTTTCAAAAGGACCTCTCGATTCAGATTAAACTGTTAAGTCACACGACAAGCCTCATTGTAAAAGCACCCGATTTGATTCCCGCAGAGGCAACTGCTACTGAGGAGAATCGACAGCTGCAGTGATGAATGAATGAAGATCTTTTAAAAGGACCTCTCGCTTCAGATTAAGTCGTGAGTCGCGCGACAAGCCTCCTTGTTAAAGCACCCGATTTGATTTCGGCAGAGGCAACTGCTACTGAGGAGAATTGACAGCTACAGCTGCAGTGATGAATGAATGAAGATCTTTCAAAAGAACCTCTCTCTTCAGATTAAATCGTTCAGTCGCACGACAAGCCTCCTTATAAAAGCACCCGATTTGATTCCCCGCAGAGGGAACTGAGGAGGATTGACAGCTGCAGTGATGAATGAATGAAGATCTTTCAAAAGGACCGCTCGCTTCAGATTAAATCGTTGAGTCGCACCAAGCCTCCTTGTAAAAGCACCCGATTTGATTCCCGCAGAGGCAACTGCTACTGAGGCTCCGGCAGAGATATTAGTCAGTTGTATTTATGTGAAGGAGATCAAACTAGAAAATACCAAACTGGTTGTGTAGGAGAATTGACAGCTGCAGTGATGAATGAATGAAGATCTTTCAAAAGGACCTCTCGCTTCAGATTAAATCGTTGAGTCACGCGACAAGCCTCCATGTAAAAGCACCCGATTTGATTCCCCTAGAGGCAACTGCTACTGAGGTCAGCTTTTGTGCTGTATAAATATCAAGATCCTTTATTTTTATCGATGAAGCATTAAGTTGTTTTCTGAGTAATTATCAAGTGGCTTAATATGTAGCAATATATGTTCGTTTTATTAACTGTATAAATCAGAGCTTCATGTGAAAGATTGAAAGAGGCAATGAAAATGAAAATAATGTGATTACGTGTGTGTAATAATTCGTAGCTTCATCTC
>Isoform0030135
GGGGTAAATCTAATTTCATATTTCTGAAAACACGGTCCACTGTCTTCAACCTTCTTTCTCGTCTTCAACCTTCTCTCTCCATCACCGACCTCTCCAGTTCGTCACCAACATCATCACCTCTGGCGCATCTCCGATCTCCGGCGCCGTAGGTGACCTTCTCCGTCGATCTCCACCCCATCTCTGTCGATCTCCACCCCATCTCTGTCCATCTCCGTCGATCTCCACCTCCATCTTCGTCGATCTCCACTTCAGTTCTCTGTCTCTCTCTCAATCTTTATCTATCTATATGATGTTTGTTTACTTTTTATGTTTTGTTGTGAAATGGTTCATGTTAAGTTTAAGTTTAATTTATTTTTTGATTGAAAATTTATGATAGTTAGAGTCAATTGATGATAGTTAGAGTCACCGGAATTAGGTTATATATTTGTTGTTTAGAGACGGTAGGTGATGTTAGCTGCATTGTTAATCGTTAAAATGATTGCACTTAGGCTTTTGATTTTGTTTGGTCAATTGGATGTGCACTTATGTCAGTGTATGGTTGTTGTGTAAGTATTATTTGAAGTTATGTCATTTATTGCTAAAAACAGACTTGTATGCTTATATTGCAGGGGTTACTACCTACTGGTTAGGCTCGCTATTGGAGAGGGCTTTTATATCCAGTTTCTCTATTTATAGGATTGCTTCAGGGGTGTTGTTGGGATGTAATCAAGCTCTGGTTTTTGGGCAGGTAGAAGGTGGAAGGAAAATCTGGTGGACGTCTGGTATAGTGATCGGGCTTTCTGATTTTGCTGGAGGTTTGAAGGTGAATGTGCCAAGTTGGCCTGATAGTGCCTGTGTTCTGGTTTTTTGCTCAGAGGTTTCAGTGGGGAGACAGTGGAGGCAAGTGAACTCTGTATGTGCTTCCATTATACTCATTGTGACATATTTCAGGTATCGTCTAAAATAGAATATTAATTTGCATCCACTTGTGACACGAACTAACTTAAAAGGTCAATACCACAGGCACAAAAATGCATCATACTAGGAAACATGTCTTGAACAAGTAAGGAATAAAATGCTTGTCAAAATTTTATTTCTAGAAATATGGTAACTATGATAATCATAACTCAGTGCTCAATAGTCAATTGAGTTGTCTCCTTTAGATAAAGAGAAAGCAAGTTATGTGGGGTAAAAAAGTTGAAATGTAAGAGTAGGCTGATGTGCATTCCATTACAGCAAAAATAGATTGAAGTTCCTAATCAAGTTCATGAAAAAGTTATTTGAACATGAGATATATTGTGCCTCTTTGCTAAAGTTGATCCAATATGCCATTATAGGGATCAGGAATGATATGTAAATACATGCAAAGACGCACTCACTGCTGTAAGGTTATCTCTTGTCAGTGGCCATGACTATGTCAATTACTCCGTCAAGAAATGAAATAATGCATACACAGGAAGGTGGTTGTCTAAAAGTAGTTTCCAGCTCGTTTTCGAGGTTAAAAGCAGGTAAGAAAGCAAAGATTGCAGATAGGAAGCGTACATACCCCATTTTTCTCCCATGCATTTCCGCCCCTGAAGAGAAGCAAAGCTGAATTATGAACTAGTCGTTGGATTAAAAAAAGCCAGGAGTTGGGACTGTAGTGCAAAACACCAGAAAAATAGATTATGCTGCTGAATCGGAACAAGCTTTGCAAATTCATGATGAACAATGTTTTAATTTGTAACTAACCTCTTTTGTAATTGCATCATGCCCTGATATTATACCCACTGAATGTATAAATTAGATGTGACTGTTTTTAGTAGTCTTGCAGGAACATGTTTATAAGAATATAATTATTTAGAAAAATGATAGTTGTCTGTCTGTGATGTTTAGTTTCGAGTATGTCATGTGTAAACTTGTTACTACAATTTGTATAACTAAGACGTTTGATTTTGTCGTGGTTG
>Isoform0063715
gggAAGCTGGAATCTTCTTCCCCAAACTCAAGCTGGAATCCTTTTTCCCAAACTCAAGCTCAAGAATACTGTATGTTTTAATTGATTTTGAAAATCTTGATTTATATAATTGTTTGGGGTTTTGTATACGTTAATTTACATATTTCAATTTGCATGCTTCTAATACATATATACTATATCTAATTCATGTTTCAATTAGGATTTATACATAACTCTTCTCTTCTTATGTTTAAATTAGGGCTCATATTTGTTGTTAATTGGGAATTTTATGTATATTTTGAGGTTATATGCATATATTGTGTATATTTGGGAAAGAATGAGAAATGAGGGTTTGGATTCAAATTCTAGACTACATTCATTAGTTCTTGATTTTTGAGATATGTTAAGGAGATTTAAGTTATTAGTTATTATCTTGTGCGTTATCAACCCCTCTCTCTCATTGATTATTAGTTCTCCTTGCAATTCGAGTTTTATTTGATTAATTTGCTGTATTTCTCCTTTTTTGACCTGTTTTTAGAATTTCTTAGATACAAGTATTTTGAATTGTTCGATTTGGATAGTTTTCTGTTTGCGCCTGTGTATTTTGTTTACGGATGAAAGAGATTATTATTCTCCCTCTCTCTCTCTCCGCCCCTCCCTCTCTCTCATTGATTACTAATTCTCTTTGCAGTGTTGAGTTTTATTTGATTAATTAGCTGTATTTCTCTTTTGTTTGACCTGTTTTTAGAATTTCTTAGATACAAGTATTCTGAATTGTTTGATTTGGACAGTTTTCTGTTTTCTGTTTGCGCCTGTGTATGTTGTTTACGGATGAAAGAAATTATTATTGTTAAATATTGTTATGATTACTGGTACTCTGTATTTTTTAAAGTGAACAATTGTGCGCTTGTGTTCGTGTGTGTGTCTTTTTGTGTGTACCGCTGTTAAAGATCTACTGCTTGTGTTTATAGCTTGTTATTAGTTTATTAAAACCACTTGTCAACACTTTACGATAAGAAATATTTTGTAGTCATTGCAGCCTTCCTGTAATACATACTAGAAACTGTTCTGTTCTGTCCTGCGGAAACTTTATTTCTAGTCAGTTGTAATATAAATTATGATTTATTGTTTATTGTAATCTTGATAATTTACATTTCTTTTGTAATCTGGATAATTTGTAGTGTTACTGCTGGACTACTGAAGTATAATCACTGGACTCTGCAATGCTATTGCATTTAATTTATTGTTTTTGTTTCCAAAATGTTATTTTAATCTGTTGTACGAATTTTAGTTATAACTTGTTCATTGGCTGTTGGCTATTGGTAAAGTTAAAGGCTGCAGGGACTGTCGGACAGCACTGGATGTAGTTGAAGCTGCACTACTAAACCTGCAGATTCTTCAGAATATGCTACTTCTAGACTGTACACATACTATTGCTACTACTACTGCAATTTTAAATTGGATTTTTAACTATGGAATTTTGTGGGATTTTATCTTAAAAAATTAGTTTAAGTTCTGAGTCTTTCACCTCTGCAGATCTGCTCAAGTATCATTTACGTTTCCTGTAGAATGTCTGGGACGACAAAGAAGAAGCAACAAACAATGCAGAGAGGAATTAAGTTGCAGAAGAGGGAACCAACTCCATTTTCGAGGTGCCTGCTGGTACATCTTTTTCTTATACAATTAGAATAATTAGATTTAAGACAACTATTGTAAGAAATGCTCAAGCATGTGCTTTGGTTCAGGAGATAAAATGACTATTTAAAAAGTCATTGTTTTAGTTTTAAAATTAATAAATAAGTTAAGTAGAAGCCAAGTGACTGGGCGTTAGAAATATTTTATGTGTTATTAAACAAATAAATATAAAAGTCAGCAATTTATATTGGTTAAAAGAGTGAAACTCACACCTGGACGGAAAGTAGTAAGAACATAAATTTATTTTTAACTAGCTAAAAGTTTACAAAATATTAATAATAATAATAACAATAACAACAACAAAAAAAAAACAACAATAATAATAATAATAGTTTGATTGTTTTATAGTTTTGTGGTAAACATTGTGCTTAGTATTGTTTCAGAATTTCTTGTGAAGTCAAAATTTCTTATATTTTTCATTACGTGTTATAATATATGGTGTCCAATTAAAATCATATGCTTTATTTTAATAACTTCAATTAATTCAAATGTTCTTGATTGCGGTTTAACTTGTAGTTAAGTTGTTTCAAGTGTTCTTGACTGGATTTCAACAGTTTCCACCTACCACACAAACCATATTCATTGAATTGTTGCCGCAGCTGAAGAAAAAGGTCTGGTTCCTCTGATGTTATTTTTTAAATAAAATTTGCACCACTGAATTAGAAAGTTGCATTACATTTTTCAGCAACTGATTTAATATTATTTATAATGATTATCACAAATTTTGTTTATAAGTTATTTGGGAAATAATGATTATCATAATTCTTTATAGGTTTTTTCAAATAAAATTTGCACCAGCTGAATTAGAAATTTTGTTTCCTGAAAATTGGTACAGTGCATGATTAGCTATTTTCCATCAGTTTAACATGATCAGTTTAACATGAGGTTATATTTTTAGGTTTCTTTTGAACAAAACAAAACAATGGATGTCCTTCTATATGTAGATGGCTGCTTTGATACTATAGTGGTCCTCACACATGCTCAACTCTCTCCATTAGATGGATTGGAGTATGATGAATTTTTCGCCAGGCTCTCCTTAAAAAAAATATAAATTTGTTTTGTTTTTTTGATATTGAAATTGTTGAGTTAGGACTTAATGTTCAAAAATTGTATATTTGTTTCACTTTGTTTTGGATTTGTGGTATGGATGTACCAAAGTACTAATTGGATTGGTGTTTGTCATGTACCAAATTGTTTTGGTGGATTTGTAATTGAAACAAATAGGTAATGCCCGactgttttag
>Isoform0044146
GGGGGAGTATCATTCTTTCACAATGTTCAAGGCAAGGCAACCCATTTTGTTAACATGGGTCGGGCTAGCAAGACCCGTTTGGGATATTCGATTCGCAGAGAGATGCTTGATTTACCGGCACAAATTATTACGAGAAAGATTGGTCCTGTAACGGGTCTAATGGCTCCAACGGATCTGATAGAAATGGATCTAGAAGTTCAAATGGGTTTAACGGCTCCATTGGCTTAAAGCAGTCTAATGGTTCTGACTGGTCTTGTGGGTCAGATGGATCTAATGCTTCAAGTGTGTCAGTAAGATGGGTGGGTGCGTTGTGCTCGAAGAGGAGCATGGATGTAGGCTGCCTTTTGGGATTCAGACATAAAAAGATTTGGTACAAAGATTGCCTTGTGAATTAATGACAATCCCTTGGTCCTGGACAATCCATTACTTTCCAGTTAAAGTAAATGTAAATAAAGAATGAGCGAGCTGGGGCCTGTTGTACATATGGATATTTTGACCTTGCAGGAGGGTCCAAGTTGTCGAGTAAGGGTATGTTTTAGTTTTAGCAGGATGAATAATATGCCAAATATGTTTTAAAATAGTAAAAACAAATATAGACTGAAGTTATTACTAAATTATTGTAATATTATTAGATAAGTTAACACCTCATTAGTAGTAGTAGTAGTAATGAAATGAGGGTGTTACAGTGTGGCCACATGTGGTCTCCAATTTTAGGCGGTATACTTTTCAGTTCACCCACTTTGTTTAAATTTTTTACACAAGTTTGCAAGTTTCGAACCTTCATTATAATGTAAAAAATTGAGGATTACACTACTGAGCCAAAGGCCACGTGTTCAATGTTATATAAAAGTATCTTCTATCCTAATTTAAGGGCCTATAGTTTTACAAGGGTCCAATTTTTTTTTTTTCAGTCAGTCTTTGCTATAAAAAACTAAAACTCATAGAATCCTTTTGTTTCGAACCATGAAACTTTCGGTGGGAAAAAACTAAAAGTAACACAACCGTTTGTCCGTTTCTTATTAATATCATATAAGTATATCTTTTTTGTATCATTTATGACTCTAATATAACGTAGTTGAAATTTGAGACTAAGAAACAGAAAAGGAACATATATTTGTTTTTCTATAACATTCTCTGTATATGACCTTTCCTTTGGCCTTATAATCAATTAGTGTTGTACATAAGTATCATCACTATAATAGGATGGTTCATATCTTTTGTTGTATATCAATTTTCATTATATCTGTACATTATTAATGTTGATGATTTTAATTTTATATTAACATTCTAATATGTACACACCCTGATCGTGACATGCGCGAGTCCAGCAATATAAAAGAATTAAAAAACTTTATTAACAACAAGCAACAAAAAGTAACAGTATCATTTTTGAAAAGTATAATGTAAAGGATAAAATCGAGAATGACATGCTAAATGTATAACTATGACTAAATGAAACAATATATCATACCAATTCGTATTATGTTCTTTGTTGAAATAAAAATTCAGAATTAAAATATACCGGATGATACAC
>Isoform0034163
GGGACACGTAAAGTTTTTTTTCTTTATAAGTTTAAAATTTTCATTTTCTTCCTGTTGGAACTTTAATCTAAACTTTATTAAGTGTTTTATTATTACTTAGTTTATTCATTATTGTTTTGTTTAAAAAAATATAGTTGTTATATGTCTTGTAAATAGCAGCTTGAATAAGTCATAGAAGTAGAGTGTTTTTAGGAGATTATGGAGTTAGTAGTAGTAGTGGTTACGTGATAGGAACTAGTCTAGTTTGTTTGCTATTTTCCTGCAACCACCTTCTGTGGTTTAGTCTATTTAACTGCATGTATTCGTTCATGTGAGTATAACAACCAGAGAGAACACAATGTAGTCCTTAATGTAATACCGGTTGTTACATGTTAGTTTTATTGTTCTTTCCATATTTCTTGGTTTTGTTTCTTTGCTTAGTGCTAAGTTCTTATCAACCTTCTGCTGCAATGCTTTCAATTTTCAACATTTGGTATCAGAGCGGGCGATTCTCGAGGACCTCGTTCGGTTTGTTTCCGCCATTGTTGATGTTGTTCTTGAGTTTTTATCATTCGTTCTGCATTTTTTCAGAAAGTTACATTCTCTGCACGCCAAGTGTTTGATCAATGGTCTTAGTCAGAGAATCTGTTATTTTGTCAAGTTTTTAGTTGTTTAGTGTCATCCTATGTTTGTGAGGGCAGGAGAGTCCATTGATGAACATAATCTGGTGTTGTTTGAGGTACAGTAGTTGTTCCAGGAGCTGCTCGAAACAAGAGACAACATAATGTCTTGTGTTCTGTTCATATTTCTGTAGAGGCTGTTATGGAGGTTGAAGAAGTGGGTGTAGGGCTTGTGTGAAAGAGAAGGTGGTGATGAGTTTGATGGCTGGTCGGGCTTCACAGCGACGCAGTAGAGCCGAAAGAGAGATGATGATGAACTGGGTTTGTTCGTGTGTGCACAGCAGCCATTGTGTTGTGCAAATCGGAGAACGGTGGTGTTACAGGTGCGGGAGAATGAAGAAACAAGTTCCATGTTATCAAGACTTGGTCATGTGAATGTTAAGTGTGCAGAGCAGAGAAGTAGTTACTGCAGCTATTGAAGGAGTTGAACGGCAATGGGGAAGTAGCTACAAATGTGGTGTCAGTTTGAAATGCTTGTGCGGTTCAGCATATATGGAGCATTCTCAAACCCTTCCATTTTGTTAGCTTCAGGCAGATGAAGGATGTATATCTACAGAGGTAGCCATACGGGCTTATGAAGAAAGCCAAACGGGCTTATGAAGAAAAGCCATACGGGCTTATTGAAAGCCATACGGGCTGAAGAAATTTGCTAAAAGCAACTTGGTGTTGCTAAATGTAAAGTAACTTGCCAGATGGGCACCGAAGATCTTTCCAGATGGGCAAATAAGTTGAACTCGTCAGACGGACGATAGAGTGCTAGATGAGCATTGTACGAGTTGGGATGAGTTCGGACATGAGCTCATGCAAGACAAGTTTAGATTAAGGGGGAGATTGTTGGAACTTTAATCTAAACTTTATTAAGTGTTTTATTATTACTTAGTTTATTCAGTATAGTTGTTTTATGTCTTGTAAATATAGTTGTTTTATGTCTTGTAAATAGCAGCTTGAATAAGTCATAGAAGTAGAGTGTTTTTAGGAGATTATGGAGTTAGTAGTAGTAGTGGTTACGTGATAGGAACTAGTCTAGTTTGTTTGCTATTTTCCTGCAACCACCTTCTGTGGTTTAGTCTATTTAACTGCATGTATTCGTTCATGTGAGTATAACAACCAGAGAGAACACAATGTAGTCCTTAATGTAATACCGGTTGTTACATGTTAGTTTTATTGTTCTTTC
>Isoform0058941
GGATGATGTTATTCTGATGTGCGAAAGAGGACATTTACAACCTCAGGTGCTTTTTTTTGAAGCTGTAAACTAGTTTTACATAACTAATCACATTCTCTGATTCTCATGCACCGGTGGCTTCGAGCTTTATGTGGGTTGAAATTCAAACAAGCAACTGAGACAATGCCGGGATGTATGGTCATTTGCAATTTTTTAGTAGAATTGGCAAGGTTGATACTCGTAAATATGGGACTTAATATCCAGAATGAGGATATTAACAGTAAAGAATTACTGTTCTAATCAAGAAATTTTGTAGAGTTACAAACACCCTTAATGGAGCAAATTATTGTGTTACGGAATAAGATCTGATGGTATTGAGGTATACTTGCGAAAACGATCAAGGTTCTTGTCAGCAAAGTTTTCCCATTATCCTGGGTTTTAGATTAGGTTTGTTCTGGAAAATGATGAAATTTAATGGCATGAAGTATAGACGCAGAAATTCGAGATAATGTTCTTAGTTTTCGCGTTATGGTGGTCTTTTCGACTTGGAGATGGTTTGGGTGAGAAGAAAATTGCAGAGCTTTTCAACTTGGATCTTTGAGCATGTGATGATGTCGATAACTTAGACTGGTATGCTTTGCCAGTATTATGATGCAGTCATACTTAGATATTAGTAAAGAACTATCAGGTAATATTAGATTTGTATTTCCTATTTGTTCTTAAAAACGAAATGGTTTTGTACAGTGATTATTATAGGCTCTTGGATCTTAAATTTATAGTTGGCCTCTCCCTTCT
>Isoform0007659
AACCAACACCAAAACCCATACACAAAATACAAAACACAAGAGTTAAACATAAAAAGTTAAAATGAAACAAAAACCCTACCTCTTCCTTCTCAAACACAAACTCTGACTTTTCCATCTGATATGAAAATCTCAAACTCTGGTTTTATATTCACAACTCGATTTGTTCATGAGATCCTGGTTTCAAATCCACAAATCGATTTGTTCGATTCAATTGGTGAGCTCTGTATTTAATGAGAAAACATTTGAATCAGTCTGGTGTTCTCTTTCATTGTGTAAATGGATTTAGAATTAAATAGGTAAGTGTATAATATTTAAATTATGTGTAGATGAACTGGGTATGATTATATACATTTGTACTTGTAAATATATAATATATATCAAACATATACTTTGGCTTGTAATTTTCCTTAGATGTATTAACACATGTTTGTTTTTTATTGGATTAAAATGTAAAGACATATGCACAAGTTGTGGTTCCTGTAACTGTTAGGGGCAGAGTGGTTGCTAAGTTTAAGAGTCTTGTATTTTAATGGTTTGTTTGTGATTTTGTATAAGAAGAAGAAGATGCAGAATAAAAGAAAACTAACATTTCATTTCATACCCATAATGTGCTGCATACATGCATTAATATTCAATAGCGGCCCAATCTAACAATAACTAGAAAACAATACCTTCTATAACAATACATCAACGATTTAAACAACTTGACTTTACTAAAATAATCTAAATGACCACGTTTCCACCTTCCACTCCAAAGACTATTGGTGCAAAATATATGAGAAGTCTTAATTATGAAAATAACATTCGGAGATACATTACATTCCTCATTGATGGTTATGCAAGATATGTTTCCGCATCGGTCTTTTCTATCTCTGGACCCCTGAAGACATGGTTTCTTTTCCCCCTTTACCTTTTGTATAAATTATAAGTGATTTGAGAATATAATTTTTAGGTAGCTTTAATAAAGGATGAGATAAATTGAGAAATTTGTGATGGTTTTTACTTATTGGTTACTAGTTTATCACTTCATATTTCACTGAAGTCTTGTCATTCATTGTTCTGTTTTCATCATATAATTCATTTTTTTCTTTCAGTATATATCTACTGTGATTGTTTGCTAATTGGATTTTGCAATATCAATCAACTTCTTGATGGAAGAAGGTTTGATATGGCTACTGTTTTTCTTTATTGTTCACTAACATAGCTATTCCATCATGTAGAATGTAGATAGACGATCTTTCCCAGCTCAACTGCCCACTTCTTCAACATAATTTGGTATATATCAATCAGTGATGTTACCTGCTTGTTAAGTATAGAACATTAAAGGAAATTACAATTACTGCATTTGATTATATTATTTGGTTGCATTATTTAATTAGTAAATAAGTTTTAGGGTATTACTTTTAATTTGGTATAATATCAATTCAATTTTGTATATGTTGTTCTTAGTGAAATTTGCTGATTTTTTTGTTTATTTTTTATTGGTTATTATTATTATTATTGATTTGCAGGACCGTTTGTTTTGGGATGACGTTTGGTGATGGATTTTTGTTGGTTGCTTACTCTATATCAGATGCTTTTTTATATGCTTTCAATTTCGTGTTTTAAATTGTTAGGAATTTACTAAATTTTTAGGGATCTAAAATTGGGGTTAAATTGTTAGCTAGTTTGACCTTATTTCCTTCTCTCTTTTTTTTACATGTCGGCGGTATCCATCACAATACGTATTGCGGCAAGTGATAATCCATTATTAATAATTCAAGAATGTAAATTTTAGTCATTAGTATCTAGTGATTGACCTGGGAGTTTTGTGCAACAGTTGGGATGTTTCTAAAGTTGAGATCTTCAAAAAGTTTGTTGGCATATTTGGCAACTACAATACACTTCTTGTTGCAAATTCAATGGACATTAAAATAGTGAAGACAATCTTGGTATTGCCAGTGCATATATATCTCATTTCAGTAGTAAGTTATCTGTCTCCCATTGGCAGGTACGTGTTTAAGTTCTATGTATCTTTGAGCTTAAAAGCTACTACAATAGTAGCTATATAAAAGAAGAAACTAGAAATTATAGTGGCTTAAACCTTTACTCCTTTAAGTTCTTTTGGTGTTATAGATTTTTTCAAGCCCCCGCTCTATGTTTGCAATATTAATTATTTTAAGTAATTAAAAGCAATTTGCAATCTCTACTAAGGCTTTAAATGTAAATAGAACTCTGTTTACTAAACCGGTCCTAATACAAGTAAAGGTTACATTTTTTATGTTATTTTAAGTTCTCTGTAGTGTGAGGTCACTTGTTCAAATGTTTCTACAACAGCTTCTATACACAGGTAACATGCTTGGTTTCTATTTGACTTATCTAGACTTGCAAGTTTTGTGCAAAAAGTATCCTCAACTCGGTGAACAGAATAATTTTGCCTTTATGCAACAGGTTTGTTAGATTTTTCTGTACAACATAATATATCAGACATGTAACAAAATGTATTCTCGTATTCGGCTTGCACTTGTACTTTCCTAAACATATTTCTAATTTACAGGATGATGAAGAATGTTTGACACATATCCTCTACACACTTTCTTAGTCTCTTAAATCATTGGTATTGCACCTTTCGGAAAAGCCACACCCAACTCAAGTTGTAGCCTTGATGAAAGCTCAACTGTAGCATGTATCAACACCATCCAAGCAAGCTGAGATTGAGATTATATTTGAAGGAGTCAGCACACTTGGTGAATAAGGAATTTCATACGTTGTTAAATGGTTTTCTAGTTTTGTACATAATTAAGTAGCTAGTTTAGTTTTTCTTAATGTATTAGACATTTTGGTTTTGGATTAGAATAGGCTCCACTAGCGTTGACATTTGGTTTTTTGTTCATTGATGTAATAAATACCGGATATCTTCTAATAATGACAAATTCAGTTTTTAT
>Isoform0045576
GGGACTGAGGACCTGATTGCATCGCCGAAATCTGCCAGCCTTCATTTCTCAATCTTTCGCCAATATTCAGGATCATAATTACATGGGTAATCGTCTTCACTCCTTCACCTCAATTGATGCCATGTATATAAATACATATATGAATCTCCTAATTTCTTTTTTATGTGCAAGGATATGTGTATTTGTATATTAAACAAAATTTTGTAAAATTGCTTGCTTAAATTTGTACTTATCATTGTGAGTTTTTTGTGCTTGACCTTCTTAAGTTACAAAATCTTGTGCATGCCCAAGTTTCCTAATTTTATTGTTAAAGAGCTTGTAATGATTTTGATCTGAATTATATAATTGCTTATATATATATATATAATATCATGATTGTGGTTGTGATTGTGATTGTGTTTGCACATGCGAATACATGTGTACTTGCTATAAAAAATTTAAGAAATTAACTGCAATGATCAGTGAAACTATAAATTTGCATACTAATTGCTACCGACAACTTTTGCAGTCCCTTACTAAATTAGTTCACAATGTGCATACCAAACTAAGATATCAATATTGCATGACTATAATTCAATATGTTCAGCTAACTAAGAAGTACATAGCACTATACAGTCTGCATTCGTTAACAGTTTTCATTGAAGTAGATGGTCTTTGTTTCATTCGTTCTTAATGTCTGGATTTCCACAAAGTAACATGTCCGTTCCAATAAAATTTATATTATTAGTTTAAGCTTAGTTATTTGGATGAAATTAAGTAAAGATAAGAAATCATGTTGTATTCAATATCAAGAATCAGATAGGAGGTAGACAAGTGATTTCACTGCAACTCGTTAAAATTTATGAATTGATATCGTGCCAATGGTAGCAAACACAAAACTATACAAAGGCTAAGGAGACAAAAGGATGAGCTCTAGAATAAACATTATGAAAACTGAAAAAATAAAACCAGGAAGTTAGGTTTAATGTAAATTAGTGTAGCTAATAGTGGTTTCTTTAGAAACTGAAGAACAAATCAGGGATCCAGGTTTGTTTCAGTGGATTGAAAATTAGATGAAATGCATTAAACAATATCTGTTTTGTTGTTGAAAATGGTTAAATAATCGTGAACAGGTCTGCTTCAACAAGGCATGCATTCATGGACAAAAGTGATGAAAATGTTCGATATCCAGATTGATTACTAGAGTTTCAAGCTTATTTATAGCGAGATTTTCTCCTATGTGTTTCTAAGAATACCTCATCTATAGTAAGACCGATCATGAACAGTGATGCAGTGAATTCAAAGAAAAGAATATATAAAAAATAAAAGTTGCTAACTATATCTTATTTTATGGAGGAATCTATGTAACGGGACGAAATTAAAAATTATAAAAAATGAATTTCAAGTTCGAATAGTTATTCCTGTCAAGTACGTTCTGACAACATAATTCTGTAACCTTCTACACAAGAAAACTGTCGCGACTGAACATAT
>Isoform0062510
GGTGGTGGCTGGAACCAGGGTGGAGGAGGCGGTGGCTGGAACCAGGGTGGAGGAGGCGGTGGCTGGAACCAGGGTGGAGGAGGTGGTGGCTACCAAGGAGGCGGTTGCCGTCACGGATGGTGTGGCAGGCACTGCTGCTATGCTGGTCAGACAGCAGATGCTGAGACCCAAAACTAGACACATACATAGTTTCTCATGCAGACATGCAGCACTCTTAAACCGAGTTTGTAGTTGCCGAAAATAAAAAGAAACCATGTACTACTTCATCCGAATTAGTATATCAATAAAAGCTCTCAGTTGATGTCTT
>Isoform0061497
GGGGATTTTGCATCACGCATATATGGCCAAGTGAAAAGTAGCCTAAATATCAGCCCTGATGCTGCAGCTGAAGAGGAAGAGGATGTTGAAGTTGAAGCTGAAGCTGAATCTAAAACAAGTGAAGAGGCTGATCCTAAAGAGGAAGATTTAGATGTTAAGGATGAGTTGTAGTCTGCTAAAGCAATGTATGTGTGCTAAAGCAATTTCTTAATTTACGCAAACGGAATTTTAGTTTTTAATCATGTCTCTTGTTTTGAAAGAGTACCCCCAAGAAGTTTGCACACCACGAGGTTTTAGGACATTGAGAGTTGAATCATAGATTAATTGTAAACAAAAAATTGGGGATATTATTTCTTGTTGTAACCGAAACATGCTTCCTACGGATAAGCGAAGTAGTTTAGTTGACCTCATGTCGCTTATATTTTTTTCTGGGGATGATCTCTACTTGTTGGTTTCATGAATGCTCAAATCCACTGTATTGCTTTAGCAAGTG
>Isoform0061501
GGGATTTGTTGTAGCAGTATTATTACTTTTATTCTCTAACTTTCTTCAGCAACAATATATATATAAATGGAGGCAATGAAGATGATTATGATGGCGGTGGTGATGATGATGGTTGCGGTGCAGCGGGTGGCAGCGGCGGATGCTCCGGCGCCAAGCCCTACTTCAGATGCGACTGCTGTTGTTGTGCCAGCTGCTTTGGCTTATGTACTTGCAGTTGTTTATGCTTTCATCTTCTAAGATAGAATTACATATATACACCACCCTTCCTTGGGTATTGTGTTGGATTTATGAATCCTCTGGATTGAACTTTTACATGTAGCTACGAGGAAATTTTACTTTAGTTTTTGTTAGTTTTAAATCTTTTTTTGTTTGTGTATGCATGTACAATGTAAGACATGGTGGGATTTGTTTGGGGAGGGATGTGTTATTTGCTGATGTACTATATACTGTATATATACACAGCAGCGGATATAAGAAATTTATTTCACGGTC
>Isoform0062575
GGGAGAAGAGGATGTAGGTGTTGCGACGGCTGAGGAGGAAGAAGACGAATATGATAAGCAAGTGAAGGAGGCCCACAAAAGTGGAGAAGTTCCTCTTGCCCAAGAGTCTGCAAATTAAGAATGCATCCCTTTCCAGATTTTCTTAAGATGATTAACTGTTTGTATAAAAAGTGTTATTGCCTAGGTTCTGGAGTTTTAATAATTTTGTGTAAATTTCGCGATGAACTCTTTGAATTTAGGTCGTTGAATTCTTTGCTTCGTGAAAATTGTTACTGTTTTGTGAAGTAGGAGGAATGCAGGTCTTCATATATTAGTATTC
>Isoform0049124
GGGAACAAAAAAAAACAAAAACACACGCAGCAAATGGGAATGATCGGGGAGAGAGAAATGGGTTTTGGGGGAAAAGAAAAATTAGGGTTTAGGAATTTGGGTTCTAATTCAATTCAATTGGGGGCTTTGTTCAATGTGGAAATCTGATAGAGGCTACGGGAAGACAGCAGCAGGGGACAAGAACTGAAGTTGAGGTTTTGTACTGGTGGTGGTTGGACGTAGCAACAACGACGGCGAGTAAAGCTCGGTCGCGGCGGCGACGAGCGGCGGTCGGGTCGCAATGATTGCAGGACGGCGGCATAACTGTAGAGAGAGTGATGTTGATTTAGAGGGAGAGATGAGGGTTGTTGGGTCGTGGTCGATGAAGGTAGAACAGGGGTAGAAGAGTGGCGGTAGTAGAGGAGGAGAGGAAGGGAGGCGGACGGAGACGCGCTGCGGCGTTGCGGTGTGCAGCGATGTTGTCGGGGCTGTGCAGGTGGCAACGGGAAAGAGATGGCGAGTTGTTTTGGGTTGTAGGCCTGTAGCAGATGGTAGAGAAAGAGAGGGGGAGAGGTTGATTTTGACTGAGGTGGTGACAGTCGGGGCGCAGCAGAAATGGGGCGACTACGGGTTGAGCTCGGGGTCACCGACGTTATGGTGGTCGCGGCGGTCTCAGGCAGCAACTATAGTAGAGGCAGAGAGAGGTTAATTATGTTGGTGTGTGCGTATTGTTGACGATGGTTGTAAATCGGGGAGTTGAATTGGGGCTGCGTTTTAGGGGTTGTGTGATTGTGTGTATATTTTCGGAAGGGGAAGAAACGAGAAAGGGTGGATGTGGAATGGTGGTGGCGGGGTCACCAGAATTCCGGTAGGGCATGTGGTTTAGCGGTGTAGGGGGTAGCGGTGATAGGTGCTCAGTGGTGGTGTTTCTATGGGTGTGGGTTTGCAGCGAGTTTGTGAGGCATAGATGATGATGAGTTGATGTTGGTATGGCTTGGTGTATGTGCAGGTGTATATTTTTATATGTGCAGAAATGAGATTAAGAGAGAAGGCTGAGAAAGAGAGAGTGATGGCGGGGTTGAGGATTCAGTGGTGGTGCACTGGCGGCAGTTTGCCGGAAATCAGTGGTGGTGATGTTCGAGGTCTATGGTCGTGTATAGCCCGTAAGTGGGAGACGCATATTTTATTTTGTTTATTTCGAAAATGCAAATTACGATTAGATGTTTAAATTTCCGTAGTTGTTTCAGTAGCTTGTGAATATTAGAATTATAATGTTTGGGGATTAAATTGGAGACCCGATAAATATTTAAAGTATTATTTCTGGAGTTTAAATTTTGGGAAATTTAATAAATGTTAAAGATTTATTTT
>Isoform0051826
GGGACTTAAAAAAATCAATGAGAGTCGTTTTCTCTTTCTGCACTCCTACTTTCCTTTTGTCCTCTCCAAACCCTAGTCGCCCACCTTTTATTGTCCTTCTCCTTTCTTCCGCTTCATCCCTTTTCTTTTCTCTCTTGCTATGTTCTAAATCTATCTCTACCATGTTTCTCCCTCACCATTTCACCCCTTCATCTCCTGATTCTTCTAACTCGGATTGTGATGCTCCATCTTCTCTCATCCTTTGGCCATGTTTAATGTCCAACATGTAGTAATCAAAGATACTCTTCTGGAGGATTCTCTGCAAGAAACTACCTTGGACTGTGGTTCGAGAATAAATGATTGTTCCAGCAAGGAGGCGAGTGCTTGCCTCTCTTCTCTAACAATCCACACGAATGAATTGAGTGTCTCTGCTCAAAGCAACAAGAAAGTGCAATTCCAACCTGTTGGATGCTCTGTTGTAGCTGATTTTCCAATTACTTGGTCGATAAATTATTCTCTCTCGCAAAGGTTATTGGATGATAATGGATTTATATACTTTAGGGAAAATATAGAAGTTAGAGATGAAGCTTTTAATGCAAGAAAACTGGTCCTTAGAGATAGCATCCTCATACTCAAACCCTGGCAGGAGGGTGAGAATTTTTCGTACCTTCATAGGATCTCGCACTATGCTTGGGTTACTTTTTCCCATATTACTGCCTCTTATAGGGCTTGGCTTTTCTTGATAGTACAATTGGGGGAGGAGGGGCTTGAGGAACAGGGGGCTGAGAGGATGCTTTTTCATCTTAAGGATAGCAAGGCTAGGCCAAGTCGAATTTGGACATAAGTCCTGGATGATGAAAATAGGTTTGTTTTTAATGTGTCAGTTCATGTTTTCTTTCATGAGCAATCTTGAATGTCCAGAAGGAAGGCTGTCTACTGTCCCAATAAACATGAGCATATGCTCTTCAAGTCTGCAACTTTCATCGGGGATCATGTCTCTTATGACATATGAAGCCGTTCAAGCGAGGAGGTTAGATGGCCATGTGCACAAGGATGAAGGTGGTTGCGAAAGGCGATTGCCCTATTTGATTTGTCTATTTGAACTTGTTGTTATTAAGCTCTATGAGCTTGAATTTGGGTAATTTTCTACCAGGAAGCTTGTTACTCTATGCTTGCATAGAATGTTAGTATGCCACTATACATGTTTTATTTATAAACAATTAGAAAGTTAGCT
>Isoform0061548
GGGTGCGGGTTTCAGTACGGAAGAGTTGATGAGTATTTCCTGCTGGTAGGAGAAGAAAAATATCACGACGATGTAACAGTGATTGTGATCATGCTAGGGGACAAAATAAGCGAACATCCAAGGCATCAACTTGCCTCTAAGTTAAATGTATGTAGTGGGCAGTTTATGTCAGTAAACATCTACTATGTCGATTTTTGGACGCTTTTTTTGGTTTTGTATGTGTATTTTATGTAATATCTATGTCCAATTTTTGTTTCTGTCCTTAGAATGTTGGAAACTTCATTGCCCCTTTTTGTTAATGCAAGAAGTTTCCTTGCTCAGGTACTACGTAGTAGACAGCGGAAAATGATGTTTTCATCCTTTCATTTTGTTTCTTTCCGGTAGACATAGAACACAGGTCGAAAACTAACAATTTAAATTATGTACTTGTTAGAATCTGTTTTCCATGGGAAAAAAAGATCGTAATAAAGAGTATTCTAGATTATCAAATGAGTGGAGCTTTTTTGTG
>Isoform0049189
GGGAACTTATGAATGTTCTATAGTCAGAACATGTTTGGCACTCCACAAACAATGTCCTGGACTCCTGGTCCTATACATACATCATTCCTGTCTATATATCCACACTCCACTCTCCAAACACATCCACCTCTACATACATACTTGCTGTCTATATATACTACACTCCACTCCCCAAACATTCTATTTCTCTCTCATTTCATTGTATTCTCACTTCTCTCTCTAAACCTCAGAGTGTTTTAGTAGCTGACTGTCAAATTAGGGTTTTGCGATTTCTTCGGAGGTACATTTCAAGCCTCTTCAGTGTTAATTACATCTAAAACGCCTGTTTATTTTGTTAATTACGCTCTGCTTGTTTATTTTTTGAGTTTTTGTTGGTGTTTATGAGTAATATGTGTGTATTGTTTGTGTTTATTATGTTTTTGTTGATTTAATTGTTTGTTTAGAGGTGATTATTGTGGTTTTGTTGTGATTATGTTGGAGATTTTAGGGTTTTGTTGTTAATATTGTATGTATATTTGTTTATTTATGTGTATAGGCTTGTTTGATACTCAGGAGTACACTTATTGTGTAGATCTGCGTGTATTCATGATTTTTTGTGTATATAGGTCAGGGTTTTGAAAAAATAGGTTGAGATATTTGTGTATTAAGTGTGTTTGGAGCTGTGTGTATTTATGTTGTTAATTACGCTCTGTTTGCTTAGTTTTTGTGATGATTTGCTTATTTTTTGGCAAAGTCAGAGTACGATGCTTGGCATGCCTCCCGTTTCTGGTGCAAATCACAAGCAGTTGTCATCGCAGCTGCATAATCCACTCATGCAGCAGGTAATTATGTTTATAACATAAATTTTTCTGCGGCTATTAAACTGTTACCCAAGCTGGGTCTCCCATCTTCTTATAGAGCATTCTGGATTAAAGTTATATGGTTTTGAATTACCTTATTGGCTTCAATCAGCTTGTATCGACAATAAATCATGCTCGACTTCCGTGTTAAAATTTGAAATAGAAAAAAAGCAACTAAATGTAAAGGTGATGCTTTTGTCTAGAAGACCTAGAAATAAGTACTTGAACCCTCAATATATTCTCTGGTATTTTTCTTGTATTGTGGAGTAATTTAATCATGTAACTCTAAATCATATTTTCAATTCAATTCTCAGAGCTCAGCTACCGCTTCTCTAGTTGAGTTGGGAGTTGGAGTTCAAGCACCCGGCCTTGACACGTTTGAGGACGAGATTGGTGTTATAGATGTATGCTTGTAGAGTTACTAAAGGTGAGCATGTACTTTTAATGCTATGTTCAGTAAATGTTGACGAAAAAATAACAGAAAAGTTAGTGAAACTGCAAGAAGATT
>Isoform0060667
GGAGGGGGGCGACTAGAGAGAGAAAACAGGGTTTGCTAATGAAGAATGAGGCTGCAGAGGAGGCTTGGTTTTTACAGGGCAGTTGCCCCTCCCCTCTTTGCCCGTGATTTCTCAACCCCCCTCCCATAACTCAACAGCCCTTAAGACTTTAGAGCAACTCCAATAGACTCTTAAGTGCTCCTCTCTCTCTCTCTCGTGTGTTTGCACAAACACGCGCCCATACATACACACATATATACATACATAAATTATAAAGTATAGATAGACAGACAGACAGATAGATGTCTATCGTGGTTGAAACTGGTGGTGGTGGTGGTCTTGTTACTGCTACTAAGAGAGGCTGTGATGATAAAATATAAAAGAACAATTGGCAAACCCTGTTGGGCATTGGGTGAATTTGAACCGTAACTTGGCTGGGCAACCACTGGCAGACGGCGCGTGAATAGCACGCGCAACTGGGTGGGTTGCAGCCATGGCGGTATCATATCCCCGTGTCTGAACTCTCTCAGATCTGAGCCCCTCACTCTCCTCTTGTCTCCTTTTTTTTATTTCTTTGTGCCTCTTTATAATTTAAATTTAATAAAAAAATAGAGTTAAATTCTTT
>Isoform0062775
GGGTTATCTCTTATTTGCGTTCAAGGCTTCAAGCTATACTTTATATATCGTTGTTTTGAATTATAGGGTGTTTATTTCTTCAACTCCTGTGTAGCCTTCCGCTACAGTTACAAGGATCTTCTGTTTATGGTGTTATTCATTTTGAATCGAATCGTTCACTTGTTTTGAAACTT
>Isoform0062220
GGAGGACAGAATATCAAAGTAAAACTTGGTGCTTTATTATACTACAGAAGCAGCACATTATAAATAACTGCATTAGTCTGAAAGTAGTCATGAAGAAGCAACAGATGGTTTGTCGTCGTTCTTTTTCAACTACAGGAAGAAGGGACCGCAAAGAATATTGGTACAGACAATCTGTGACAAGTTTGTAAGGTTTTTTAGATTTAGTCTGGAGTAGACTTGTTGGTATAATCTTACCTAGTAAAAGAAGGAAAGGAAGTAGCAGTACAAGCAGAAACCTAAAGTAAAGAAAAGAGACGTAGGGGTCTCTGCAGGACTAAGAAAGAAATGGTAATAAATATTAGTAGTTCATACATAATCAATATTCAACTAGACTTC
>Isoform0061284
GGGCGTGGCAGGGGGCGTCCCCCTAAGGCCAAGGACCCGAGTACTCCTGAAGTGCATGTTGTTGGAGCAGCTGCTGCTGCTGGTGGGGCTGATGGGTCTTCAAGAGGCCGGGGCCGTCCGAGGAAGGATTCTAATGCTCCTCCCTCGGTTAAGAAGGCAAAGACGGAGAAGCCCAAGGAGGATCCAACTCCGAAGCCCAAGGAGGAGGATGACAAGGAGGATCCAACTCCGTCAAAGAGTGGCAGGCCTAGGGGTAGGCCAAGGAAAGTTCAGCCTGCGTTGGCCCAAAATGGTGTTGAAGCTAATTGAAGATTACCGGACTTGACTCAACCCCAACACAACTCAGTTTCGTGTTATCTAGGTGTTGGTAGTTATTAGTTCTAATATTAATATATGCCTATGTTATGTTCTATGTTATGTGGAGAATTTCTAGGGTTTGTTGTTGTTTGTTGAATTGAGATATAAGCCTGGTGCATTTGTAGTGGAGATTATGTTTATGATGATGTTTATGGGGGATTTGCGAT
>Isoform0057927
GGATCCTCTCTCTTTCTATTTTTTTTTTTATTTTACAACTAAAAATACTTTTTTTTTTTTTATTTTCATCACCCCACCCCCACTAGAAACAGCTCCGCTGGAGCTCCATCTTCTCCGAAGAATCAAGCTTCAACGAAATCCGGCGAGCTCCAGAGCTTAAATCGACGTTTAACTCATCGATTTCGCCACCACTATACCAGATCTGGAATCGTTTGTCGTTTTTCATCGTCGTTTAATCGGCGCCACAGGAGGTCGAGTGATTTCCGGTGGTCGTCTCCGGCAAAGTCATGTGATTTCTGGTGTGTGTGTATGTCGTGTGTGTATGTCATGTGTGTGTATTCAGATCTGGTGTGTGATCGTCTTCTCTGATCTCGTCATCTCGTCTTCTCCGATCGGAGATGATTTTGTGTTGACCGGAGGTGATTTGTGTTTAATGTTCTGGTGATTTTTCTGATTTTTGTTGGAAGTTGTGGTCGGAGGTGGGCAGCAGGAGGCTGTGGTGATTAGTGTTGACGCGGTGATGATTTTTTGTTTTGACACTCATTGCTGATTGTGTTGATTTTTCGGACTGTTGTTGGTGATTTTGTTTGGTGGTGGCCGGAGGCGACGGTGATGTGGTGATTTTTGATTTATGGTGATTTTTTTGTTTTCCGGTGGTGATTTTTTTTGGGTTCGCCGGAAATTGGTAATCGTCGGGAATTGGTCGCCGGAGAGGGTGACCGGAGTCGGTGAAGGGAGGGAGGGGGTGGGGTTGTATATTTATAATTATAATTATATGGTGTTATTTTTTGAGTGGCTTAGATTAAAAGAGGGTGTTTTTTAAATTGAGGGACCGAGATTAAAATCC
>Isoform0041956
GGGGTTGAGCTAGAGTTTAGAAATTTCAAACAGGCCAGCCAGAGGAACAAACAACACTGAAGCTCCTCATAATCTAATCAAATGGAGTCTCTGCTTATAAGTTCCTTTCCCAAAGCTTGTTCATTCCCAGTTTCTGCTGATTTTTCATCTTCACAGTCTACTGGTAATTACCCATTTCTAACTGTGCTGATTACAGTTTTTGTATCTGTAAGTTTTTATGATTTGTTATTATCAAGATTTAGACTAATCAGACTGCATATTTTTCAACTTTAGCATATGGGTATGTGGCTATTTTACATACACAATTTTCATGTTTGATTTATTATACTTTTTGTTGACCTTGAATTCCCAGTTAGATACTATATATATAGTATGAATGATCAATTCATTTCTTAAAAAAGAATAAGTGAAAAGTCATAGTAAAATACTGGGTACACTTTCTATATTTGGGCTAGTTCAGGGCTGGGGGTTTTAGGAGGGTTTATCCAATTTTATCAGCAAGTGGTTGAATTGTTGTCATTTTAGCATATTTGGTAAAAGATTTATACCACGGGACACATTTTTGATTATTTAGGTGGTAAACTGGTGGGTCTAATCGAAAAGATGTTTACGTCTAGTAAACCAGTAGCATGTTATTTGTTACCTAAACTAGTGTTTCCTAGTTTATGTTGTTTTGTAGTTGATTGAAACATTATAATTTGTAACATGTTTCCATAAGTTTATGCCATTATTAAAAAATTTCCCAAAGATTAAACATGGAGGTGTCAGAGCTTTAGGTTAAGAGAGATTCCTAGTTCGCACCCTAATACCCCCAATATGCTCAAAAAAATTAACTTGGGAACTACAATTGAATAAGATCCCAAAGAGACGGGCTCATACTGATCCACTAATAAAAGAATGGATGGATCCTTGAGTGAGAAGAGTCTTAAAGGTACATGATTCAATCAGTGTTGAATCAGTGTTTGATGCTAGGCGGATGCTAGACTGTTGGGGTGCCGAATTAATAGCCGCCTAAGCCCTTTTTAAAAATACTGGATTCTTAAGCTCATCGACCAACACCTTAACACTTTAAGTAGGTAGAAGAGCTTGTAGCTTTAGATGGTAGCTGACCCAGAATTTTTTCGATCCTCCGAAAAGTTTTTCCCGAGCAAACAGTGATCTACAAATATTACCGAACATATAAATTCTAGAGTATTCCTAATTAAATAATGCAAATATTTAATTAGAAATACACTTGTATGTAAGTAATAATATTAGATAACTACTAACTAATTTGATAGTGCACCATTTTAGATTCTAATTGACCTAGTTGACATGTTTCTTCGACTAGTTACTTTGTTGGCACTTCTAATAATTCTGTGGAAGACTTAGTGGGTGTTTGGCGCGAGCTTATTTTAGAGCTTATTGGACAAAAAGTACGTTTGGGCTTATCAGGGCCGTTTGGGTAAATAAGCAAACGGGCTTATTTGCTAGCTTTTTGGAAATAAGTTGGAAGTTAGAAATACTAGCTTTTTTGAAATAAACACTTCAGCACTTATTTGACTTATTCCGTTTTATTCATTTTTAATACAAGTAAAACCTATCTAATAGTTGATTTTTAC
>Isoform0045502
GGGCTGTGATGCTGAGGTTTCTTTGATTGTTTTCTCTACTAAAGGCAAGCTTTGTGAATATGCTACTGATTCCTGGTATGTTTTCATTTATATATCTTTGATTTCATGCATGTTGAGATGTTTGTCTAGATCGATTTAGCTTTGCCCAGTATGTTGGTTCATTTGGAGCGTAAGCGCAACGTGATATGCACGCTTTTCGAAAAAAAGGTCAACAGTTAGAAAAATATGCATAACAATAAATTTAACATATTATAGGCAAATTATATTGTTATGAAATATGTTAATGATAACCAAATTCAAAATCAAGACACAAATACAAAGTGACGGTAACAAAATAAAGATAGAGAATCAACTACGAACCCTATAAATCAGCTGTGGCGGTTGACAAATTATCATAAATTAAAAATCATCTTAGGCTCTTTTTGAAGATTTTCGAAATCTTCAACATGTCTATTCAAGCACCGTTCTCCTTCAATTGTCCACATTGTATTATTCGTATGTTTATATATCTGTTTTGTATGTTTGTATTGTATTGTTCGTGTGATATGTATATGTTGGCTTACTTAGGTTTTAGGACTTTTTTATGACCCGTTTCTTCAAAAAATACCCGGTCAACAACACAGTTAACAAAAAATGAAAAAGCGCGCTTTTTATTCGCTTCTTGCATATCGCTTAAGCGCACTTTAGTGAAGTTCCATCGCATAACCAAAACAAAACCAAAGCAAAGCCCTTCAGCCTCGTATCGCATGCCTCGTATCGCATCTCGCATATGCGCGATTTTAATAACAAGATATTACTATCAAGTGCATAATAAAGTACAACAGTTTTTGCTATATTAAAATACATATCCAAGTTTTAAGATATATAAAGTACAGTTTCTGTATATAACAAAAAATATGTCTAAATTTGACTAACATGATGTTTTATCTTGAGCTAGTACAAGAAATGAATTAATATCACTTGACAAAAAACGAAATGAGTTAACATTTTCTGTTACTGATATGATCTTATATTATATAAAACTCAATTCTGGGGGATCACTTGGCACCAATTTTTGGGGACAACAAGTACAATTTATAGCATACTATTATATATAACAACTTCTGTGATGAAATACTGTAGCAGTAAGGAGTGAAAGCAAAAAGTAGAAAATGTAGGTGGAATGAATCATTTGTAGATTTTTGAACCAAGCTCAGATCTTACTTACTATTATTCTCCTAGTTGTGAATAGAATCAGAATGAAGTCTTTTTCGAGTGAATTTAAGGATTTTTATACCATTTGTTTCGAAAAAAAATTCAAACTAATTCATATTTTATTATTTGAGTTTCAGAATTACACCATTTGTTTTCAGTGTTCACCTCCACCATAACTTTACATTGTTTTTTTTCAACATGAGTTTATTCAGCATCTGCAATATTCTACCTGGAGAGAACATCATTTTTAGACATACAAGTAATTAACTATGAATCAACCAATCTACCTAT
>Isoform0063170
GGATGCATGGAGGAGCTCAGAGAGTGCAATGTGCTCAGCAGTAGTGAATCTTAAAGTTTGATAAAATTGAAGTAATCATTTTGGTGTCGATTATGTTTGTACTAGCAGCAGTTTTTGCTGCGTGTTCGATATTTTATAGGAATTGTATTGAAACCTCCTTGAGAT
>Isoform0028325
GGGACTATATATACACACATATACATACAGCAAAAAAAAAACCCAAGAAGAGGGGCAAGATGGGGGATATGTTGGCTTGGCTTTTGTTCTTCTTCATCCTCATCGGTCTCCTCATCCTTGTTGTTTACCAGGTCTCTCCTTCTAATCCCCCATTTTAAATTAAATTTGTGTTCTTTATTTACACACACACATGAGATATATGTATTTGACTTTTAGCTTGTTTCTTCATTTTCTTGATGCTTTGTGATTGAATTATACTTGTTTTTGTTTGATGGGTATTTGAAATTTTGGCCTTGAATTGTCATTTTGGAGTTTGACTAATGATTTTTTTTTATTTTTAGTTAATGGGTATCACTAAATTAGGACTTACATGTATAAAAAGGTCATTTTTTTTAATAATAGGATGCCCAATTGGAGTAGGAAGGTTTAAGCTTTATTGTGAATCTGTTGTAATTTTATGTAATTTAGTTCTAGATGTCAAGTGCTTGTGGGATAAAAGATTACATTTTACTTGTTCTGCAGTTCCGCAATTTGATTGTAGTTGTAGTTGTTTTTTTTGTTAGTGGTTAAGGGAAGCTTGTGCTTGAACGGTGGATCATGTCTACTTTATAACAGGATGCTAAATTGAAGTAGAAAGGTTTAACCTTTATTGTGCATCTGTTCTGATTATATGTAATTTACTTCTTGATATTAAATGCTTATGCTTGCTGAATAAAAGATTACATTTTTACGTGTTTCGCAGTTCTGCAGTTTGATTGTAGTTGTAGATATATTTGTTAGTAGTCTAGGGAAGCTTGTACTTGGCGTGGTGGATTATGTGTCTACATATATATGCTAGGTCACATAAGGATGAGTGCTTTGGAGTTGACCCCTTTCTATTTAGTTGAGGAAAGGGATAGGAGGGGAGGATTGTTTAATAGATTATAAAACATTAAGGCAATCTTGGCATAGGCCAAACAGGGCTGTAACCTTTCTTTTCAAATGAATGATTATCTGATTGTTTTGTTTTGTTTTGTTTCTCAATGATTTAATTGGGTTTCACTGAATTGGGTCTTACATATGCAAAAATGTTATCTTTTTATGATAGGATGCTTAGTTGAACTAGAAAGATTTAAGCTTTATTGTGCATATGTTTTGATTTTTATGTAATATAGTTCTAGATAATAAGTGCTTATGCTTGCGGGATAAAAGTTTACATTTTTACTTGTTCTGCAGTTCTGCAATTTTATTGTAGTTGTAATTCTTTTTTTGTTAGTGGTTAAGGGAAGCTTGTGCTTGAATAGATGGATCGTGTGTCTACTTTCTATCTGGCTAGGTGACGTAAGGATGATCGGAGCCAAGCCCTGTCTATTTAGTTGAGGAAACGGATAGGAGGGGAGGAATGTGTAGTAGATTACAGAATGACATTTAGGCAATCTTGGTATAGAGCAAATCAGTTGCAAACAGGGTTCAATCTCTTATGTTGTTATTTCTCAAAATCTTCCTACCCAATTCTTTACCTTTTCAATTCCTATATGCTTTTTTAAAGAATTGACATGATTTGGGGACAAAATGGGGTTTTGTTTTTCGGAGAATCTTTGTTTTCTTAATCTTAGGTTATGATCTGCTAGATCCCATCCCCTCCGTCCCATCCATTTCTTAACACTTTCCTTTTTAGGATGTCCAATCCATTTCTTAACATTTCCTAAAATAGCATATTTTTCTTTACTAATTTTAGTAGGTCCCACCACTCTACAAACATTTTCTTTCCTTTTCTTCCCTTTTCTTCACTCTTCTTAAACTCCGTGCCCCATCCAAATGTCAACAATCGGGTGGGACAGAGGGAGTAGATATTATAGACTCTGGCTGTAGGTTGTTGATCATAACCCTGGATAAGAGTAGTACGAAGCACCGAAACGTACTTGACTGGATAACGTATAATTTCTGATGTACTGATTGATCCCGAGAAGGGGAGTTTAATTTGACTTGATATGTTGTATACTTGTATCTGTGATTGAGCATAACCTT
>Isoform0054894
GGGATAGTCATTTCTCTTCTCTCATATCTTGAGTTCTTGTTCTTATATCTTCCATGATCTATGATATATAAAGATCATGTTTATTTTTCTAATTTTGTATATAATTGTGTAAAGGGTCTGTGTAAACATCCATGGATCTAAAGTTTCATGGTTGTTTTCTGGATCTAGATAGAGCTAGTTGCAGTCTATTGTTTTTAGTAGGGTTTGCAATTCTCAAATTTATTTTTGTTTTATGTTTCAGTTTTCTTCTTAATTTTTTGCATGAATTTTTTGTGTTTTTTAAAGATATAGTTCATGAAAAGGGATATAGTTTCATGCCTGTGACTTTCATATATGGGTGTGTGTGTTAGGGTTTGGAAGATAGGGTTTTGAGTGGAGCTCTCTGAAGTCCAATAGAGGAACTAACAGGGAAGATAAAGCTGCTGATCTATGCATCCCTCAGCCCTAATCAAATTTAAAAAAGTTTAGGGTTGTGGCTTGCATATGTCAGGAGCTGCATTACCTTTGTTGAGATCCTTGTTTGGATTGAAGGGAGCTCTACGCTCCTCTCTCTCTCTCACACATTTGTGTATAAACATATGGATTGTGTTTTGCAAAAAGTTTCCCACAACAGATAAAATGATAGATTCCAATTGATAAGATGATAGATTTATGTCTTGATATGTACAGATCTAACTTTGCTTTGGTTTTTTTACAGGATCTAACATACAATACTTTCCTTTTTAGACATGTATGGTCCTTGAGGGAAGTCAAATACTTCTGTCCAGGCCATTTTTCATTTTTATAAATTGTCTATGTGCAGGATAGCAGGTCTAATAATGAATCTAACGGTAGCTCCGAAGCCAGATCTTGGGATTTGTTGATTTTTAGGATGAAAGCGATGTTTTATCTTAGTTTTGTTATGGGAGTTCTGTGTATTGCTTTGTTGATTTAGATTATCTCTCATGTACTACTATTTTAAGATTGAAAAATTGTTTTGTATTTTTCTGTTCATGTACTATTTAAATTTTTTGTTTGTGTTATGCTTAATTGCGATTTTAATGGCAAGATCAGAAAATTGATGCT
>Isoform0061298
GGGAAGAAGAGGGAGAGATAAATCGGGGGAGGGGAAAGAAAAGAAATCGGGTTAGGGTCTGTGTGTGGTGGGTGTGGAACGGTGGTGGTGTTGAGGGAGAATAAGAGATAGAGGGCGACCGGGGAACAGTTCGGGTTGGGAGGTGGTGGTCGTTGCCGTTGCTGCGGCGGCGCGAGGATGAGCAGAGGAAGGGGTCAGAGATCAGAGGAGGAGAGGGGGAGGCTGAGGACAACCGAGAGAGATGCGGTGGTGGCTACGGGCAGCGGCTCATCGGAATTAATCCGGTATATACATACATATATGTGTATATTTTAGTTTTAAAATTATTTAATTTTCGTAATTTAATTTCGGGAATTCGATAAATAGAATTGTTATAATTTCCGAATTTTATTTCGGAAATATTATAGTGGTTAGTTATAATTTTTCGAGAACTCAAAATATTATTTATTTGTTCGACAGTTTAGATTTTTAGAAATTTTAGATAAATAATGTTGTTGTAGATTAATTACTGAAAAATTGTCGAAAATTGTCGGGAGTTGTTGGATTC
>Isoform0056751
GGGAACGTCAACTCTCTCATTCTCTCTCTCTTATCTCTCTCATGTTCTTCAAGATCAAACCTAATTTCTATATGATTTTGTTGCTCAAACTATAGCTTCCATATACTCAAATCGATCCTCTCTCTGAGCTCTATCCATCTACATCATCAAAAATCAATTTCGGTTACTTTTATTTTCGGGCAAAATTTTTATTCAATTCGGTTTTATTTTTTAAAAATAGTTGGTTGTGTTGTTGATGAATCTAAGTTGATATTGTTGTAGATCGGGGGAAGGGGATCTTCCGGGCTGTGTTTGGTTAATTTTTGGGGAGGGTGGTCGGAGGCGGCGACGGCGCAGCCGTCGGCGACGCCGGAAACGGCTGATGCTGCCGTCGCTGCGGTTGTGTTGCTGTTGGCTATGCCGATTTGCTGCTGCATGCTGCTGTACGATTGTGTCTATATATATTCGGTGTGTGTGTGTGTGTATCGTAAATAAATACTGTGTGTATTGTGTTTGGTTAATTCTATGATCTTGTTGTTGTTTATGTGTTGTTATGTACGGTTCGTGGCTGCATGAATACATAAGTGTGTAGATCTGTGTTGGTAGATGTCTTAGAATGTGTTTTGTGTTCTTGGGAGGAAGTGTTGACCGAGTCAACTCGGGTGAGTTGACCAGGTTGATCGAGTCAGCTCGGGCCACTCTTTAAAATTCTGAATTGTTTGAGTTAATTTAGTTCTAAGTTATTAAAAATTTTGAAAACTAGATTAAATTTGAATTCCGAAGGTTCTTCGTTAGTTTTAAATTTCGGAATTTAAATTTCAGAAATTTTAGAGGTTAGTATAAATTTTGGGAGTTGAAATTGATAAGTTGTTGGAATGATTGATTGTCGGAGTTGTGAAAAATTTGTGTTATTTTGATTGGTTAAGGGGCTGTGATCCGGATAGTCCGTTTTATAAAATGGTTATTTC
>Isoform0062524
GGTAGATTGGTGGGAGCGTTGTCTTTTTAATACTATTGTGCTTGTGCTCTTGTGGTTCATGTGTTACAATGGGATTCGCTTCTTTTCTCAACTCGGGACCAGGTATTTATGGTGAATTTAGTAGTTGCTTGTCCTGGACGCTGGCGAGTGCTTGTAGTGCCAAAGCTATTTCTTGGGCTTCTGATGTTTCAGTTATAGACAATTCAATCTGTTCTTATATGCAAGCTTGTAACTAAGTTAACTAAATCATCATTGTATCTATTATGCAGAGCAGTCTGCTATATATTATATCGAATTTTAGGTACCGTTTCATGTTTTCTT
>Isoform0061573
GGATAAGAGAGGCCGAGGGATAAGGATATAAATGAACAAAGAGTTTGGGGAGTTCCGAAGGGGAGAGAGTTCAGAAACAAAAGGGGGATGTGTCTTCTCTTATTGGTATCCCTAGTACTAACATACGAGTGGAAGAATCGGACATCTATCTATAGATTCTAATTCTAATCGAGAGTCAACTCAGAATCTCAACAAGGTAACAAGCTACGATAAGCTATCTTTTGAGGTGATCATAATAATTAGATATCTTTCTTAGTATCAAGTTTGGGGTTGCTGATAGGGACTTAAGATGCGAGTTGGTGCTCCAGACTCCCTGCGCCTCAGCTCTTACACACATATATATATATATATATATAGCAGAGTCTTTTTGAGTCGTGTATTAAATCTTTGTAGTAATGAGCATGTATGTCGTTAGATAATTGTATGGTTTTGCTATGTGTAATCAAGATGATGTTTGTTAAGTATTATCCAGATACTTGAACTTTACTTGGCT
>Isoform0061916
GGAGATGGTGGAAGTGATATGGATGATATGAGTAATGACGATAGTGCAAGCGAGCTGGAGGACGATGAAGATGAAGATGAGGAATTCATGATGGATGGCCAAGATGACGACGGTGAAATGCTTGAGTTTGTGACAGGGGGTGACGACGAGGATGATGATAGTCAGGTGGATGAAACATATAGCAGCGACGAAGACGACGAGGATTTTGTAGGTGTCTTTTAAATCTTATCAAATATATTATCTGAATAATTGAGGTTGTCAATGATAGGTCCTCAATTGATGTATTTATTAGTTTGAGGCTCTTAGGTGAAATGTCATACTGTTGATTATAATCTTGTGTAAGCTGTAAGTTTGTTCCGAGTAAATGCTCTCTTTCTATTTATTTATTAAATTTCATGGGCGTTGTAATTAGTGTTCTCCCACCTC
>Isoform0031076
GGGGTCTCTATAGGTCATCTATACACACAAAATATTGATCTCTCTCATTCGCCAAAATCGATCTCTCATTAATCGATTTCATCATTTTTATTGACGATTAAGATGAAATTGATGGATTTCATTCTTAGGATGGCTTCTTTGAATCATTTGATGTTGTCTAATGCTAAATTTGATGCTCTTGATGTTATTCAACTTTCTTCAGGTTTGATTATTCATTCTCGCTTTTAAAAATATGTTTAATGCTAGTTATAGTGTTAATCGTTAGTTCTTTCGATTTGTTATTTGATTCAATACACTCTTCTTATTCATGTTTTTGTGCATTTTTATGTATAGTTTCAATGTTTATGAGGTTTTGCATCACTTTTTGATTTTTTGGAATTGTGATGCTGTTTTAGATTCTATTGTTCGGCATATATGCCTTTTTCAATTTTGGAAGAGTGAGGATTCTATTTTATATTTAGATTCTTAATGTCTTTGTGTTTACTTTGTATGTATTATTGTTATTCTGCTTAGATTGCACTTAGATTCTACTGTTCAGAACATGTGTTATTATACTTTAGATTATATGCCAGATTCTACTCTATTTCGTTGTTTTAGTTGTGTTTTAGCATTTTTTGAAGTTTTAGAGTTTTGATTCTATGTTAGATTCTACTTCCTCTATTTTGAGAATTTCTTTTAGTTTCATGGTTTTGATTATATATCAGAATCTGCTATCTCTGAGATTTTAAAAAAAAAAATTATATTTTTGATTCTATGTTAAATTCTACTATCTATGTTATGAGCATTTTTTTTTGAAAATTTTCAGCATTTAATTTTATATTAAGTTTCACTCTCATCGTTTGTGTTTCTTTTTGGGTAATAATGATTCTCAACTTGATTCTACATATACAATTCGAAGCTATAACAAGTTGTGTTCAAGTTATGGTGAGTTGGTGACAGCTTCCCGGGTTTCGACTCGAGGCGAGGGTAGTTCAAGGTCTTGTATTTTATCACATTATAGTGAAATATGTTATGTCTTTACTCCATAATAAGGCTAAATGAGGAATTTTATCTATTTATATAACAAACAATAAGTAAACATGCATAGTAGAGATATATATATATATAGATTTTTCCAAGGTTTCATTTTTCTAGATATATTGTTTTTATAATTTTTGTCTTAGCTCTGTGAAAGTTTTTAATATATCCTTTTTTTGTGTTTGCAGCTAAGTTTCATGTGGTTTCAAGTTTGTGAATTTATTTTACTTTCCGTATGTTTTGATCACTTCCTCTGTTTTGGAGATTTTTATAACTTGCAATATGTCAAGATGTACAACATATTCATCTTATAATTGCAAGTAAGTCAGATTTATTCGTTTCTACATGTAGATCTAATAGACTATATGTAACAAATGTATTAGTTGTAGTGTCTATGAGGACTTAATGTTTTAAATCTTGTGGTGTTTTAACATCATATAGGGTATCCTTCCAACTAGTGCGAACATACCTTAAGCCTATGCGCAAGGATCTAGTGAGGAACATGTATCGGTCTAGCGAGGAACAGGCATTTACTCAGAATTTGGCCTTGTTTTCTACTTCCTTTTACAAGGTGCAATGTGATTTTATCAGCATAAAGATTGCCTTTGTTGTCAATGTGGCTCGGTGGGAGTGAACATGATGCTAGTTACTGATTTTTGCTGGCAGGAGTTAGATGAGTTGCAGGCCGTCGAGTGGTATCCAGATATCGTGATGATTTTATTTTTATTGAAATCAGAGTAAACTTTGGTCTTAAATATTTATTTATGTGTGTCCTTATTAGAATTATTTGAAAACCGAGTTCCCGTCGTATCAACTCCGATTCGGGTCCGGACGACCCCAAATAAAAGTGTATTAAATTCTATAAATTCATAAGAACATGTTATGAAAAAATATCC
>Isoform0007968
GGGGGCTTTGGTCGGCGGAGTTTCCTTGTACTCATTGTCTTGCACACGATTCTAAAAATGCAGAATTATATACATCATTCTGTATGTATCATTTTTGGTCTTCAAGAAACTCATTAATTTTATCTGGGCTTTTCTTGAAACATGGGTTTGTGGGATTCTCTTCTCAACTGGCTCCGCAGGTATTAATCATCTTCTTTAATTGCTATTTTGTTTATTTTTCTCTCACTTGTATGTATTGCTTTCATTTTGATATACATGTGTGTATATATACTATCTGTTGTGTATTTTAATGGTTGTGTGCAAGCTAAAGATTCTAACTTTTCAAGTTATTAACAATTGGGAATTTGTAAAATTTTTAAGTGGTAATTTATGAGAATTAATGGGAAAAAAAGGATGAATAGTAGGGTGATCACGGTTCGGGTCGAACCGTAAAAACCGCAAAAAATTAACCCGATTTTAATCCCACCCGAACCGAAACTTCTGGTTCATCTAATATAATAAACAACAGTTTGTGGGTTGGTTTGGTTTATCTTAAACCGACCCGTTGCCAAACCGAACCGCATATATATATTAGTGGTATATATATGTATAATTCTACAATTTTTTTTAAGTTTACACTTATCTTATCTTAACAAAACTAATTTGCTGATAAGTGCTAACTTGCGAGATATATCAAAATAAATAACTACTCGATCTCTGCTCAATCCACTCTCCCAAAATAATCTATATCTAAGTTTCCCATGAATCCACCAAATCTTTTCCCTTTCATTCTCTATATAATTAAATCTTCAATTTCATTTGCAGGCTATAGCTTTTTGCAAGTTAAGATTTAGGGTTTCACATGTATCAAAATAATTATTACTTAGCTTTCACTTCCCAATTCTTTTGTTTTGAATTTTGATTGTAATATCAACTATTAGCTATTGCCGATTAATCGGTATACGGACGGGCCCGTCTCGATTAAGCAGAAATCGGGTCAAAGAGCGGTTTTTTAAAAAATCGGTCAAAAGTCGGCCGAGACGGAATTAATCGGTTAAAAATCGGTAAATCGTTCAAACTTGATTTTTTTTTAAAAGTTATTTTTAAAAAAAAAACAAATTATAAAAAATATATTGACTTTGTATATGTCGGGTAATTGGGTATTAGGAATGCGTTATTGACATTTTGACTTAATCCCTAAATACTAAATTATTCTCTGAAACTGAATTCCTCTTTTCGTTCAAATCTCATGCTCAATCGGGGATACAAATTCACTTCAAAACCACTTAAACCAGTAGTCATAAACCACTTAAAATATCAATATTGTACTAATGATATGTGGTATTTTTTTGTAAATCTTTTGGTAGTTTGATGATGTTTAAATGAATTATATATTATTATTTATTAATTAATTTGTCTCCGATTAATCAATCCGATTAATCACCGATTATCCGATTAATCACTACAAGGTGCCTTCACCGACTAATTCCGATTCCCGACTTTTAGAACACTGATTGTATGTTGATATTGTTCGTGATTTTATTTAACATGGTTGCAGATGTTAATTCGTAAATTTAATAGTAATGATTACTATTTGTCATTACTTTATTAACACCTCATACTTTGTAGGCTATTAGATGTATTCAGGTGGAAAAAACTTTATTATATTTTCTAGTAATATCAATAGGTTCTGATGACCATTGTATCACTAGTCACAAACCATGACCATTGTATCACTAGTCACAAACCGATTAGTTCGCTAAACCGAACCATCTAAAACCGCACCGCATAGCTCGGGTTAGATGGGTTGCGGGTTGGTTCGGAAATTTTAAAAACCGCTGCATATGGTTTGGTTTAGGTTTTGACCTCTAACCCGAACCAAACTGAACCGCGATCACTCCTAATGAATAGGATATTGATATTGATAATAAGTGTATTTTCAATTTTGATATGTGTGTACTATATATTGTGTATTTGTGTGGTACTGGGGGAAGTTGAAGAATCTAGCTTTTTAACTGGTTTTTAACTGGTTGACAAATGGAAATTGGAAGTAGTAGTTTATAAGAATTAGGGAAAAATGAAGTATGATAAGAGGATATTGATTAGTGTATTTTAAATGTTGATATTCTTTGATGCTGAATAGTAAGTAAATAATTAATTTAGTTGTTATTTATTTTATATTGCCATTTGAAATCCATTCTATATATAATAGGAGAACATATGGATATTTTTAAGGGTATTTTGAGCCAATAAACCCCTTGTGAAATTACACTTTCACCCTTACATGTTACAAAATTACATAACTATGCCATTACTCTCTTATTCAAAAAAAAAAGAATAATTACATATTCTTGGAGGGAATTGAACCACTAAACTCCTCCCATAAATTCATACTTGTAACCACTGAGCTACATAATTTATTTTTTTGAGTTAAAATCCTATTACATAAACCCGGTGTCTTCCTTTTTCCTATCTTTACTGTTATTTTAATTTTTGAGTAAAAATAATGGCGATTAATAATATAAAACTTTGTATTTTAAAAAAATCGAAAAACAATTGGATTTTGTTCATGTCCAGATCGGTTAAAAGGTCATATAATACACACACAAAAACTTGCGTTGTAATAAATATTAGATATTTTATAATAAATTGTATACAAATAAAATAACTTGATTAAAATATATAGTCAAGTTAACAAATGTCGATATTTTATAAAATAGGATATTGAATAGTATGCAAGTACATAAGATATTATGATCAATCAATCACGTTATACACTCTGAGTCATTTAAAATTGTAATGCCTAATAAAATAAAATTTGTAATTAATATTTTGCATATTGATTGGAAAACACTTTTATCGCTTTTCATCATTATGTGTGGATAAATATTACGTTTCTTATAGCGGAAATATTATTGATATACGAATAGATGTGTCACCCTTGTCCAACTGACACTTACAATATGTTCTCGAGTATATATTTG
>Isoform0063120
GGACTTAATAAGAAAATTACTTAACAAATTATTTGTGTTTGGTTTGTTTTATTAAGTTTGTTGAAGAAAAGAAAAATTGTAATTTCGTTGGTCATTTTGATAGTCTTTCCGTTTTCAAGCTTCTTTTCAGGAAGTAGATTATTATCTAAGATTGGTCAAATTATTTAATTCCGTGCTC
>Isoform0061684
GGGTTCGGCCCCAGGTAGTGGATGGGGTTATGGTTCTGGCTCTGGTAGGTCTCCTAATGGTTTTGGCAAGGGTTCTGGCTATGGTTCAGGCTCTGGAACAGGATCAGGATCAGGATCTGGCTCAGGCTCCGGTTATGGAACTGGTGGAGGTGGTGGTACTTCTGGACACGGATCTGGGTCTGGAACTGGAAGTGGTTCTGGATATTCACCCCATCACCATGGGTGAAGTACATGAAACTTAAGTTGCTTTAATATTTATATACTATATAAATATATATACTATGTAGCATGGAGTATGAGTTGTGTGTATTAGCCAGCCACGGGTTGGTGATAAAGATATACTAGCTTGGAGTTGGAAATGTACGTATATGTCCTCAAGCTCCTAGTACTGACTGCACAATAAGATATTTGTAGTGGAAACGTGTCGTTATTCGAATATCTATGAATATACATTGTTCTAG
>Isoform0062002
GGAGCGAGTGGCAACTGCTGTTCCAGGGAAATCTGTACATCAGTGCAAGAAAAAGTTTGCATCACTGAAGGAAAGCTTTAGAAGCAAGAAAAGTGCGGTTTAGTTCAGACAGTTCCAAATTGTTTGCTTGTGGATGAAACCAATGGCGATGATGCTTGCATCATTTTCTTTTTTATATTCTGTTCATCTCCTTTAAGATGGATATAGGTATACTTCTACATAACCACCTTATTTTCTGCCCCTGATCATTATTTTGTGTTGGTAATTTTTGGGAGTCTAGGTTTTTGAGGGGTTCAGAGCTGTTAAAACCATTATTATACAGCGAGTACTTTATATCCTTTGACTTGAATATTTAGTTTTATGCATCATAAGAGTTTTTAATATATATTTTTCCTACCAGGAAATTTTTT
>Isoform0044000
GGGATGTATATTTGGTGTTAATTTTCTCTGCACTTTCTAATTAATTGGGTTCGTTTTATTCTCTCCTAAACCTCAGATTCGATCATGGTAATCTCTCTCTTCCCCATCTCTCTCTCATCTAATCTCTTTGTTTCCCAACTTTAAACTCAATTTCTTAGTATCGTACATCTTAAATGTGTTTGTATAGTGTATATAAATCTGTATATATATACACATACTTATCAGTGTAGCTACCTAATTATGCTCACAATTACATCAACAGAACCTTTCAATGACGTCGTTTTGAAGCTTAATCATGGATATCGTGGATTTAAATTATGTATCCTCCTTACATATCTTAGACTATATGCTTTTTAATTAAGTTTAGCTTTTTAATTTATTGATTTGTGATTTTTTTTGATGATTTAAATGTAAAGTCAGTTAATTTAATTTGGAGTTGTTGTGTTTCTTGACTTTAATTAATGGGGATGTAGAGGAGATTGTGGCTCATTCAGGGAATTTAAATTGTTTATGTCTAGAAAAAAAAGAGGTGCCGCGTGTTATTTATTACTGGTGGTGATGATCAATTAGTTAATCTGTTGTCTATTGGCAAATCAGGTCCTTTAGTGGTTAGTTTCAAGCTTCTCAAATTTTATGTGATTTTAATGCTTTTATTGTTTAATATCATAAATGTTTAATCATTGTGCGATTGACGGACTTTTGTATACGGGAGTGGGAATTTGCGGATCTTGTTGTTCGGCGAAGCCATTAAATCTTAGTTCACTCTAAACATGCCTGCAAAATTTGCATCATGGACAGTGATCCAGAGTATGCCTTGAAAATTACCCCAATCATGTTCGGTATTGAAGAACTATTGCCCTCCCTTCATCAAGAATCTCAGTGTCTCAATGTTCGTGAGAACTATGTTGGTGATTTCAACTCGTCATTACTTTGGCAGTTACATACTTTGGTTCCATGATGGCATTGATTGGATCTTTCCTGGTGATGCTTGTAGTAAGCTGGTGCATTTTAATCCGTTTGTACTTTCTTGAGTTGGAAATATCTTTGGTTGAAACTTGAAACAGACAGAGCAACAGCTGCAATCGCTCAACCTGCACTAGATGTGCCAGAATTACAATGGAAGTATCGCCTAATGCAAAGATGTATAATTGTATTGGAACTTGGAGGCACTCTTCTAAACCTCGGGGTCGCACTTTACGATCAAGGCAATCAGGCTATATAGGATGGATCTGATGCTGGTGCAGAGATGTAGACAGTAGAGTATATGAGAAGAAAAAGGTGGAGGTTTTTTGGAAATAAGCATTAGGTTAAATATAACTTGTTTGAAGTAGCTGAGTTCTTAATTTTGTCATTGTATCATCTAAACATTACTTGTACAGTCTATATCATATAATACGGCTGACGCGTTAAGATTAAGAATTTATAAACATTGTGGACGAATTTTTTAAGTGTGCATAATAATTATGTTATTTAGTCTATGATTGTATTAC
>Isoform0062298
GGTTGTGCCATTTCTCCCGCACAAAGCTGTAAAAGTGAGACTCAGTACACCGAGATTTTCCCAACGTGCAAAGGCAGTCAAGAACAAGGCAATTGTTAATGAAGAAATGCAGATACGTGGAAAGAAAGATATTGTGGAGGTTCTCCATAAATGATATCAGCCACTTCACTTGTGATTATAACTGTAATCATGTTCTAGTGGAAAGGATTGGTATGATCTTATTTTGTTGGTTTAAATAATTTAAAGTTAAGGAATTGTCATCACGAAACATTGTACTAGCTACAAGTTAAAATTTTGAGATTATCAAGTGTTTTGTTAATTCACT
>Isoform0062035
GGGAATCAAGCATAATTAAAAATTTCTAATTTTCTCTTTCTTTTTTTGAAATTTTAAATTTTCTTGTAAGAAGTGGGTTATTGTTGTATAGATACAAACAGATATTTATATATATATATATACAACAATTATATTATATAAATAGTGGAGGAGGGGTGTGGAGAAGTGTAGATGTGTGAGGTGGTGGCAAAGTTGTAATAATGTGATTGATTTTGCTATAAAAAATAGAGCAAATTCAACCATTAGATTAGAAAAATCTAAATTTGTGTTTTTATTTTCTTTGTTGATCAAACAACAATGATGATGATATAAAGAATCTTGTTAT
>Isoform0057493
GGGAGGGGACAATTTGTGAGAAAGATAAATGGGCTAAACGTGGATCTGAATGGCCAACCTACTTCTACTGATTTTGACGATGACGAAGATGATGAAGATGAGGATGAAGACTGAGAAACTACTTGATCTTCTCCATAGGATGATATACTATTGTTTGTATGGCAAACTATAGTATCATTCCTTTGCATGATATCTCCTTATGCTAATGGTTATACTTTGTTTATCTGGTTCCCTCTGCCGCTTTATGTTAGATACTGCTGATGATGAACGTAAACTGCTGCTTCTTCGTTGGTACTATGATTGCAACAGACCAAAATCACATTGTGAGTGCAATTTATTGCTTCTGTTATCTTGAGCAACTGTTTCTGCTTGCGCAATTTACTGCCAGACCTCTCATACCAACATGGTGCAGAAGCAAAATGGCTCCTAGTCGACTGAATGACTAAAGGCGAAGTACTGCAGTTGTATAATGCTGTCTCATTAATATCTTCCTTACACCTCACAGATAACCCATCTGCTAGCACCACAGAATGTAGATGTTCAATCCGTGGACAACTTTCTAGTATGATATATATTAAGTTTTGGGAGTGTTCCTGAGCAATTTTGAAATTGATCGGAGCCCATGTTTAAATACTTAGACTGTAGCAAAGTTTCTTGTTCAGTCCATTTGTAACATGTTCCTATGTTTATCTGGCATAGTATATATCAAAAGGAGTAGGACCATACTATATTGCTGATAACATGATTCAGACAATTTTCCTGTAATATTTTACTGTAAGATATAAATTGAAACTCCTTTCAGTG
>Isoform0062436
GGGTGGAGCGATTGTCTCATATCTCAAACCCTAACATCTTCCTCTAATTTTGTGTTGATATGATTTGATTTATTTTATTGGTATTGATTAGTGTTTTTGTTGTTGGTTCAGGGGACAAGGAATTACTCGTCTAAACAGCGGACTATATTGATGAAACTTTTTGACTATGAGCCACCATTCTCTCATAGGCTGCACAGAGGAAGAAGTCAATAATCCATGGACCAAGAATCCTCTGCTTCCAAGTTCCAGCTGCAGAGTATTTCTTGTTGTAAAGTTCAGAATATATTTTTGAAGTTGTGTAAACTAAATATTTATTTAAGCTTTTTAATCAATTTGT
>Isoform0038510
GGGTGCACTAAGCTAGGTATTAAAGAGATTTATTTTGCTAATTTATGACTGAAATTGGTTAGTGTGTATAGAAAGAAACTTAACCATAATTAGCTTCTTAAGTACAGTAAAACCTCTCTAAAATGATATCGTTGGGACCGAGAAAAAATATCACTTTAGAGAGGTTATCACATACGAGGGGTTTGTATTTTTTTTATTCAAAAATAATTAAAATTGTTTTCTAATTACTAATATACATTGTACAGTACATCGGATAAAAATGCATCAAAGGTGGATGAAGATGATGATGATAGTCATGAGATACTTAAAATTCCATTATCTAGCGCTATTCAAATGCTACAATCGATTAAGATATTCTTACTACAACAAGATGGGGATCACAAAGACCAAGCGAAGATGATTCAGAAGATATTAGATGATGTAAACGTTACTAGACAATCAAGCCTAAAACAATCTAGTATCATGAAATATTTCTCTAATCCGTAGAATACTTAAAATATATGTATTTGATTGGAATTATCACTTTATGCGAAAATTGGGACCGATATTTAATACTAAAATTTTGTAAAAAATTATTAATTATCACGATAGAGGGGTTATTAAATTTTAATACTGGTCCAAGTCGGGACCGAGACTTTTTATCAATTTAGAGAGGTTATCAGTTTAGAGAGTATTAGTTTAGAGAGGTCTTACTTATATTCATTCTATCTCGCTCTCATATAATTTTAAGTCAACTGCTTATTGTTGTACATCGTAAATATATTAGAACTCCCTTGGTTCGACTTTTGTGTTGATCACATCAAATTCCAGTAATTATCTTTCTTCAAGATAGTATTAAATCCCTGAGATATGCATACAGGTAGCCGACAAACTCTGCTGGTAGAACAACATATTTGTAGTTAACTCAGAATTATCAAACTTAGTACTAATTCCTTTTCTCTGCTTTTTGTCCCATCACCAAGGTATGTGGAGATGTTTTTAGCTCTCCTGGATCTTACACTTTAGATTAGACGAGTGACCGTCTAAGATTCAATTCCTTGCACCCTACACTTGTACATTAAAGTTTGAAGATTCTTGATTGCACTCAAAATTGAGATAAATTGTTGGCAAGAAGCTGTGTACAAGGGTTACGAATATTGTATGGTTGGACTAATTGTGGCCTAGGGGTATTAAAGTCATGCTTCTTATTATCCGCTTTGACTTCTACTTGTCACTTGGTATCAAAGTTGGCATGAACTTAATGCCTTGGATTAAAAAAAGCACTGGCATTTATTCTCACGAAAATATGACTTTGGTAGATGCGGGCATTGTACCTCGTCAAAAATTCATTGTACCTCATCAATAATTTCTAACCAATTGCATTGATACAGAGCTAATTCCAATAGACTTATCCCCAGCAGTCTATTTCTGTTACAGAGTTAACTCTAATTTTTCTACTTAATGTGAAGTACTTGGCTGTCATTTAAATATGTGTAAACACTTATAGTTTTTTCTTATGGTATACACTCTTTTCTATTATTCTTTTAAAATGAATACCTACCATAAACTAAATATAATTTGAAGTACGTTACTGCAACTTTTGGTTTCAGCCGCCCGTCCTGTAACGGACACTTGGACACAATGTTCATTCTGTGTCATATCTGTTGACTGAAATGTGGACACTTCGACCAACTGAGACTATATATGAAATGAAATAAACTTTCTGC
>Isoform0025252
GGGAACGCACACACTAAAACACACACAAACTCATATCTTCTAAATCTCAACATGAACCGAAACACACTACTCCTCCTCACCTTCACCTGCATTATCTTCGCCGGCGTCGGCGGCCAATCTCCGGCCACTTCACCCACCGCCACTCCGGCCACTCCCACTCCCACTGCAGCTCCACCTACTTCAACTCCACCCACTTCCACTCCTGCCCCTGTTGCTGCTCCTCAGGCTACTCCTCCTGCGACTCCACCACCGGTTAGTTCTCCACCTCCGGCGACTCCACCACCGGTTAGCTCTCCACCTCCGGCTGTTCCTCCACCGGTGGCTGCTACTCCACCTCCTGCTGTTACACCTGTTGCCGCTCCTCCGGCTGATGTTCCTGCTCCGGCGCCCAGTTCTAAGACGGTTTCTCCGGCTCCGGCGCCTGAGTTAGAGAGTCCTCCGGCTCCTCCGATGGGATCTCCGGCGCCTAGTGCTGGTGACAGATCTCCCGCCGCCACTCCTTCTTCACCAGATCAGGTACGTACCCTTATGTATGTATGTATGTATGTATGTATAGATGTGTACAATGCGCTTACAGATCTGTGCAAAGATGGTGCAGATCTGTTGTTTTTTTAAGTACTTTGAAGTGCTTGAGTTTAGTTGAGTTTAAAGTGGTCTTTAAGTGAGTGTACGATAGTTAGGATGTATATTTATCGACTACCATGCGCTGTTTTCTCGTGATTTGTGTACTTTGTTTCTTGTACTTTAATTGCCTGTGAAGCGACAATTCCTTGTTCAGGGGTATACATGTAATTATAGTCGGGTATCAAAATGGATCCAAAAAATGTTCCTAAATTACACGTCATATTGTTTTTTTGGTGGGGCGCATATTAATACATGTAATTATAGTCGGGTATCAAAATGGATCCAAAAAATGTTCCTAAATTACATGTCATATTGTTTTTTGGGTGGGGCGCATATTAATACACGCGGGATCGTATCATTTGTGAGAAAATTATTAATAACAAATTGACATATATCATATCGGAATTTTTTTGGGAACGGTAGCATTTCTCATTTGTTTTGCTACCAAACATCTCTTTTGTGACATGTTTTAAGTAGATTTACTTCACAACTTAAGCGTAAAAAATTTAAATACTCACGCATTCGTATTCATGTTCGAGGTTCGATCATGAACCTCTTATGACCGAGATGGTGAGGGGAGAGAGATCCCCTCAGCTTAAGCGAACCAAATGTACTTATCTGAACATGTTTGGCTACTAAAAACAAAATTGAGAGACACAGGAATTGAATAATCTGAATAAAAAACATATTCCTTGTTAATCGAGTAACTGTGGATAATTAGGCAGATAAAATTTTGGTATTTTGTACTCCCAGACTTGATGGGTGACTGAGATCTGAATGTATTCTCTATGGTGTCACTTCTTTTATCTTATGACCTTTGATGGTTTCCTCGATTCGTCTTGGTGAAAAAAAGAAATTAACTAAGCAATGCGTACTATTGTTTTTCCCAAGTTTGGAGTCCCTATCTTGAAGAAACCTTCTCTAGATTCATACATTGTCTTGGTTTTTTGTTTCGATACATTACTAGGTAGATAAACCAGTTCAATTTCCTATTGTTTAACGAGTTTAGTTTGGAAATGACAAGCAAATGCCTGCAATCTTTTTCATCTGGTGATAAATTCAAGCCATTTTTTTCTACGTCTCTTTCTAATATTTGAAACATTCCATTGCAGAGCGGTGCCCAGAATGTGATGTCAATGTACAAGATGGTTGGAAGCTTAGGCTTTGGATTTGCTCTCCTAATTTTATTGCAATAGATTTTTTGATTTCTGTAACTTCTACGCTCGCTATTCATCGCTATTCACTTGTTGCCAGGACATATTATTTGTTATTATTACTTCATCCCATGCTATGTCGGAATTTTTTTCGACTACATGTAGTGGGATTATTACATTCAGTTGGATTCTTTTAGGAGGTTTTTGAGGGGAAGCTTATGTATCAAGGATATTTCTTTTGAATGAGATTATTGGACTTGCCTCTTCCCACC
>Isoform0060185
GGGAATCTGTATCTATCTTTTTCATTAAACCACTACACTATCTTTCCCTATAAATACACACACCATCTTGTATCCATCTTTTTCATTACTTTTTTTTCCTTTTATTCTCACCCCCTAAGCTTTTCTCAAGAAAATTTTACAATGAGTTATTACAATCAGAATCAGGCCCCTGTTGGTAACCCTCCTCCTCAAGGGTATCCTCCACAAGATTATCAAAAGGATGCATATCCACCACCAGGATATCCTGCACAAGGTTATCCACCACAACAACCTGGTTATGGCTATCCTCCTCAAGGTGGCTATCCTCCTCAGTATCAACAGCCGCCACCTCAACAACAAAAAAGCGGTGGCATGTTAGAAGGCTGTTTGGCTGCTCTCTGCTGTTGCTGTCTGTTGGATGCTTGCTTCTGATGAGTAATTGGAAAAGAACTTTTGTTATTGGCAGCATTACATTCCTTGATATAGCACCGTATCTAATTCTATGAATAATAAATATTCTGACTGTGGTTTTCGTTTTCGTTTGAACTGATTTAGATTTGTAAACAAATCCCCGGAGTGATTTATGGTTCTTTTTAGTTACATGGATATTATTTTCACCTG
>Isoform0061173
ACAAGCCACCATTCATGACACTCCCTCCTTAACGGATCATTACCCTACACCAATTCATAAACCACCGCCAATTTACACACAACCAATTCACAAGCCACCAGTTCATAAGCCACCAACAGAGCACAAACCTCCGGTTCACGAGCCAGCAACAGGGGAGCACAAGCCAAGCCCAGTGTACAAACCACCAAAGATAGAGAAGCCTGTGCCAGAACATAAGCCACCACACTTGCCACCAGTTGTTGTGAGACCACCGCCTACTCACAAGCCTTTGCCACCATATGGTCACCACCCTGGACATCCTCCTGTAGAGAATACTGGAAACTAAGACGTACGATAATACTGCCCTGTCCATGCCAACTCGAGCCCAATTACTATAAATAAGAGTTACTGGAGATAATGTTACTAGTCTATCGATGCTCGTTGCGTAGATCATGAGCTTGTACTACTATAATAAATCAGTGTATGACAGTATGCTCTCTATATATTTCACATACTATTGTTATCT
>Isoform0057289
GGGTCTACAAACCACCACCATTTTCGGCATCACCAACTGAATCACCACCCTCATTCTCCGGTCCCCCTCATTACATTAACACATGCCCACCACCACCACCAACATCCAAATCAACTCCTCCAATAGAATCCCCACCATCTCCTTTCACCTTCAAGCCTCCACCAAATCATAGATTTCCTTTCCCACCTCATTTCCACAAGCCCCCACCTCTACCTTCGCTACCACCCTTTCCATTCCCTTCTAAAACTCCACCACCATCTTCATTTCCATCACCCATCGTCAAATCACCACCATCACCAGAGGAATCACCATCCCCACCATCTCCTCCCTCGCCTATCGTCAGCAAACAATCACCACCACCATCCCCAAAGGCTTACGTCTACAAATCCCCACCACCTCCGGTAGCAATGCCGCCTATAGTTCACATAGCGAAACCACCACCACCTCCATCACCACCGCCTCCATCACCACCGCCACCGCCACCATCCCCACCCCCACCATCCCCACCGCCACCATCGCCACCACCACCATCACCGCCTCCACCATCACAATCCCCACCACCACCAGCTCGAAAAGCTTACACATATGTATCACCGCCACCACCAGCTTCTCCACCACCGTACCTTTACACATCTCCTCCACCACCCGCTTAGGTCTAAACCTAATAATACATATTGGTAGGTTGAAGAATAAAAGCCTTATGGAAATCATGCATAAACAGTTTGTTGGTGACATGATGCGACATATATATATAAGTTGAATATTGATTCCTTTATACGCGGGTATACAAATTTACAACTTAGATTCATGCTGTATCTTTATCTTTGTGATCAAATTTTGTACCCAACTTTCCAATAAATGTATCATATTTATTAGATATTGATCAATAAAATTCTCAATTAATTAGT
>Isoform0062989
GGGAAGATGTGAGAAGGGAAATGCAATAGAGCACTTTCAGCTGCCAAGTCGTTTGATGGGTTCATGTTCTGTCCTTTTTTTTGTTCAACTTGTTTAGTTTGATGATGTAGTACCGTGGCTTGGTAATTGTGTGTAGGTATTTTGTCAACTACTACAAATCTTCTTCTTTGTACTGTATTTTTGGTTTTATGCTTGTGTTTGTTTTCGTTTC
>Isoform0007953
GGGGATGCTTCCTGAACTTTCTATACTTCATCTTTTTGAAGTCTTTGACAAGCATAACAACTATATCCATCATGTCAAAGTCTATGGAGTCATCGTTAGAGTTTGCATTACACTGTAATACACGTGAAACTCATGTGATGGTTTCACGGAAACAAGTAAAAATTTTGGTGAGCGGCGATATCCCGCTCCTTTAACAAAAATTCTAACACTTATTTTCTAATTCTTTTGGTGTTAATCATTCCACATAATCTAAATCTCTCTCCGTCTCCCTTAGTCTCTCTCATTCCACATACATTAATTATCGTTCGGTTTAGAGCTTCTCCTCGATTGGGTTCCATCTTTAGTTTAGGGCCTGTTGCTGATTTGAGTTATAACTTCAATTTAGGGGTTTTCTTCAATTTCTATTCTTCAATTTGGGTTTCGATTGATAGGAATTGAGGAAGAGGTCATGGATACCCAACAAGTAGAAAACACGTTTTCATTGACATCTACACAACGCATATGTGATGGATTATAACTAACAGCTGAAAAGAATTGCTCCTTGGTTTGTATAAGAAATGTCCAATAAAGACTTTTCGGGTATTACTTAACTATTTCACTTGTTGTATCATTCAAGCTGCACACTTCATATATCGCTCCTTGTAATTTTTTTGAGTTCACAAAAGGCTCAAGTATGTCTAGTGTTAGTTGAATCCGCTACCAGCTTACGGAAAACTACGATTGGGAATGATGCAGAGCATATCCCAAGTTTTACAATTTCTGCAACACCTTTACAGTTTGGCAGGTATAGTACATTTAACAATTCTGATCATTTATGTTGCGTTTGGGAATTTTTTAATAATTTGAACTACATTGACTGTAGTGATCAAGAACTGAGCTGATTTTATCCTAAATTAAGATATTTATCAATGCACTGAGAGAATGCATTCATGGGAAACATATTGTTGTTGGTGTGAGAATTTCTTCATTCTAGATTCTTTAATTATTTATAATCAAGCTTGCTTTCGAAGTTTCTATCGTTTTTATTAATTCGAAAGAATTGTATTCATCCCCCCTTCTCCAATCCTATAGTTGATAAGCTGTGATTAACATGTCCCATTTCATTAATTTACATAGATCATACTTATATATAATGTGGACCAACAGGAGCCGGAATCCCATCCAACTCATCCCTCCTACCTGAGGCATAGCAGCTACAAACATGTTATGGAACTGACGCGCGTTTCTCACGCGCTTGCGAGCGGTTTGCATCGTCCTTGCCATTCTCTTTAGCTGTTGTGTTGTGATATATAAAGAAAAGCAAGAGTGAGAAATAAAGCCTAGCAATAATCTATAGCAGTTAAACATAACTTTTAAACATTTTGTAAAGTTCAAAATCCAATACTACTAAAACTCAGTAATAAATGATAGTAGAAGTATCAATGTTTTTGAAGAAAAACGATTGAAGTTCAGCAACATTTGCCAGGTAAATAACCAAAGTTGGAAAATGATACTTTTGATTAAAATACTATACAGTTCGAGATACTGTATAAGGAAGATAACATTTCTCAACGTATTTTTATATATCTAACTTAATGTAGCAATTAAACATGACTAGGAAAATAGGTTGTGGCCTTTCTGGTCTCTAAATTTTATATCAAGTTAGATGTGTTTAAGGTTCATAAAATTTGCTTTCATTATAACATGACAACACAAAATAAATAATAGTGTGCACACTCAAGCACCCTTGATGATGATATATAATATGTACTTCTGTTTAAAACTTAATTTCCTGATTCGAAAAGTAATAATGAAGTCTGTAGATGCATATTTTTCCAATATAATTGATGTCAATTTTTTCGTAGTTAAAATATCAGAGTATTAGGTTTCACTGGTTTAGGTGTTTAGCCAGCAATAAAGTTGTAACTTCAAGCTCCAATACTGGTATTTTACATGCCATTATATGTAAAGGTTACTCCTTTTTATGAGTACCGTTTATTTTTTCTTTTACTAAATGAGATTCTGTAGTGGAGCCTAAAGTATGGTGTTGCAAATGATTTAAAAAACTTGTGATACTCCAAAGTTGTGCTAGAATTAAGTCTATTCAGTACGATGTTTACTATGACATCTTAACATACATGTTTTTTTTCTTTCTAAGATTTTAATTACTATTATGCAGTTTATGTTCCTGTTCTATTTTTAAATTTAGTATCGAGTACATTGATCTCGAACACCCTAACCCCCTGATGTCACTGATGATAGAGTTATACCTGAAAGTGTAGGAACAACATGAGTTTCTATTGCTTTATTATTATAGGGCTGTTTGTGTGTGTGTGTATTATCTCCAATATTTTACCACACGCAATATTAGATTATATAGTTCTTTCGGCTATTGTTTCTCTACAATATTAGTTCTACATGCCCTTGAAAAATGTAACTTTATAGCAATTATGGATTGTTAAATTATCCATATTTGGTGCAATATGGTCAATATCATTTGGTTATTAGGTTAAATATTAGCAGCGTCTATTAAAGCTTATATTGAGAGTTTTAATCTGGCACTGGACTCGTAATCACTAGATCCTTACTATGTATGCATATCGGTTTTGCTAAATGGTTCTCTTCTGGTGGTTTACACTACCAGGTTGGTTGTTCTGCATTCTAATATTTGCGCCATTTAATGATCCTCTACTTACTGGTGTTGTGTCGAGTAATCATCTCATTAAGGTAGAAGGGAATTCTTTGGCAAGAGGAAGCTGAGGCATAGGACTTGTAAGTCTGAACTAGGCATTGTTGTCAAGTTTGAGGATAAGTGAACGGTTTGTTTTAGTAGTTATTAGGATACTACTATATAGGGAGTTTGGGATCTCAATTTCAACATTGACAAAAAAAGATTGAAGTTTATTGTAAACGCTTTTGTATCGTTTTAAGTTTGTTTTTTAATTTTCATATTAAAACAATATACTGATGTTGAAGGATG
>Isoform0062133
GGTGATGAACCTGTAACTCCAGGACAATGCAATCTGATTGTTGAGAGGCTTGGAGATTATCTCATTGAGCAGGGCCTCTAGGCTTTCTTCTGAAGTCATTTATTACTTTATATATCTTTGATTTGTTGGGTATGTGCTTCTAGTATCTATGGGCCTGCACTAGCATTGGAGTAGTGTTGGCTGAAAAATAACAATATAAATTGATACCCGTTGTTGGGCTTTTGAGTAGTGTTATTATCCATCTTTGGTTACTTCATACCATCTGTATTCTTTATAGTGTTGTATAATTACTGATGGTACTTTTGCCAAGATTTCTGATT
>Isoform0010206
GGCTGCTCTTATGTCACATTCTTCAGTATCAGGGAAAACACAATATGATGCGGTCTTTTCTTCAGAGAACATCGAGGGTGCTTGATTGCATAGCATTTAGGGACATGGTCGTTTTGTTAGAAGACTCGATGAAATCTCCATAAATCTGATAAAGCACATAACTTGTTTCAGCACTTTTCTGTCAGGTTAAAGTATTCATTAATTGGCTAAAGGTAGTACTGCAATGTTCATAGAATATATAATATGGTGCATGTTGTGTGGTACGAACGGGGAATGATAATATATAAATTTTCAGGGTCAAAAGACCTCAGATGTTAATCTAGACTTTAAACTATACAAAAAAAATATCAACACTCCAACTATTTATACGTTTCATGATAAATTCGATTAATACCTTAACTATTGGTAATATCTAGAGCCTATTTGTTATTTCAACAATTTGTGGCTACTGTGGTCATGATCGTATGGTTCTTAATTGTATTGCGCTATTTGACTGAAGTAGTACAGATATTTTGGCTTCTAGTGTATGTTGGTCTACAATCCGAGACACAAGTCTATGAGAACAAAATTTGATGTATGGTATTTTGCTCTGGGGTTGAGTGCTTTTTTCAAAAAACATTAACCGTCCACACTTGGGATTAATTGTTCCCTGGATACATTAGTGTTTTCCTTCCATACACCTTTTTTCTTTATTATTATCTTTTTGTTATGTGTTTTGTAGGTTCTGGCTAACATCAGATGCAACGACTGTACAAAAAACTAGCAACAAAATATACAGAAGCTCCTTGTCTACTATATATATATATGCTGGATTTGAAACAAGGTAGCCATCGTAATCTCTCTCCATTTCTCTATTGTTTTTAAAATAAAAGTAATGGTGCTTGATGGTCATACATCCTTGTAGCTTAGATTCAAAATCTGTAAGAAACAAGATAATTTACTCATGCTTGATATCTTCAACCTTTAGGTTATATATTTGCTTTTAGATCATCCACTTGCAAGATTATTTTATTGAATTGCAGTGCTTCTTTAAAGTGGCTAAATAAGATTTATTTTACTACAGTGTGATTCAGTGTTCCTTTTATGTCCTTTGAAAATATGGGATCTCCTTGTATTAACATTGATGAGGATTACTGCTTCAAAGAAGTATGGAGCATTAAACGTACAACTTTACCTTAAAAATTTTACTTCTTCCGCTCGTCAACCATTGTAACCACAATGGTCTCCTTTGCTACAAGTACGACTACATGGTGCCCCCATCAGAATTGATATTCCATTGTATACTCGTACGAGGAAAACTCAAGCATCTCATGCAGTCGAATTGAAAAGAAGTTTAGCACGTCAACTTGTCCAACCCATTTCAGCCAACTTAAAATTTATGCATGCACTTTGTTAAAATATACATTGATTAAAATGAGACTGTATACATATAAATTCACAACTACAGAACTAGCCCGTGCCTTGCACGGGCTATAAAGCTAGTTGCTAAGGCACGGGCTATAAAGCTAGTTGCTAATTAACACTACAAAATAACATTTACCTACTAATAACAATTGTTAACTAATTTTGATTCTACCACTGAAACTGTAAATTTAATTGTGTCGATATGAGTTTTCTTTATATTTAGTTTATTGTAGTTTCAATCTTCGTTTCTTTTCGATCTACGCTTTTAGATATTTTTTTTATTGGATTAATATATGATCGTTTGTTATATTGTATTAGTGTTGGGTTCTTAAATTTGTATACTACTGTCATTGTAAATTCTTTTGTATTAAATTTTAATTCTACTAAATAATTTATAACTATCAAATCTCGTGCTAAAATTTTTAGGCGGGATTTTTTATTGTACTGTAGAATCTATTACCAAATCTAGTGAATCAAACATAAATTTAATTCCACTATAGAATCTGAAGATTGATTCTAATGTGGAATAATCATACACAAACATATTACTCAAGCAGGTATACTAAATACATACATAATTTTTTTTCTTAAGAATACTATGGGTACAAAAAGGTTTTCCAATAATTTTTTGAAAGTCGCTAGTATGGAATTTTTTTCCATATGTATTATGCATTCTCAGATAGTACCAATGCAGCCTTGGAAGTAGCCGGATTATGTGCATTTGTACTAGGTGATTTTGCTTTTGTTTTAAGCTGGGGCAATCTGGTATAAGCTTTGCATCCAAGTGTTAGCACCAGTATTTGTTTATCGTGTTTGGGATCCTGGATGAGTTGTGGCTGGCCTATTGGGTGGCTTGATCTTGGCAATATTTGAATGATAATAATTTCTTTGGAGGCTGGCCTTTGATTCTAGTGCAGAACCAAATTAGCATTTATTTAATTTTGTTAATTCTAGTGCAGAAATTTGATTCTACACTAGAATCAAAATTATCAGGCTCTGACTGTTGTTCCTGATATTCCTGATATAGGCTTGGCTACGGCCTAACGAGCTTTTTTCTGATCGCAAATTCTAATAGTATCGCTGAAGTGCTTCCCAGGATTGATTACAAGCTCAATTTGATGTGATCAAAGAGGGTGTTTGTGCATTGTTCTGTTGGCGAGAGTATAGGTGAAGAAGTGAGTTTTCAGAGGCAATGGAGGACAAGGTTTCATTGGAGAAGGACTATGAGGAGGTTGTGCTGGAATCTGGTGATGCGGGATGATGAAATTGATGTAAGAAATACCGGGCGTATGATCTTGTCAATCTAGTAGCTGTCTTTATGACTTTAGTTTTTTCTTCTTTTAACTTGTATGCTGATGGGATTATTGGCCAAAACTCAAAATGTTGATTTTCTTAACATGGTTTATGCTGGTTGCTAGTT
>Isoform0062730
GGCAGGATGCAACTGCTGATGAGGAGGGGGACTATTTTGAAGATGAAGAAGAGGAAGGGCAAGAAATGTAAGGTGTTCTGCCATGAGTGTACTGTGTGAACTGCTGAGTATGTAGGATGCTGCAACTGTCTGTTGCCTTTTGGGAAAACAATATTCAGTCTTCTAAAGCTGTTGTCTAGCTATTATGTGGTTTGTTTAATTTCTTAAAGACAGTTTGCAAAAATCTTGTTAAGAATTTTACTTGGCTTTGTTATTATATCAAGTTTTATTTGCAG
>Isoform0061345
GGATGCGGGCACATGTGCACATGCTCAAAATGTGCCCAGAAGCTGGTCGAGGGTAAAGATAAATGTCCAATGTGCCGGGCACCAGTAATTGAAGTAATCCGTGCTTATTCCATACAGTAGTGTATGCAGCAAGAGTGTGGATAGAGGCACATAAATTAATACCCGAAGAAAACAGAAAAAACGAGCATGATGAATAAATTAATTAACCCATATACATTATTGACAAGGATATTACTTATAGAATAAATAAATTGGTGAGTGGAAATTTTTATCCATTTGTACCAGTTGTTTTTTCTTCTTCCCGGCGAGTTCATACAAAATGGAAGATCTGGTCCAATTTATATGAAATGATAGAGTTCGTGCCAAGAATCGTATGTAATCATTTGATTTGTACAAACTGCCTTTTAATTTGCAGTGTTTGTAATTGTTCTTACACGAGTACAACTACGCTAGCCCTACTGTAAAAGGAGACAACATATGATACAGTTTGATTTATCAGCCTTGTGCGATTTTGCC
>Isoform0061501
GGGATTTGTTGTAGCAGTATTATTACTTTTATTCTCTAACTTTCTTCAGCAACAATATATATATAAATGGAGGCAATGAAGATGATTATGATGGCGGTGGTGATGATGATGGTTGCGGTGCAGCGGGTGGCAGCGGCGGATGCTCCGGCGCCAAGCCCTACTTCAGATGCGACTGCTGTTGTTGTGCCAGCTGCTTTGGCTTATGTACTTGCAGTTGTTTATGCTTTCATCTTCTAAGATAGAATTACATATATACACCACCCTTCCTTGGGTATTGTGTTGGATTTATGAATCCTCTGGATTGAACTTTTACATGTAGCTACGAGGAAATTTTACTTTAGTTTTTGTTAGTTTTAAATCTTTTTTTGTTTGTGTATGCATGTACAATGTAAGACATGGTGGGATTTGTTTGGGGAGGGATGTGTTATTTGCTGATGTACTATATACTGTATATATACACAGCAGCGGATATAAGAAATTTATTTCACGGTC
>Isoform0037378
GGAAAACATATATAATTCGCTCGCACTTTCTCTCTCTATATCATCAACACTCTCAAATTTCAGCACCATTAATCCTTCTCAGGTAACTAGTTTTTAGCTTAAATAATTTCTTTGTTATTCAATACAAGTATTTGTTTTGTATATATAAATCTGTTATTCTGTATTGATAATGTTAATGTGATCTTAGGTGTATTTGTATTCAAACAGGTTAATCAGTGTTTAATTTGTTCCAAGAAATGATAAAGATGTGATTTTTTTATTTTTTATTTTAATGGATTTTGTTGATTGTTTATCTTTTGTTAAATTGCGATTTTGATTTGCGGTTTGGTTTTGAGCTGATTTTAGTCAAGTAAGACTGATGCTTAAGTAATTTTTGATGGTTTTAAGTAATTTATCGGACTCGAGTTGATGTGTTATTGGTTTTTAGTGGTAGAAGTGTACGTTTGGAGACCCTGTTGTAGTAATCCAAGTGAATGAGATATAGTGTGGAATTGGTCTCGTTTACTGAAAGTCGAATCCAAACTTTTATGTCTGGTAATATAATAGGTGGTCATAGTTGTATTGATTTTAATATTCAGTTAATGAAATAAGAATTTTGTTCGGTTTTCAGTATTACCGATTACAAACTCTATATATTTGTACAGTTATGTGCAGGTGTAATTTTACGGAATTGGTTTAAGTGATGTTATGGTCAACTTATTGCAACAGCCAACATACATGACAGTCTTCCTTTTTTTTTTCAATTGCTCTAAAATTAAATGTCAGAAAGCGACAATATTTTTTGGAACATCAAGTAATGTGAAAATTTTGATTATTAGCATTTTAGGTACTTACAACAATAAATTTTTTACTGCTTTTCAGCAGTCGTTTGTACCAAATTGTTGAATACTGTTTCAGGGAGTTAAATCAATCATTTGTACAAACGTTTTACATTAAATCACAGATAGAGCTACACGGGAGTCAATAGGTTTAAATTTTAATGATTCTTGATTTCCATTTTGGATAACTAGTGCTCGAGTAAAGGTCACTCTGAAATATATTTTATAAACAGTTGGTTTGGTCTCACATAGTTGACTTTGTTAGAGGGATGGCGTTGGCTGATGGTTTTGAGGCAGACACAGGTTCTTTTGATTCCTATAGTGATAAGGTATTCACTTGCTTATTTATTTAAACTATACAGAATTTAATTTGTATAAAGATAATAGACTAATAAAGTGTATAGCTTTCATTTTGCCTTTTCACTTTTTCTTCATGCTATTTTGTTAGTTGCTCCCACCCCTATTTATATCCAAATTTCATGCCTAATATTGATTGCATTATTTTATGGCTACCTTCCTTTTTGCGTAAATTCTAACTTTGCCTTTGGAAGCCATGCCACGACTGCTGTCATTATTTAATACTAATATAACATCAATGACTTACAAAGCACATAAATAATTAAATACTCGCGGCCACATGCCTTTACTAAGGCTAGAACTCTTGTTACGAAGAGAAGAGAAGAGGGGTATCCATTATAGATTATCACCAATATAAAAAGTTGTCCAAAGAATATAATATAATTCTTGATAAATAAACTTGTTTTAAGGAGATAGTTGGTTTTTTAATTAATCGGATAATATAAATTTTATAAAAAATCAAGTAAAATGAGGAAAATATTGTAATGC
>Isoform0062470
GGGCAAAGTGGGATGCGTGGAAAGCTGTTGAAGGAAGTCCAAGGAGGGGCAATGGGTGATTACATCACCAAGGTGAAGCAATTGTTGGAAGCTGCTGCTTAATCGAATGTGCCTGATGAATCTTAACTTGTTTCCTGGGTTATAATAAGTCAATCAGTTGTTATTCCGTGTATTTTATTTAACAGACTCCTTGGATTCAGAAACTTAAGTTAATATATTGGAATCATCTCAGAAGATGACTTAAATTAATC
>Isoform0061783
GGCGTCTTGCAAAATACAATCAGATCTTGCGAATTGAGGAGGAGCTAGGTTCAGAGGCAGTTTATGCAGGAGCCAACTTCCGTATGCCTGTTGAGCCCTACTAGACTCGCGAGGCTATGGAAGCGCAGAAGATTATTCGTTCTGCACTTAAATTCTGGTTTCAGATTGTGCCGAATAGTATTCTGAATGTAAAATGGGTTAAACCTTAATTAGTTTCTTGAAGGCTTTTATTAAATAATTGTAACCCAGGTTTTATTCGGGGATTTGAATTTTGAAGGCAGAGCATGTGATTTTGCATTTAGCGACTCGATGAGAAAAATTTTGAATTTTGTTTTTCGTTAGTGTGGTAGCGCAGAGCTAAATTCATCTTTATGTGATCAATTATGACCAGGCAGTATTTATCTGTAATGTATTTATCTTGAATAAAGTTGGACAGGGTTATGTTCTACGTTCAAAATTTCCTGG
>Isoform0063049
GGATCAACAAGGCCTTCGATTTGATGCTGAAAGGCGAAGGCCTCCGATGCATAATCCGTATGTAATGATTCAATGACATGAAGAATTTGATGGCACATTATGAAACGTTCAGTAGTATTTTCATCTTTAAATTGAAAGAATAAATTTCTTATGTAAGACTTGTTTCTACAAGTTTTTGTTTTTTCAAAAGTTGGATTTTC
>Isoform0062198
GGCCGTCGTGAAGGAGGTGGAGGTGGTTATGGAGGTCGTCGTGAAGGCGGTGGAGGTGGATACGGAGGCGGTGGCGGTGGATATGGTGGAAGAAGAGATGGAGGTGATGGCGGTTACGGAGGCGGTGGCGGTGGCGGTAACAGGTGGTAATTAAAAGTTACTGCTTGTGGTGTTTTAGGGGGGCATGGAAGGGAGTTAAAAGTTTAGAAGTTTACTGTTTTGTGTTGGGATGTTATGGTTATTTTACTGTTTGACTGTGCTCAATTTTGACCACTGGTTACTCCTCTATGTTACTGCTTTGTCGTGAGTTTAATTACCTAGTTGAATGGAATGAATTGGATTTTCTCTTC
>Isoform0035932
GGTATTGGCAATCAATGTAAATCTTGACGTATGGCCTGCTTCATGAGTTGGAGTGATGGACCTTTCAATATGGGAAGGCTGTTAAATATGTGTATGTGATCAAAATATTATTTTCCTGGATCACTCGAGGATTATGTTCATTGGATTGGGCGTACGGGAATAGCTGGTGCAAATAGAACTGGGCAGGATGTCAGTAGTGAGTTGGGCGTACGGGAATAGCTGGTGCAAATAGAACTGGGCAGGATGTCAGTAGTGAGTTGGCTGCAGTGGGCTGCCGGACACCTCTCCTATCAGGTTCGTTGACTGGTTGCCTTGATTCGTGATCGTGGCTTTGGCCAAAATTTGATCTTTATTAAAAAAATCCAAATATTTTAGTTGTACCATTTTTATGTTTTTAAGAGGTGTAGAAGAGATGATAATATTTATGTAGTTGTCACATGTATTTATTGCTTTTTTCCCCTTAAGCTTTTCTTTGTTGGACAATATTTCTGCAGTTGACATCCTTTCTTCCTGCAAACTTGTAACCTACTATGGGAGTATGAGCATTGAATCCTATACACGAAACAAATACGGAAGGTTGTTCTTTTTTATCTCGTTTGATTAATGACAAGTTTCTGGAAATTTTTTTGTTTTCAAAAATTGGTATACGTCTTGTGCAACTGGCTTATCACCCTGCCTTCTTTTGTAATCTCAATCAACATCGTTTATTTACACATCATTTTGAAAACCATAGTCCAACTCACCTCACTAAATTACATATTTAATGCTACCTCTGCACCAATTAAAAAGTGTAGTGGCACCATTTTATTTGGTCTCATATGGAGATGATTAATTAGTGTTAATGCGGTGCTCAACTTGGTAGTTATATTTTTAGGTACATATTTGGACATGTTATGTACGAAGGTACCTTTCATTATTTTCCACAGCAGTCCAATGTTTTTTGGATTTTCTTGACACCGTCATGTTGTACAGCATATGGGCCAGAATCCAAAGGGAGATGTCAAGTATCAGATTCTATCAATTTTCTAGTGCTACATTAATATAAGATATATTTATATCTCATGATGATAATTTGCAGTGGGTCATGTCTTAAGGTTCATGCTTTTTACCTCGTCAGTTTAAAGTGTTATGTGGCTTCACTAATCCTCTTTGTTTTTTTTTCAATCAATTCCTGAGGAATTACAGAGAAGACTGTGAGAAGAATTTACATTGACCGAGGAGCAGCAACACGGCAGGTCCAGAGCTATATACACCGCCAAACCTAAGAAAGCTGCTCAGTCTCTGGTCATCATATCAAGGAGATTTTGTTTTCGGGGCCTGGTGATACCTAGGACCTTGCTTGCGGATGGTACACAGCCATATGATTGCAGCCGCTGCGATAGCAATAGCAAACACGCCCAACATCGTAGAGGGCTTATTGGGGACAGAGGCAGTCCCGTCATCCTCTGATGACGACGGTGGAGGCAGTGCAGGAGCAGCATTGATGATGCAGCGGCGTATGAACAGTACACGAGGTGAATCATGGATCACAAATCGAAGGCGATATAGAAAATTTTCACAAATCATCTCAACAAATCAAAACAGAAGAAAACCCTATGTTTGGTGTACCAATATTGTAAAAACATTTTGTGTATATATATTAGTTTCGAATAAATATGCCCAAAGTAGAGGTCTCCAGGGTTTGGACATGGATATATCAACAAAATAAATACACACTCGTATTTCAAAATTGTAAAAACATTGTGTATATATATCAGAGGTCTGGGTTTGTACATGGATACAC
>Isoform0019851
GGGTGCAGTAATGGTTTTCCTGCTACTACTATTCATGGTGATAGATCACAGCAGGTACTTCTCTTTGAATCTTGGCCATTCGGGTGTACATGCATACCTTTATGTTACTGCTTTTGTATCTGCTGGATAAATTTATGCTGCTTCGCTTGCAATTTTTCTCTTTTCTTTGATCTTTTTAAATGTTGGTGTAGGTGCTTGTTTATTCGGACAATATTTAGTAGTGGAGTTATAAAATGGTACTTCTGGATCTTGGTCACAAATAGTGTGCATAAAGAATAATTAAATTGGGTTAGGTGTCGCAGGTCACTATGTCGATATGTAAAAAAGTAGAGTTTATTAATTTTTTCTTATATATTAGTGATAATTCATACAATTAAACGGGAAGAGGGATTTCACAAACCTAATACATGAAATGGCAGAATTTAATCTCTGCAAGGATCCCACTTGCACTATAAGAATTCATGTAAAGTCGATAAAGAATCAAATGAAATTCTTATCTAAAATAGTGATATATTATATTGTATCTTTAAATCGTGGCTGTAAGTGTAGTTCCCATACTTAAACCGAGCATTGTGACTTTGAAGCTGTCTTTGATTCTTACCATCTTTCCGAAGCTCATAAGATAGCTCTAATATTATCCTACACCAAGGCAGGAAGCATGACTCTCCTCTAGCGAGGTGTAGAAATAATTCTACATACCCCAAACAACATGGAAATACAAAAATGAAGATAGAAGTGCAGGTTATTAGCAAATTTTTGGCAGTTTACTCTACTCATTATTATTGGAAAATCTGGTCAACGCAGCTTATGGATTTAGAACATCTGCTCATTATTCTGTGATGATGGGTTTGCTAATGACTTTTGTCCCTTTCTATCATGAACTTTATTTATTTTTTATTTTTTACTCCAAGTTTAACAACACAGTAAACCTATTTGTTGTTGCCATGTCCTTGATCTTTCAGTTTTACCAGTAGTGTACCATCTTGTAATAGAAAATGAGAAGCACTGTCCAATCTCCTTAAAAAAATTAAAATTAGAAATGTTTTCTGGTCCCCCTCCCCCCAACCCCTTTTCCCCTTTTCAAATAAGCTATTAAACCAATCAAATTATAAATACAAAGCACCACACCAAAGTCACTTTCAACAGAAGGTATTTTGGTCAGATCATTAGCATTTGAATGTGCACCTACCATTCTCATCAGTCGCAACACTGTGCTCATATAGATTTCCTTGTCGTCTTACAGTAGCTTTCTCCAAAACTTGTGCGGTCTACAAGTTATTGGTTCCTGAAACCTCTGTTCATACAGTTGATAGTTGATAATTGATATCTATAAAGGCTCCTTGATTCCCCCCACCTGTTTGTGATGGGGATATTTGTATTTGTATGTGTATGTGTATGTGTAAGTGCTCTCTCAGAGTTACAGACAAGAACACCATGGTTACCCTTGCCCACACTATTTGACAAGTTAAAAATAATAAATTATATGTATTCACTTTAAGTACTTTAAACGGAAATAAAATTCAACACAAATGCGATATTTTGAAGGAAATTTAAAGTTAATATGTTATATTAAAAAATTTAATTAAAAAAATCAATTTTCTATAATTTATAAATGTTAAGCAACCAACTCCTCTAAAACTTGGAGCTGGTTTCAGAGCTCGGTTTAGGTTTAGGGAGGGGTGTCGGGTTCGAGTCCTCCTACCCCTATTTGTTTAATTATATATTTTTTTCTGTTTAGTATATTGGTTATGTTTGTTTGGTATATTGGTTATGTTTGGTCTGGTCAATCGGTACGAAACGTATAGTACGATTGAGGGGGAGTTTTGAAGAGTATAAGATCCTGTTGGGGCTGGGGCCTTTCTCTGACACCTTAAGGTTTTAGATGGATTGGTTACTTAACATGGTTTCAGAGCTCGGGTTATGGAGGGGTCTCGGGTTCGAGTCTTCGCACCCTCATTTGTTTAATTTAATATATTTGTATGTTTGGTATATTGGTTATTGGTTATGTTTGGTCTGGTCAATCGGTACAAAACGTATCGTACGATTGAGGGGGAGTGTTGAAGAGTATAAAATCCTATTGGGGTCTTCCTCGAGACCTTAAGGTTTTAGAGGAGCTGGTTTCTTAACAATAAACATTTAAAATAAAATATAAATGAAAGAACTTGTTCTTATCGGTCAGTTTATTTTGTATTGTTCTCATCTGTTTACTTGATATGTTTT
>Isoform0062484
GGGGAAGAAGGGAAAGTGAAAAGAGTAGTGGTAAGAAAGGACATGAAACTTTTTACATAGACTACAGGTTTATATATATACTTGGCACAGAACCGTTTGAGTTCTTATAGATAGCCTGGCTAGATTAGAACATACTATTGTACGAGGATTGTATATTATTTTTGTATTTTTGCAGATGGGTAGATGGATTGGTATAAGGATAATGTAAACATAGGTCTTTTGTGGGGGTGGTATAGAATTTATATATTGCTTTAATGTGTACTTATGCAGATTCCATCTCATGAATGGAACAGAAACATTATTATTTTTATTGGAATCATATGTTTTGT
>Isoform0058095
GGGTGAATATGGTTCCGGTGGACACATGGGTGCTGGTGCCACAGGCACACAGGGCATGCATGGCACTGGTGCTACAGGCACTCATGGTGTTGGTTTGTCCACCGGCACTCACGGCCAGTCCCAACTTCACCGCTCTGGTAGCTCCAGCTCCAGCTCTTCGGAGGATGACGGAATGGGAGGGAGAAGGAAGAAGGGAATTAAGGAGAAAATAAAGGAGAAGTTGCCAGGTGGGCACAAGCAAGAGCAACAGAGTTATAGTACTTCAACTACTTCTCCTGGTACAGGTGGAGCATATGGTACTACTGGAGGATACGGAGAGCAGACTCATGAGAAGAAAGGAATGATGGATAAGATCAAGGACAAGCTGCCAGGCGCTGCAGGTCACCAGTAATTTAGTACCAGATTCGGCTTCACGTCATGACTTACGATCAGGACACTGCATATTAACTGTGTTTTATTAAATGTTGTATCCTAAAATGTATTCTTAGCCACAATCTTTACTTGCTGTGGGTGGTTAGGCTGCTTGTAAACATTTTCTTTCTTTTGTAATAAGCGATTCTGAATTTGGATGGTGCCCTTGGCTGCTTAGCTACTACCCAGCTGGGTCATATAGCGTCAGGCTGCCTTTATATACACGTGTTGTATCTACACTTCTGTAATTTCATATGTACGTCATGATGTGATAGTGATTTTTTTTTAAGGTGAGCATGGTTAAATATGTTTGAATGTCAGTGTGATTTGATTGTTTT
>Isoform0061968
ACATGAGAAGAAAGGAATGATGGAGAACATCAAGGACAAGCTGCCCGGAGGAACTGGCCAGCACCGAGTTTAGTACCGGATTATATCTAAATAAATGTGGTGGCTGAAATATATTTCAAACCACAGCCTTTACTTTGCTGCGCTTCGGCCGTTGTAAACATTCTTTGTTTACATTGTCTTTGTTTTGCATTAACTAAGCAGCTCTGGATGTTGATGACTTGATGGTGCCCTTTGGCGCCTTATCATCCACTGTCAGGCTGCGTCTCATGTGATGTGGTGTTTCTATACTTCTGTGTTTCAACTAGCCAGGTTCCGAAAGAGTCAGAATCAGCATTTTCGAGCCAGTTTGACTTGTTATGACAAAAGATTATAAAGGTAACTATTGGTGCGAAGTTG
>Isoform0020919
GGGACAAGTTAATTTATAATGTAGTAGCCAAAGAGAACGTTTTAAATGATAGTTTCTACATTTATTTCTCTTATCTTCTTCTTCATTGTTCATCTTCAAACATATAAACACAAACTGAATCTATGATTGTTATCATGGTCTCAAAGCAATCGGTCCTTGAGGCCTTCGTTCTGTTTGCTTCCACCATTATCGATGTTGTTCTTCATCTTTTCTGTTATTCAGAGCTCTTGGTAGCTCATTAAAACATCTTCTTTATATACCTTCTTCATTAAAACACCTTCTCTACAAACTCTATTGTTTCTATACCTCTTCTTCATATCTTAAATCTTAAACCTTAAATCTTAAATCTTTCTCTCTTCTTCTCAGATCTACATTTCTAAACAATCAAATATTATTTTTTTCTCCTCTTATTTTCTTTACAAAACCTCTTTAAACATGGTTGCGGCTTCCCCTCCTAGATCACTTATCTCCAATATTAAAGCTGAGGTTCTTGAATTAACCCTGATACCTTTACTGACAAGGTGAACGAGAAAGATACAGCGTGGTTTGTATATGCAGTCCGAATTTACAGAACTCGAGCTGCACATTAAGTGTTCGACAAAATGTCTGAAAATAATTTTTGGATTCTGAAGAGCAATTTCTGCACATAAGGTGTTTGCTCTCTGGTCTCACTCATTATATCTCTTATTTTGTTATCTACTTGGTATATATCATTCTGTCTTGAACTCTCTTCTTCATAGTATATCTCTTGTGTTTTTGTAATCTCTGGTTGTCATAAATTTGTTGGTGAGTTTGTTTGGGAAATGTGGAAGAAAACCCCCTCTGTTTGAAGCCTCTGAGCTCAGCCCCCGGCCCTTTACCGAGCTGGGGATTTTATTGTCCATTGCTGGTGTATTGGTGAATTTAGTTTCGGTGGAGATATGTGAGTTGTTGTTTTTTTTTCTGGGAGTTTGCTACAGTGAGGTTTTCGGTGGAGATAGGTGCGGGTATGTTTGTTGTTCAAATGCTTGGGGAGATTTTTGGTTATTACAGGTGGACCGAGATGGGTTTTTTGATGACTTGGGATGTTTCAATATATCAATGTTTGCTGGTCTTGTGACACTTGGTTGCCGGGGTCACTTGTCAATGTGGAGAATATTACTCCTGAAGCTGCTTGTTGGTGAAAGAAGGTGATTATTGACATATTATTGAAGATGAGAGGTCACTCCATTGAAGTGATCGAGTACTCAAGCTTATTTAAAATTTGCAGTTGAGCTTGCATTGCGTCAAGTTGGTATGGAATTCCGTAGCTTGCATAGTCAAGTTACTATAATTGTGAAGTTGATCGTTGTTATGAAGTTGATCATTGCTGATTTTAAATAGCACTTGTATAACCAAGTTGCTATAATTGTGCCTCGATTCTCCAACAAATCTTCCACCAAATTTGGTTAGAAACAGAAATTACTGGGGATTCCACCAAATTATGTTAAGAGCATAAATTACTGGGGATTCCACCAAATTCTGTTAGAAACAAAAAATACTAGGGAAAGAAGAAGAAGCCAGAGCCACGTGCCAGAGCCACGTGCCAGAGCCAACAAACACAGTCCTCAAATGGCAAGAGCCAGGACATGTGAAACAAGTCCTCAAATGGCCAGAAGAGCCAGGATTTGAATGAAGTTTAAATTTGTCCTCAAATGGCAAGAAAAGCGAGGACATAAGCTTAAACTAGTACTTTAATGGCAGGAAATGGAGCCCCTGTTAGGACATTGAAGATCATATCCAGTGTACTCCAACTGTTGAAGAAAAATTTGTTTTGATGGAATGCTAAGTTTTGATGGAGTGCTACGTTTTAATCAGATATTACTACTTGGTTTTTTGTTGATGCGAAAGCTTTCAAGCAATATGGTGTTTTATGATTTCAATAAAAGGATGAATATGATTCAGATAGCGATGAGCAGCCCCAGGAGCACTTTACTGGTGTTGTGGCATTTGTATGTTATCTCCAAGCTAGGATCTTCACGATGTTCCCGCTCCTTAGCTTGAGGGAGAGTATTGAAGATAGATAAAGGTAGTTTAGTAATTTGGTACTTAAATAGAATTTGGCTCTATATAAAGCCTCATCTACTCTCATTTACGGTACAAGTTAATTTATAATGTAGTAGCCAAAGAGATAACGTTTTAAATGATAGTTACTACATTTATTTCTCTTATCTTCTTCTTCATTGTTCATCTTCAAACATATAAACACAAACTGAATCTATGATTGTTATCAGAATACAACTATTT
>Isoform0062617
GGGGAGCAAGTGAAGGCTAGTATGGAGAACGGTGTGCTGACTGTCACGGTGCCTAAAGAGGAGGTTAAGAAACCCGAAGTGAAGGCTATTGACATATCCGGCTAGCTTTAGCTTTTTTTGAGAATGTTGTGTGTGAATTAGCTGCGTGTGTTTTAAATTTGTTCGAGTGGTCTCTTGTGGTTGATTTATTTTTCTTTTGTGTCTTGAGTGTTGGGGTCTCCCGGCTTTTGTGGTTCGGTGTAATAATAAGTTGTTATATGTAACAATATGAATGTTTTGAATATAATCTTCTAAGTTATTTAT
>Isoform0009507
GGGATTTCCTTTCCGCCTAAAAACAGTTTGACTCTGTGCGGTGTTCAATCGACCATCATCTCGGTTGTTCACCATCATCTTCATCTATGCTGTTAGACATAATACATATATGCTGACTGTCATCTACAATCAAGCCTATGTATTATGTGAAAAAGAGATTCAATCGAGCTTCACTGATTCAGTGGAGCATATCTCTGTGATTCATCTTTGAGTATTTATCAAGCAAATTCTTCTTGCTGGTATTTAATCTTTATCTCTCTCTCTTAAGTGTGAAATTGGTTTCAACGAACAAATTCATCTCATCTCTTCGAATATTTGGTTTAATTTGAGGCATTACTTGTTTGTTTAAGTTCTTATTTTCTTAATTGACTCGTGTTCTGATTTAAGGTTTACATTCTACTTTTTGGATTTTTGACATGTAATAGTATGTGAAATTCGTGATATTCCCTTCAAAAATTGGAATGATATGTACGTAAATAGTTTTTGAAAGTGAATGATAGGTTTGTGACTATTTTGTTCCAGTTGTTTTTTTTTCCTTTTAGTTTCGATGTCATCTGATTTTGCAAGATTAGGAGAAATTTAGATTCTCCTTTCTAAGCTGCAGAAGGTGTGTTTGGGAGAAATTGTATATTCTTGCTTTAGAATATATGAATTAGTGCATCGATTGTAATCATTCTATGCCTATTTTCCTTGATTTTGATATTTTAATTGATTATATGAACATTAATTTTTTTGGTTTTATTTGCTAGAGTAAACCAGTTAGTTTGCAATCCTCTGATTATTCTGATTTCTAATCGCCTGAAATTTCTCTACAAATTTGACCAGAGTTTTGTCATATTTTGTTTAACCACCTCTTTGTTTATTACGTACTATCATCTCTTGGAACAGTGTACTCCTATGTTGGAGTTTGGAAAGGCAAAAATGTTGAAATCATTGCCAATGATCATGGTTAAAAGTCTACCACCGTTAAAAGTTTTACAGATAGTTAACAAGGAACATCATTATCTACTATATTTGTTCCATATACAGTCATCGATTGTACAATCGTGTACAAAACGCTGATGTATATATTTCTACCCTGAACCTAACCTAATTGCACAAACATAAAATAAATAACTGAATTCTGTTTTTTATTTATAAAAGATGTCCAAAATAAAAAATCAGTCCATGATTATTCTTTAAAAACTTAGAAGAGTAGAAAGGTCACATCATAGTCTTTTTAGAAAGTCATTGCACTAAATTACATCATAATTTTAAGGTCACTGAGATCAGACTTCATATATCTTGAAAACAGAGCCTGAGTGAGGATAAAAAACATAATCTGGGTTGGGCCAGCTCTACCACGACATACCACCTCCACAGCCATCCAGTATAGATGAGCCAACAACTCTTCAACTTTCACAAGGTTATTTTTACCGTGCCGAGAGTATCTTGCGGTTCCTTCTGAAACTCATCAAAATCATCCCCTGGACCAGTTTTCTCAGACGCATCAGTAGATGATTTGTCATTTTTATAAAAACCGGTATTCATTTTCTTATCAGCGACCCTGCCATATGCATCATTAGTATATTGGGCAGTGTAGGACTCCTCGACGCAAATTGTGTAATGATCAATAACTAGAGAAGCCGAGTACATGTCTATGTACTGCTTGAATTTTGAATTCATCTACAGAAACCGAATAGGTATCTGTCCTGATTTGAATTCATCAAATTTATGCATACTTGTTTAAAACAAAAAAAACTAGGAATTTTTAAATAGAGTGAATTTTTCGTATTTGTATTATGTATATTTTGTTAATATAATATTTTTACGTTTTGCACAAATATTAATTTTTTTGCCATCTTCCTAGGACTTTCAATAATTTTTTTTATTTTTTTGTAAATACATGTGGAGGTAGATATGCAGTTGATTAAGTTTGTTGCTCTGTGCCTCTGTCATTGTTTGTTTATTTACCTCTGGTCGATGTACAAGCTTGAGGCCAATGTATAGTATTCGGCTACTTCAAGGTCAGAATGTGCAATCATTTCACATTTTGTAATTGGTGGTACTTGAAATCAACTAAACAAAGTACTAACAAAGCTAGTTGTGAAAATGTTGTTAAGAAGGTCAGAGACCATTTTTTCTTAGTTCTCGCCTTAGCAGATTTTAGGAGATATGCATGATTCCATGATTAATAAAATTTATACTAATTTGTAATTTAACTTATAAAACTGAAAGATATTTTGCATTCTATAATCTCATTGTCACTACTAATTTTATACTTCCGCGGGTTTTATTAAACAAGCTTGATTCTTGTCAAAAACATGGCATACAACCTTTCAGGCTCAATGTAAGTTCTGACTCATCTTTTTGTTGCAATCTGACTTCGATTATTTTTACTATGAGCATCTCCAAGCTCTAGTGAAGTTCTTCTTTTTGGTTTCAACATCTGTTCCAACATTTTGAAAAATTCGATTTTGCCAACGATTTATGTGTCCGAGAAGGGGTTAATGCCTTGGAGATTCCTTGCGACATATCTGAATTATATGCGGCAATTGGTTAAGTTCCATGTCATTGATGCGGATATGAATGTTGTGTTGCTGAAGGAAGGCTTGATCTAGTTTATGATAGAATAATGTATAGATATATAATGTTGCTAGTAGTGCAATTCATGATTTTTTTTCCATACAGTCTCCATGTTTCCGTTATTTCTTAGTAGAAATCTTAGAACTCAATATGCACATGATTGTGATTTAAGGATAAATATATTTATATATATACACATTTGCTTCTGACTTTTGTATAACAATGTTCATGCAATATTTCTAGTGAATGGATTGCTTTATAAAAGGGGTGGTTGTTATC
>Isoform0034676
GGGACGCTGGACCAAACAAGGGTTTCAGTTCAGTTCAGTTCAGCTCAGCTTCGTTATTACATTTCTCTACAACTCCTACTAGGTAAAACTACTTATGTTTCATATAACATGTCTGTGTCTATATATGTGTATGCATATATGTATGTAATTAATTGACCTTCTTTTCAATTTAAATTGATATAATATCATTGAAATTTCTATAAGTTGATGGTATCGATTATTTTTATTAATTCATGGAGATTAATTCTATATCTAGACAAAGACTACACAGATCTAGAAAAAAAATTAATATATGGAGGCAATTGTTTTAAATTTTATATAATGTGTATATATCTGTGTGGAATTGTTGTTTGCGATTTTAATAGGTCATGGATCTAAACTTGGTAATCGAGAATTATTGTTTACCAGTTTAATAGGTCATGGATCTATGAAGAATTGGTGTTTATCGATTCAATAGGCCACGTGATTACGTTGATCTTAGTGTAATATAAATAGATTCTTAGAAAACCTTGAGTAGAAGTTTAGGGAAACAAATAACAAACATGATAGATGTAGTGTTATATTAAAACTTTCGAATATGAAATATTGACCTAGATATCGTATATTATGTATTTAATTTTTGGCACAAAAACCATAATTCCAGGAGATGCCGCACATGTTTGGTATGCTTATTTTTAGTATATACTTTTTGAGCGTTTGTTCACCTAATGTTCGTGCCTCACTACGCAGCCATATGAGTATATGCAAAATAATGGCGCAATGTGCGATTATTAAATGAATAAAAATATTTAATACACTAAGTTACATTTGCATTTCTTGTGCCTGTTAAAATAAGTAATTAATGGCGGTAAGAAGGCCAAACCTTTGTTATGTGATGTGATGCTTTAAGAAACTTCTATTAGAATGTGGTAAAAGAGCTACGTCCCCTTGGAGAATAATGGAACTGTAACTCTTGATAATAAAATTAAATTTGAATAAGTGCTTATATATGGTTTGTTAGGTTTTTAATCTCTCGAATCATTGTCGCATGGTTTATGATAATCATTAATATTCCATATGAAGAGTATTTGTAAACCTTCTGATACTTGATACTTTATGTTGTTTGGAACAGGGAAGGAGCAGTGCAAGACAAAGAAGGCAGTAGGCAGGGTGTGAATTCCTTGTTGGAAAGGAAACAGAAAAGGCAGTCTGTGTGAATTCCTTGTTGGAAACGAAGATGATCATCTTTATACAGATACTAGAACTACTTCCGCAGGATGATTATGCAGATTTCAGGTGTCTGCCACACAAGCATTAGCTACCTTCGTGACACGGATCACCAACCAAATTATGCAGTGCAAAACTGAGACCTCCACTGGGAAAGAAATTGCTAGAAGGTAGTATTGGTCCAGATACCTAAATGGATTTAAACACTTCAGTTGCACTTGCTATGTATCTTCAACACCTTTTTACAGATCTGCTACAAGTACAGTTGCGAGCACAGTTACTTGTTCATGGATGGATCTTTAATAGGAGTATTGTTATTTATTTTTAATGGTATACACTTTAATCCAAGCTTTTCAACCTAGCCTAAAGGACCTCCTAGAATTCGGATCACAGGTGATCATAACACATCTGCTTTCGTTAGGGGAGGACAACTTGTTATTTTTGGGGAAAGGCTCTTAAGTCTTGAAGAATCATGTATAGAGTTCCCTTGGAGTTTAATTTTATCTAGATATGTGGCCAGTTACCGTAAGTTTCTTAGATAGGTAATTTGTAATTGCACCAAATATCAAAGTTGGCAGTTTTGTGTTATCTGTAATTTTATTAGTCTGGATT
>Isoform0042993
GGCATCATGGGACAAACTGTGAGGATTTTGATCCCCAGAAATACTTTGAGCTTTTGTTTAAGGGGTATTGTTTGACTCTGAGGATCTCCCCACTTAAACATTTTCTAGGGAGATGTTTTGCAAACAGAAAACAAAAAATCCCTCAAGGGTCCATCCGCAAGAAAACTTGGTGAAGAAAGTGCCTTGAAACTTTTTTCTTTTGAGATTTGCAGAGAAACAAGGGAGGATTACAAACAAAATTTTTTATGAAAGCGTTTTTTCAAAAGAAACCTGAAAGCTTTGGTATTTCATGAAGATTTCCCCAGAAAACAAGGACAAAAGATTTGCTGAGCTACTCAGATTACCACTCTACGAAGAGTGGGGGGAGGAAAATGGACTAGCCTGAAGGGACTATGTTTTACCAGGATGAAAAGAGAGCCAGAAATGATAATCTATTTACATTTACTGGAGAGAGCAAGAAGGCTGTTTGAGAAAACTCTCCCCTTCCTTGAGAGGTTTGGAAGAAGAAAAGGTTTATGAAAGTGTTTGTACATGGTTTGATTGCCATTTGATGAGTATGCAGTGGGGCCCAGTTTGAAGGAAATTTTGAGGGGCAAAGAAAGTTTGGGTTTTTCTGCTACCAAGGAGGGGGCCTTTAAAACTCGAGGGAGACTGAAGATGAGAAAGAAGAAAAAAAGGAGGAAACTGAAGGAGAAAGTTTTTGAGGGGGACTCTGCAAGGTTTGTTTAAGGGATGTATTTGGGGGGGACAGAGTTTGAGAAGGTTTATCGTGTCCTGATCGTGTTTTGTCGATTTCACCTTGCTGCTTGGTTTACTGGTGAGTATGGATGGGACTGCTAAACATGGAGAGGGAATCATGAAGGGCCCCAGGGCTTTTGAGGGATTTCAAGCATGGGGTGGTTTATATGTCAAGCAAAAAAAGGACAATGGAAAATCAAACCCAGAGAAATGCCCATCATGGATGAGCTCAGAAAAGAGGGGCTGATGCTGACAAAGAATGATAAAGGTCCTGTTTAAAAGGACTTGGTTTTCTCTTGCTCTTTTGAGACTGCTCTGCTGACCTCTGGATTTCAGCCTTGAGGAAACCCAAACACTTTTTTGGGAAACAGGATCCACAGAAATGCTGAAGCTTGGTTTTGAGCATTGATGATGATGATTGCGGTTTGAAAGCTGAAAGACATGCCCTCCCACTGGAAAGAAAGCTGATGCTGATGCAGAGGGGCAGCAAGATGGGAAGAAAGTGGATTTAAGTGCCTTTTTTTTTTTTTCTACTGCACCCTAGTCCCAGTAAATGCTTTCTACTTTTTATTTTATAATATAGCTTATTAAGTTTTTTAATTAAAATTTGTGGCGACTTTTTGGACAGATTGAGAATTTTTAGGAAGATGTGATTACTATGGGGTTTTTTTTATAAAAAATCCAATAAACTTTTTTGGTTTGCTGTTTACTCTCTTTATTTAAGTCCCCAAGTTTTCCT
>Isoform0062501
GGGTTTGCCCTAATTCCGCTGTTTTTCAGGTGATTGTTGGTGGTGCTGCTCTTGTCGGAGGCGGTGGGGTAGCTGCTGCAGCTTCTTCTGGAGGAGCCGCACCTGCTGCTGAGGCAGCAGCTCCAGCAGAGGAGAAAAAAGCAGAGAAAGAGGAGAGTGAAGATGAAGACCTGGGATTTTCACTCTTTGATGAATAGTGTGTTTTTCAGCTGCAGAGAAATTTAGTTATATTTTATTTTATGGATGTTTTTTTTGTAAGCTTTGAAAGACCGGTACTTTGTATTTGTCTAAGGATTTAATGAAATGAATTGCTGTTAACTAGTTTCACATTTTTTGC
>Isoform0062206
GGAAAGTAGTGGATCGCTATGCACCCACAACCTCTCCTCTCAGCATCGAGAAAGATGTGAAGAAACTGTTGGGGATTGCTTAAGTTTACCTTCACAAACACATACCAAGTCTTTATCTAGCTTTCTGAGCTTATATATGGAGACAATGTTATACTATGTTTAATCAGTTATATAGTTTGGTGCATGGAAATTCTTAAGTTCAGAGCTTTTGAAGCATTTTCAGTTGTTCAATAAGGATCCTTCTGGTTGACCCTTTGGAAGGCTTAAATTGCAGTAGTAAGTCCTACAAATATAATAAAGTTGTTCTTTATTTCTGGAC
>Isoform0061942
TCCTCCATTGGATCACTCCCCTAACGTGGTCGTGGAGGGTGATGAGCCTGCCAAGAAGGGAATAATGAAGAAGATCAAGGAGAAAATGCCTGGGTATCATCCTAAGACAACTACCGAGGAAGAGAAGAAAGAAAATGATTGTGCTTAAACAAACCTTATAATGCTTTGATACTGTTTGTTTCTACTGTTGTTTTTATGGGGTTCATTTCCTGTGGTGTTGGTTTGTGGTATTTGCTTTGGTACTTGCTTGTCCTAATATTGTGTATCAAACTCTATATGTATATTGTATCTTTTTAAACTCTTTGTTACAAATCAGTTGATATATGGATGAATATATCACTACTATTTTTTAG
>Isoform0062277
GGAGGCCAAAGGTTGAAGAAGAAGTAGACGAACAAGGAGCAAAAGAATGGATGAAAGAGGCGGTGAAGAAGAGTATAGGATCGAGTAAATCGACGGTAGAGGAAACCGCAAAATCAGCAGCTAGCGCGGTGGGAGATGTGGTGCACAAGACAAAGGAGAAGGTGTCGAAGAAGCAGTGCACCGGAGATGTATGCACTCATGATGAGCTTTGAATTTTGAGTATTTAACAAATATGGAGATATGTCATTGAAATATACATGGCAGCTGTTTGTGTTTCTTGTGATGTATAACAAGTTTTAGTAGTTCGAAAGATGTAACGTTTATTTAATTGTCTTTGGTTGAATTTTACAAATGTTTTTGATTTG
>Isoform0044679
GGGATTCAACACCTCCGATCCAACACCTCCAAAACCCTAATCAGACTCTTTTCCGTTTTGATTTTTCCGATGAGCCTTCACTAAAATTGACTTTGTTCTTGTCATTTTCAGTCTCTAATCGAGTGTTTCTCCTTTAAAAACGCTTATTCCCCAAATTGATTTTGAAACCCTAATTCAAAATGATCGAAACCCTTTACACAAACATCAATATCTCTTCGTTTCACTTATTTTCTCAGTATTTTGATCTCATTTCTCGAATATATACAAGAAAAATCGTATATATTCATAAACCCCCTTCAAGTCGATTCGGTTTATTCAAGATCTTGGTGTTTCAATAATGTGTATAGCTGTTCGATGTTATATATGTGGTGTTCTCAATGGTTTGGTCTCTATTGTACTGGTTTGATCGTAAAATCAGTTTGATGTTAAGTTGTCTGTAAGATATTATGTGGTTATGTGTTTTTGCGAATATCTATCTGTTAGCATCTGTTAATTTATCTTCCAGTCAGTATGATAAATTGGTTTGTGTGATAAGTTAAAAGTTGTGTTGGTATTGTGTCTATTAGTGTGTTATGTAGTGGTGTATTATGTGAAGTCAATCCAGCTTATTTGTGTCATTTGTCTACTTGTTCTTTAGTATTTCTAGTGCTAATTTTATCCAGGTTCAAGTTGTCCAGTACATGTAAATTGATTGTCTAGTTACTATTTTTTGTATAAAAAATTATATACTTATTTTGTGGACTCGATAAATGTTTGAGTTTAGGAAATTTTAGAGTAAAAAGATTTTTATTCAGTGTTTTGTACCGGATTAAGTTTTATAGTCGAGTTGTATTAGTTGTATCAGTATTAATCTTTTTTTCAGTTACATAATTATTTTATATTTTGTAGTGTTAAGTTGTGTCATTTTAGATGGTCATTCTGTGCCTTTATGGGTGTGTCATATATGATGGGTTTTGGCCAATTTAGGAGAAATTTTTGATGTCGTCGTATGGACGTTTTGTGTCATAACAGATGACTAAGGTATCTAGTCAAATGGATACCCTTTGGTCAGAGTAAATGTTGTTCTTGTTGGTTTTAGTTTTGTAGGAATTCCCGACATGTTATTGACATTCAATAATTGGCATAGACGGATATAATTTAAGAACTAGATAGAAGGTTGACCAGTTACATGTGAAGAGATGATGGATGGAGGAAGGAGCTAAAGCTAATAGAATGTCTTAGCCTTTGTCTTAGTAGCCTCTTGTGAATCGATGATCCTGTGTTCCACGGAGGATACTTTTTTCCCACTTGAATTTTTTTCCCAAATAATTTTGCTCTTGTGGGTTTTTAACGAGGCCCTTCTTTGGTCCCTTTGTAGGTTTTCTATTTTCGATCATTCAGTTTTATTGTCTAAGTTTTCAGGGACAACTTGCATGTCCTTTGGTTAGATAAATTAACTTCTTGAACGATAAAAACTCTGTTTTTCGGGTATTGTATTTTCATACAATTCATTAATGAGAATATTTCTTTCTATC
>Isoform0053250
GGGGGAAAAGTAGAGAAAAAGAAAGAGGGATTGAAATTGAAGATTGAGGTTCGAAGTTGGGAGTTAAATCAGAGGAGAGAAAGAGAGGGGTTGTGGTCGGTTTCTTGTAGGTGCTCGTCGTGGAAGGAGGCGGGTGGCTGGAGGGATGAGTCGCGACGACGTGCTGCGGCCGGCGAAGAGAGATGGCAACTGAGAAGAGGTCAAGAGAGAGATATGGGCGGAGGGAAGTAGGGGTTGTGCTGTGTGTGTGTGTGGGTTGTGTTTGGTAGTGTTGCAGTGGCGGTGGAAGGGGCGCCGCCGGCGTTGCAGCGGCGGCATGGAGGCTGTCCGGTTGCGAGAAGAAGGTTGTGGTGGGCGGTGTGCTGTGCAGTGAGAGAAATGATGGTGTGTGTATGTGTGTATACACACGGCAGTAGAGAGAAAGAGAGAGATGGCAGTTTGGTGGTGGCTACACAGTGATGGTGTGTACATGGGTGGCGGAGTGTTCGCCAGAAACGCAACAGTGGTGGCGTTGGTTGCCGGAAACGAAGAACGAGTTTGGGTTGTGCTAATCTCATTTTTATTTCGGGTATTTTGTTCATCGAAATCGAGTCTGGTTTGTTCTGTTGATTGTTGTCGTAATCAATTATTTTTGGGCTTTAATTGTGTTCGTGCGTGTTTGGATATTGTTCACCGAGTCAAGACGTTAGAGTTACCGAGTCTGAGTTTGTGTTGAGTTTTGTTGAGTCCGAGTCTGTGGTGTTTGTTCACTGAGCCTATGGTGTCCGTTTCTTTGTTCGAGTGGGTTACCAAATTAACGTGTGCACCGAGTTGAGTACATTGAGGGTACCGATCCACTGGGTAGAGTGTATTGGGTTTTTAGTTTGTATGTCATGATTTGGTATGTTATGTCAAGGTTGTATTAAGTCTGAGCAATATTTGTTGAGTTGCAGGTGTGGAGATGGGCGGCAGAGAAGTTGAAGTAAGGACGATGTGGTTCTTTTTGTGTGCAGAGAGAGAGAGAGAGAGAGAGAGAGAGAGAGAGAGTATTTTCCGGGAAGATTTTCCGATGACTTGGTTTTCCGGCGGGTCGGATCGAACCGGATTGGTAATTTGTTTCGGAGTTTTTAAATTATTAAAATTTTTGTTTTAGATTAAATTGCAAGTTAATTTTACGGAATCCATTTT
>Isoform0050062
GGTTTTCATTTCGAGTAAATGACACGAAATAAATAATATTTAAAGAAAAAATATTTACTTATTTTGTACTCATACATCATTAGTATATTTAATTTTGACGTCTAATTATGACGTCATAACTCCTCAAGCACACAACTACAACTATTTAACATGTTGATACTAACACTTAACTTAGCAGGCACACACCTGTATAGGTACAAACAGACACATCTTTTAAATTCAAAATACACAATTTTACTTAAAATAGTTATTGACTGCTGCAACTTTTTACTGAAATAATGAACTGGTGTTTTCAAAAGTCTACCTATAAACATTCACCTACAACTTTATAACACAATACATTTTTTTATAAACAGACACACCGTTTGAAATACACAATATAACTTTATAAACAAACACACCTATTAAATTTGAAATACACAATTTTACTTAAAATAATTATTGGATACTCCATCTCTTTAGTTTCACTTCTTACTTAAACTATGTAATTATGATTTTGTATTTGGAAAATCCCACCAATAAACATCCTAAACCTAATAGCTACTACATCTTTACATTTTAAAAAGTCAACTACTAACATCTTAATTTCAAAATTTTCAACTTTTAACAATCATTACCTGTTAACTTTTTTTGAACAAATCAAAGAAAAAAGACTATTATACATGACCAACCAAACATAATATATATTATTGTAATTAAGTGTAAATTTTATTTTGTTACTTTTCATCAGTTTTTCAACATCATCTTTTATGATCATAAACAATATATTTTTACGATAATGTGTGAAATAAATTTTAATTTTTAAACAAAGTTCTACTTAAGTATGAATTATACAACTTTTTACTTTGAGGCACAACATTTTATTTCCAACAATTTTTATTAACTAAAAAAATTTAAATCAAAGTAAACTAGAAACTAAACCTAAGTAATACAACAATTTCTTTTACTTATTACTTAATATTTTGTAAACTTTACATACCAACATCCTAAACCTAAATCTAATATATTTCTTACTCTTACAACTATTACAGGTAAACTTTCTACTTTAAATAATTGATAATTGATGCCTAGCTACTACCTATTTCTTTTTTTTTCTTTTTTTTTGTCAGAAGCTACTACCTATTTCAGATAAATTAAATAAAGAAAAACTTAATCAATGGAAAATATCTCATACTTTTTTAATTTATGTATTTAATCTAACAAAATTTAATAAAAAAAAGTAGTGTAATGCAGTGCAAACTAAATTATGATTTATTACTATTCATTAGTTTTTTTTTATTTAATTTATCTGAAATAGGTAGTAGCTTCTGAC
>Isoform0062612
GGTAGCGGAGAAGGCAGTAATCGAGATCAAGAAGCAATATGCAGTGTTCGATGCAAAGGTTCTGAGTAAGATCCCAAAAGGATCCCTTGGCAAGAAGAAAGCACATTAGATGAAGTGTGATGGTTTTTGATGGGGTTTAAAGTGTTCGTGTGATATGTGTTGGAATTTGCGACTTTATTTTTGCTTGGAACCTAGTTCTATATTTTAATCATATTAATTGGTTTGCAAAAGATAGTTCTTTGCTCTTAAATTGTTTTATGTACCGACAGTATTGTGAATCATGGTATACATATAGCTATTCGTT
>Isoform0062386
GGGGGCAGCAAGAGGTCTGTGGTGTACGAGACAAACGTCCTGATAACATTTGGTTGGCATCAGAGGGGGTCTACCTCCCAGTTTCTGCAAGCAAGTAATTTTAATGTATTACGTACTATGCTTGATCAACCATACATACTGGATTTTCTCTACTCCCCCGTTTGTGTGGGAATGCTGCTATTTAGAAGTGTCTTTTTGAATTGCATTTGTGGAGAATATAATCAGAATTCTTGGTAGTATATAGTATCTTAACTGAATATGTAGGAACTGGCCAATATATATCATTTTGTAATACAATTTTTATATCTAAGTTTTAATCAACTGATGACATGTATCTTCTTGATT
>Isoform0062893
GGATTCTTAAACAACGAAGTGAACAAGAAGCTTTTAAAGAAGAACAATGGGAGCATTAAGCGTGTTGTTATGGATCTGATCGCTGGTGAGGAGGATGCATAAAATGAATTCCCGGTAGCTATGGTGGATATATAAATAAATGTAGCAAGTGAATGCAGAATTTTATCTAGTAGTATTGGTTTTTTCTTGGGCTGAGTACGGATGTAATGTGGATGGCAAACTAATTGTTACTTCTGGTCTTGTC
>Isoform0061974
GGGGGTTACCACTTGAGAGGCCAAAAAGTGTTACAATGGAGTGGCTGGAAAATCACTGCAAGAAGTCTTCTTAATATATGAAAGTTACACGGCTTGTAGCCCATTTTTCTCTATAATAATTGCTCATGTAGCATTACCTGCTGTGATAGGAAATACTGCCAACAATTCAAAGGGAAAAAAAGGTCTTGAACTCTTTAGAAAATTATGCAAGCAGTTTTTCATTGTATAGCTGCTCGAGTTAGAAGATGCGTTAACATTAGATATTTTTGCCTTGTTATTTTGTGGATGAGGTCTTATATTGTTGGCAGCCGAGCTTTGGGACATAAATAGTTCATGATTTATTCTATCCAATAAATCAAAGTTGTTCATTGCAGTGCC
>Isoform0062251
GGAATCTCTTTTGGTGCGAGCAAAGGCCAACTCCCTGGCACAACTTGGCAAGTACACGGCTGAGGGTGAGAGTGACGATGCTAAGAAAGGGATGTTTGTGAAGGGCTATACCTACTGAGTCCAAATATAGTAGCACACTTACTATATCATGTGGCAACTTGTTTTTGGTAGCTAAGAGTGCTGAGATAGACTTGCTATGGACAGGCTTGATTTTGTCCATATAATTTCATTGTTTTAAATAAGGAATTGTTATGAAAATTTTCATTTTGTAACCCATTGAAATATGGGGATTAGTGAGAGTAAAAATGCATACCAGGCATTGACTTATGTTTTTCTTTCTAGTATTTTAAAATGATTACTTTGTGAGATC
>Isoform0062131
GGTCTAAATGACAACTTTGTCAAGCTTGTTTCGTGGTATGACAACGAATGGGGATACAGCACCCGAGTGGTTGACTTGATCGTCCACATGGCATCTGTTCAGTAAGTTGTGCCTACTTCTGATAGCAGCGGCCTGAGATATCTAAATAAAATATGGGAAGTTTTCTAAGAGGGACTCGTCTCTCTCTTGTGAGGTGTTTAGCTGAAGAATGCTTTAGGATAGAATAGTGAAAAACTATCTAATGAAGTTTCATTAGACTGAATTTTTCCTGGGTTGCTTCTCAGACGTATGTAATAATTTAAGACTTGTACTACCTGGTTTCCTTATGATTTTCAATTTTGGGTTTACCTGTTTTCTCC
>Isoform0062375
GGGGCTGACTTCTTCTTTCATGAAGCTTGTCTCCTGGTATGACAATGAATGGGGTTACAGCAACCGAGTACTGGACCTGATAGAACACATTGCATTGGTAGCGGCTACCAACTAAAACAACTAAATATGATGGGAAGCAACTGGTGCTACAATTTTTTCGCTTTTATTAGTGTGTCAAAGTAGAACTTAAAGATATAGTGATCATTTTTGCTTTTCAGTGACATTGTTGATTGTTATCATATATAAGATTAGAGACTCACATGCTGGAGCTTTCAAATAAGTACTCTGAAGTAATAACTTCTTTGTAATGCGTCTGTTCTGTTCATTTAAATTTGGTTATCACCTCT
>Isoform0062268
GGGAAAGTCTTCGGGAGTCATAAAGTCACACGACAGGGTTGTGGTCTGCCAAAAAGTCGGTGATGCGTCTGTGGTCAAGATTATTGAGCTTGAAGACTAAATTTCTAGTATTAACCTCGCTTAAAAGTATATCATACCCCACCATTTTTGAAAATGTCAGTGAACTTTGTGGCTATAAGTGAGCTGTTTAAAACTTGGTGATCGGCATCCATGCTGATTGGCACTACTAAAGTATAACATGGTGGAAAACTTGCAATGATGCAAGTTAATTTGAATTTTTCTTTCCGCTGGAAACAACCACAAGAATGGTGTTCTCACTTGAAGTGGGATTTATTTATTTCAATTATAAAATATTGTGTTTATAGCTGT
>Isoform0062585
GGAGAGAATCTCAAGATGCACTTGCTCCTCTGGTTGATGTTGCTCTTAAATTGTCAAAGATGCAAGAATTTACTGGGCGATCTGCCCCAACTGTCATTACATAGATACATACAGTTCCTGGTAACCACTGCTGAATGTCTTTCAATATAGAATAAAGGAAGTATTGATCTTATACCCAGGCTATGTAACATGATTGGTATTTCCTCCTCTTTTGGTTTGCATCAGGTCACCATCTGTATATCTGAAAATTTTGTTATTCAGAATAATTTGAACATGAATGGAATACCATCTACTACCATCTATTACATGC
>Isoform0063034
GGGGTAGGGGTGCTGCTGGGAACTCCAACAACCATGGTTCAGCAGTTCCATCAGAATCTTGACCTTGTTGCTAGCTTTTCTGGTGCAAGGGAAACATGTTTTGCTTTTGCGTGAAACATGGATTGAATGTGGGTTGCTGTAGATGAGTGTTTAAAACTCATGACCCTTTGGTGTAGTTCAATCAATGGAGGACTTGTTTGGT
>Isoform0042435
GGGACAAATGCACATACAAACTCATGAACCCTAGTTTTTATCTACAAATCTAAACCCTAGGTTTAAAATAGATCAAGTCGATTTTCAATTAGGCGGAACCCCAACTTTTGTTTGTAATATGGTCGATTTATAATTAGGCAAAACCAAAGCTGAAATTGTGCTAATACTGAATTTGAAGCTCAAATTAGCTTAGTTCTTTTGCAATTAATCTGGAGATAGTTTGGTTCTTGAGCTTGGTTCATCTACAATTAGTAAGTGACTTTCTTTTTCTTTATCAATTCCGAACTTGTAATTATATATATATTGTTCAATTTATTTATTTTAAATTTGTAATTTGTACCATTTGTTTGTGTAATTGTGTGGGTTAAGATTTTGCAGAAGCATTTATATGTGTGGGTAACTTTGAGCTTATCTTAAGGTTAGTCTGACCAAAGTACACGCTTTCAATTTTGTCATATAAATTGTATGGTTTCAATTGTTTATATCTATGCTAAATTCTTCGTTTGTTTATTTATAACTTTAAATATTAATCTATATATTCATATGAGTGTATATGTATCTTTTGTCTTGGAGTAACTCTATGTTCTACAAATACACGATGATATGGCTTTTGTTCGATTGTTTGACTATATGCTTTTGTTTATTTTAAATTGAATATATTTTGGATGAGTTCAAATATATTCTGAATTGTGTATTTTCCCTGATAATATGACTTTACTAATGCAATATACCAGGGGGGCACATATATTTTTAATTGTCGCATCGTAGCACAATGGTCTGAAGTTAATTACAGTGAAGCTTGATTCTCAGCACAAGATACTCACAGGTTTATTGATACATCTGATGCATTTATACATTTGTAATGCGTTACATTTGCAGTTAAAGCCGAGCACCTTGTAGTTTATGGAAAGAGTGTTTCGACTGGGTGATGTTTATATTTTATATTTTGGTTACCACCATTCATGTAACCTTTTTGTGTTGGCATCTATAATTTCTATAGTTTTCTGATGTGATGTTTACTTCTTGCATGGAGTCAAAACCTTTTGATCTACTTGGAACTCAAGAAGACGACTCTAGAGGCTTGTTTGTAAGGCGAGGAAAAGGTGGACCTCTTGTTTGTAGTTGAAAACGAGTTAGATTCATCTCTGGCTAGTGCAATAAATCAACAGGCTTCATTTTTGTTGGAGTAATGATCCTAAGCACGGAAACTGGTGGGTAGAGTCTGATTCTGGAATATTGGTAGGATACTGGCTAGCATGAACTTTTTATGTACTCTGTTGAGCTAGTAAGTCTCTGCAAGTGACATCATTGGCAAGATAGCCTAAAGAAGATACGTCTCTGGAAATTATTGACCCGAACTCTGGGGTGGACATAAATGGAACGCCTTCGATTATACAATGAAATTGCTCCATCTTGTATATGTATAATCTTTTGAGAACAATGTAATGATAGTTAACATGATGGTACTTAATATTATGTAGTAGTTTTGACAAGTTTTGCTTATGTCGAAGTACGACAATGTAATAGTTTGTTGGGTATGACTTGGAACTTTGTTTACCAAGTAAAAAAAATGTAATGGGTTCTTC
>Isoform0062018
GGAGCCCAAGGTACCTCTTCGCAAGGGTCTGCCCCTTATGGTATCTGATTTTAGGCAACGTGTCTTCGGTGATCAAAAGGAAGATGGTGCCACTACAGCCTAAACACGGAACATATATACCTTTTATACTGCAAGGGAAGTCGAAATTGTTCAATAGAACTATATTTGTTCCTTCCCACCCTTACCTGGTACAGCACCAGCCAGCTAGCAGAGTCATGAGCCTATATTCCTTTCTTGTTTACATCTACTTAGTAATAGTTTTGGGTCTTCAGATATATCAATCTCTTAATAGTTGAAGACTTCTGTACTATAATAGAAGCCGTGCGCATCGCAGAAATAACTATCCTGTAGACTTTAATGTCAGCTTTATGCACTCTTCTTTGAATTTTTGTACT
>Isoform0062750
GGGAGAACCCAAAGTTCCTTCTGCTAAGCAGGAACTGGCAGAGATGATTTTCCAGTCGGCACTGTAGAATACAAGGACATTTTTCTGCCACCAGCATGAGTCATAGTACTTAGTAATAATTGTACGGTGCTTAGCTATCGGAATTGTTAGCCGTCGGTTGGACAATGTGGTTTCCTCAGTAAAGTAAATATTTTGAACTATAATTAGAGAACTTGGATTTTGATGTATGCATTGTTGTGCAAATCATATTTCAGTATGTGCCTTTGCCTATG
>Isoform0060700
GGGGAACCTCTAATATTTCAACACCACAAAAAACATGTCTTCTTTACTAGCAACTCTTCTAGCTGTTCTTGTTCTTCTAGCTCCAACAAACGGGTCGGATCCAAGGAAGCTCGACGAAGTACCCGGATCACCCGAAATCAAGTGTGGTACTTGCAACCAAAGTCCTCCTCCGCCGTCACCACCACCACCTCCAAAGAAGCCCCCAACGCCAAGCTTGAATTGTCCGCCACCACCTTCGTACGTTCCCATACCCGGTGCTCCATCTCTGCCTTCGTATATTCCGGTTCCCACGGGTCCACCCGGAAATTTGTACCCGGTTGATCCTTATATCTCGGGTTGTGGTAGGAGTTCCACGGTGGGGTTGCCACTTTTAGTTATTTTCATGCTACTAGGCCTTATGGTTTTTTAGTAACTTCATCTATTCAAAGTAATACACGGAGGAATAATATGTGCACGTGGCCAGGGGGAAGCTTCTTTTGTCACTGATTACGAGGAAGATACACTGGAAAGCTCTAATTTCATAGCTATCATGGTACTTGCTACTGTATCTAAAATTTTAATGGTTGATTACATAAAAGTTTATTCAACTTTTTAGTAAGTT
>Isoform0062032
GGCAGACTTCCAAGAAGCAGTGGTTGAAGGGCACATAAACAGGCAAGGGCAACTCAGAACGCGGAACCTGAAACAGTCAATTTATACATATCCTGCACCAGATTGCATGTGCCAGGCTTAAGGTGTCGGGCCTAAAAAGATGAAGTCACTGTTATTTATCATAAACCTGAAATTAGTGTTTGAAGCATGGTACTTGTCATATAGTTATATAGGCTGCAGTCTCTATTCTTGGTTAAAGTAAAATAAGATCCATTCCCTTGGTCTGTCAAATACGTAATTTACATGTTAATTATTTTAGTGGGAATCGTAGAATTGGTTTGTATTTTGTTTGTGTTGTGGATACAAGATTATACAGTTCGTAAAAACTACTCTGAGTTGAGCATATAATGTAATATATCATACAAATTT
>Isoform0039872
GGGAAAATGTAGTGTCGGTGATGGTGAGCTTGGTCTAGAGCAGCCAAAGAAGTAGGGATTCATAACTACAACACTCCTTTGTTTCTATACATACACATATACATATAAATATTATTGAAAGTCCTTCACCTCTCATTTCTCCCTAGTTTTGCTCTTTCCCATTCCTTATTCTCTCTCTTCTTGAACACCCATTGTGTGATTTCTCTAGAAAATGCACAAACATTTCATCTTTCAAATGATTATTACTATTGCTTAGATCTTGATTCCCCCCTTTTGTACCCATCTTCATAAAGGTACCTCCTTTTTTTCTTATTTTTCTTCATACTATTTCTGCAATTGTTTTATTAGGGCTAATAATAAAATAAGGTGGCATTTTTATGTAGACATATTAATATTTTCAATATATGACTTGATTGCTTGATGTTTTTTTACTTGATTAGATGTTTTTATATGTTAAGTTTGAAGACTTTATATGCTGGATAAATTGATGAATTTACTTGGTAGTTTTATTTGGAAAGTGGTGGTTTGAATATTTATGTACAGTAATCTTCAACTTGCCTTGTTTCTTTTCTTATGCAAGCATAAAGCCATGAAAATGGATGGGAACTATTAATTGGGCGTTTTGTTCTTGCGTCGCTTGTAATAAAAAATGCAAAATTTCATATTTGATGCCTTACAAGTGGTTTTTGATCACCAATATTTGGGTTACACTTTATTGTATGACATAGATGATTTTTGTATGGGCTTCTCGGCCACGATGGAACCTACTATCCATCAAAAGATGGATCTTGGAAGCTTCAATAAAAGAATTCTTAATAACATTCCTCGTAGCATGTAGAATGCAATGATGCTATATCTATAATCTGGCATAAAAAATAAAACACGCCACTCCAGGGCAATGCTAAACATGATTGTAAACTAGCATTATGTTATAGTTGGTGCTAAATATAGAACCAAGTATATAGTTGTTGCTATAATTGTCACATAAGCATTGGGGGGGAAGAGGGCAATGGATAATTAAAAGCTACCATACATTTTTAAACGTAGATAGGATGCAATTTGGTTCTATTTCAAAACCATGCATTGGACTACAAATTCTACTTTAGCACCAAAAATCACTTTTTAGTTTTATTATAGCAACATCTATATATATTTAAGCACTGATATTGGACAAGCTTTCACACTGATATAGTGATAAGAGTCATATTATAGCATCTCCCCTAGAAAAAGATTGAACCTGGATGGGAGTCCATTAGTCGTGAAACTGGGCAAGGATGGAAGAAAAGGGAGAAAAAATTATTATCAGAGTCAGGATTCTGGGACCTGTGGGTTGTGGGCCCACCACAATTCGGCTGCGCCACTCTAAGTTAATGCTAGTATTCTGCTGTTATATCTGTATTTTATTATATGACTGTTTTGTGCACCCTAGGCTGGGTTTTTTTTGGGGAAACTGCTTCTCTAGTGGCGGAGTAGAATTTTGGCTAGGGTGAGCCAAATTTAAGCATAGAGCAAAATTTGTGTTTATTAAAATATAATTTTTGATAGGTTTATTGATTAATTATTTAATTTTAAAATGATTTTGGTTAAAATAAAGTAAATAATAATATATGTGCAACAACGTAATATATAATAGCAAGACTAAATTACGACAAAACAGAAACTGC
>Isoform0045893
GGGAAGCATGTGCATGTATATAAATATATCTATATCTATTCTTACATTAATGCAATGAGTTTCTCTTTCAAAAAAGAATCTTCTGCAGTGAGAGTGTGAGACCTATAAGTAATAGCCACAGTCCATAGATGAGTGAGTAGTTTCTCCAACTGCAAAACTCAACCAGGTTAGTCTTTGTTCATACCCTTTTGCCTAATGATTTTTTTTTATTTATGCAAACATTCATTTTTTATTTTATTTTTATTCTTTTAGTAATTTAGTATGCATCTTTAATTTTTATTTTTCTCTACATTTGATGCTGTTTGTTATGTAAAACTGTTCTTGTTATGTGTTGTTTATGTACTGAGTAGATTTTGCAGATATATTAGCTAATTATACTAGTTAATTATTTGATACTTTTAAGAACTTAAGTTGTGTTTTGCCTTTACACAAAGCTTAAAATTGTTGGGTTGAAAGGATAAGATTATAAAATACCTGTGTTAGTTATTCAAGATTCTTAAATTTGGTTCTTGGGTTTTTTTTTATTTTAATTTGCAATCTATTTGATACTTATCTTCATATTCAACATTTCACCATTTCTGCCCAAGCTACGACACTAAAAGTCCACAATCACTGTAATCATTCATCAACTTGTTGTGTACTTGGACCCTGGTTCCTGCAATTCCAAATTCAATATTCAAAGGAGGCTTTAGAGTGTTGACTAACTAACCAATGCTAGCTACTCATTTACACTCTTAATTTTCAAAATTGGATGGCAAAATTGTATTTATATGTTTTTCTTGTCTTGTGATGCTCTTAACTTGAACATAACATATAAATGAGTTTAGATTTTAATTATTTACTACTAAAATTTAAATCTGCCGTAATTTGCTCTGCAATATGTGCGGTTAGTGCTCCTAAAAAATGAAAATCCAGGGGTGACCACAGCACCCTTGGCCTTATTGGGTCCGCTCATGCATTGACGGTAAGATCCAGGCAAAGTTATGGTCCCTTTTCTTTATTTGAAAATGTAGGCTGACTGTCTTTTTCAACCTTCTCCACGACTCTACCTCTCACTCCCACTCTCACTATGATATTTTTTGAACTTTGATTTAATCAAACAGCTGTGTATGATATTGATCCCTGTTGACATACAGTAAGGACTACTAAAGACTTCTCTTAATTTTATTATTCATCACACATCACCTAAATTATATATACTGGACTCTTTTCCAAAACTTAGGTAAGTGCTGCTGGCTGAAATATATTATTCCGCTTCTTTGTTCATCTGATTCTTTCATGAGGTTGGCTCTTATTATCATGTATAACAATATTTCTGTCCTCGTATTCGTTTTTTTTTTAACTATTTCTTTCCTTTTATCGTCAAAGTAGCTTCGGTTGTAGGTTCAAATGAAAATAAAATATGTATAGTGATGTTGAGGTGACATTATACCAAATGAATATAGTATCGTTTGTATTCATTTCATTTCAC
>Isoform0036200
GGGAGAAGAAGAAAATTAAAAAAGAAACGCAGAAAACTAAAAAGATGGGAATCACAGAAGTTTACATTGAAAACAATGGGAAGAAAAATGCCAGTACTGGGGAGTGGGGCCACAGCTGATTTTTCCTCCTGCAACCAGCAGAAAGTTGTGGGACAAAAAGCAGTTCTTGAGGCCATTGAGCTTGGTTTACAGAATGTTTAGGACCACTGCTTGCTTTTTTTACCAAAACAGAGCAAGCACTTGGTGAAGCCATATCTCAAAGCCCTTGATCTTGGCTTGATTAAGTCCTCGCGGACGAAGTTTTTTTATTGTTTTTCCAAGCTCTATTGTAAATGATAATCATGCTGATCGTGTCCCTTCCCAGCGCTTCGGAAAGGACTCTAGAGTAAATATACAAGCTCATTCCTACTTTGTTTTTTTTGGTATTTTAGATTTTTTTTTTAATTTTGTTTTTTGTTTTAATTGATTTTTTTTTTTTTTGTTGTGCAGGGAATTTTGAAGTTGGGAGTATCTTGATCAGTAATCTTATACATTGGGCCAGTGGAGCATGAAGCCCGACGCCACCATTTCGTTTTTTTTCCACCAAAACCCTGCAGATGTTGTTTTCCAATGGGACATTAAAAGCTGTTTTGGGACAAGCCATGGGAAGAGTGCCAAAAACACTTGGGCCCTTACGAAAATCAATCGGTGGTCAGTAATTTTCACTTGCAAGAAGCTTTTCTGACATTTTTGGCCTTTGCTAAGATTCCTCCCGCAGTCCAATCAAGTACGTTTCGAATTTTAATTTATAAAACTGAAACTTCTATGAAGTATAAATTCATCCTTTAGTCCCCTAGAGGTTTTTTTTGTACCAAGTGCACAAGTCTTTCTGCGAGGCTGCGGACAGATAATTTTATTAAGGTCCCTTCTGAGTAGTAGTTTCACGTAAACACCCAAAAAGGTGATTACGGAAACATAGACGACATACTTTTTTATTTGAAAATATTAATTGGCCACCTCCATTTTGAGGTTTTTCAGTAGATGTTTGCACAGGCAAAAAGGTACATGTACATTCATAATAATTTTTCTTGATCTATGTGTGTTTTTTGAAGGTGGAGATGAAAACCCGGCATGGCAAACAAGGGAAGCTAAGGGAGTTTCTGCAAGGCCAAACGATATCGTGATTTTTCTATTTTACTCTCCTCTTGGAGCAGCAGGAAGGCCGTGTGGGGGAAACCAAAAAGTGTTACTGGAAATCAGAGGTTTCTTAAGAAAAATTGCAGAGTCCCAAAGGAAAAATCTGTAGCTCAGGTGGCCTTGAGATGGGGCCCTATGAGCAAGGAGTTTGTTTATTGTAAACCAAGAGCTTCAAACAAGGGCAGGACTACAGCAGAAATCTTGATATCTTCGACTGGAAAATTGAGCGACGAAGATAATAAGAAGATTGCTACCATGCCCACAGGTCCAGGGCTAATGAAGGAAAATGGGTTTTCATCTCAGAAAAACTGGTCACATAAAAGTCAGTTTGAGGAGTTTTGTGGGATGGAGAAAATTTGAGCCCCCCCCCCCCCCCCCCACCCCCACCCCCACCCTTCACAAAGTTAATGCAGTTTCATCTGTTTCGAATTGTATTTCATTTTCAGAATGTGGTAAACTTGTTGGTTTCTTTAGTAAAATAAACTCTCCTGGTCCAGCTGGTATGGAGTTTAGAAAAATAATGTAAACCTTTCGGAATGAGGCTTTTTTTGTGGGTGAAGCCCACATTGTATGCAAATAAAATTATATCTTTTTTAATC
>Isoform0042053
ACCACAATGTTATAAACGACAGAGGGAGATAAAAAGAAAAAGAAGAGGCAGCAGTCGGGGGAGAAATGAGAAAAAGGGGAGAAGAAAATCGATTAGGGTTCTTGTGAATAATTGGGGGCCTTGTATTTGGGAGGTTAAATCAGGTTTTGGGGTGGCTGCGAATCAGGGTGAGTTTGTAGCAGCAAATCGAGGCAGCAACAGTTGAAGGACGGTCGCGGCGGCGGAATTAACTGTAACTCCTTTGAGCTCGCTGGCTTGATTCCGACGAAGTAAGATACCGAGTCGGTAGTGTTGCTGCAGGTTAGGGGAGAGGAGAAACGATGGTGATGGCGGTAGGTGTTTATCGGGGCGGTGGCTACGGAGGGAGTGTGGTGGTGAGTAATTGTAAAGGTGTGTGTGTGTACCATCTGTTGTGAGAATATTTGAGGGTGGGTTTGAGTTTTGTTTTGGCTCGAACATAATGGTGGAAGAACAGTGGGGTAGAGAGGCGACAGCAGCGATCGGAGTTGCGGGGTGGTGAACGACAGTCGACGTCGGGGAAGGTGGTGGCTGCGGGAGGACAACAACGGAGAAGAAGAAATAGAGTTGGGTTGTGTTTAGTTGTGAGTTTCCGAGAAGAAAAACGGGAGAAGAATAGAGAAGGGGGGGGATTGGAAAATAAATTAGGGTTCTAAAAGAAATTGGGGTTTGATTCAATGGGGCCTTCAATTTTGGTGAGACAAATAGAGGGGTTGGGTTCTGGTGTGGTGAAACAAGCCTGAAGGAGGAGAAAAGAAGCATGAGGTCGGGTTAAATCGGGTGGAACCATGGTGGAAGGTCGCCGGCGGAAGCTCAGTCGCGGTAGGAGGCTGTAGCGGCGTGGGTGAGTTGTATAGTGGCTGCGGAAAGAAGAAGAAGGGGGGGCAGTTGTATGTGTGTATACTGTATGTATATATATACATGTGTATGTTTGTTGGTGTATGTACTTGCAGTGGTGGTGATTGTGTAAGTAGTAGCAGCGGCGACAGGCTGGAGCTTGGTGGCGACGCCGCCGGCTGGGGTCGTTTCCGTGAGAAGAAGGCTGGTGGTTTATGTGTGTATTTGCAGATGTGTTGAACAGAGAGATAGAGAAATTGATGGTGATGATTGTATGTGCTGCGTTTTTGTTTGTGAATGAGTGTATTGTAGTACTATATTGCTTCATTGGGTGTTGCTTCTTTGGGAGGCTACGATAATTGGTTTCGATGTGTAATAGTAGGGGTTACATGGGTTTGGTTGAAATCGGGTTCGTGATGGTTCGAGTTCGCGGGTTGGCGCAGTCGTGGTAGTGACAAAGGGTCTTCAGAAAACGGTCGGATTTCGGAAATGGTGATGTGTATACACCAAAAGTGTATATATGTGTAACATATTTTTATTCTTATAATTAATTTTTGTTTTAGAGTAAAGATGCAAATTGCGAAGAAATATTAGAGTTGTGTTTCCGTAGTTTAGTTTTGGGATAAATGTTATACTTTTGGAGTTTAGATTCGGGAATTTGATATATTGTAGAGTTATATTTTTGGGAGTTTC
>Isoform0059181
GGGATAGCCTAGACCAATAAATCATTTTTGAGTAAAAACCCTAAGAGCATCCAGGAAGAACTTAAAAAAAAAACGGAAAAGATTGACGATGGCAGACTGGTCAGCGCTCCCAGAGGAACTTGTTTATTTGATTGCTGATGCGATTCGTTACGCCCGTGATTCTGTTGTATTCAGATCAGTGTGTAAGTCTTGGTCTGTAGTGCCTGGGATCATAAGAGTTCCGATGGGAACCTTGTTTATTTATATTCCATGTAACAGTCATGGTTCACGAATTCGGAAAACATACGGATGATTTTTCGAAACAAGGTATCGAATATCAAGATTGCATGCAGGGATGTTAGAGGATTCATGGTGGATGAAGAAGGGGAAGAGATGAAAGAGTGAGTTGCAGAACTGAAAGAGGAGATTGTTAAGTATTTGCAAGCAGGTTCGTCGAATAAGAATCTTGATAGCCTGGTATGTTATGTTATTATTAAGTCGAATGTTGGGATTTTCTCTTTATGAACTTTTAATTTCATAGTGGTTATGAAACATTTATAATTGAATTTTCTAGGGCAGTAGCTTTAATTTGCTTGTTTAGCTTTGATCATAGGGATTCAGGTAGGTTTCTGATAGGAATATAAAGATTTTCCCTAACAAAGTAATCTTATGTAATTCCTTACTATGTTTTAGATTAACTAGATCCGATTTTGTGGCTATTGCGTTAAGCACGACATATCCTTTAATATTAAAAAGTTTGTTACATATAAGAGC
>Isoform0037698
GGGGAGAAGCTGCTGAGAACAAACATAAACATATGTACATTTGATTGACTTTGTTTAAAAAGTTGACGTGTGCTAAAATTAGGTTTTGAAAAATTAGAAGCTTGTTTCTTTTGATGAAAGCCAATAGCTTTTTGGGGGATTCTTAATCTTCATCCTCACCAATTTCAAAACCCTAAAACTCAAGATAATCGTTGCTTTCTTTACATAACAACCTCTTCTTTATTCATCAATGGTGAGTATTTCTTCAATCGTGAATTATATATATACATATATCCTCTATATGTTTTATTCATTTTAACATTTTTCTTAGCTTAATCGTTGAAAAGTTTAATATATCTGAACCCCATCAATTGATTTGCTCCCCTTGCCCTTGTTTGTTGAATGTATACGTCTCTATCTATATTTTGGTTTTAGGACACACAACTTACGGATTTTCATTATTTTCATATATTTGAATATGATATATAGTGTCTGATATTGTAACTTGATAATCAGAAAAACTGGGAATTTGTTTCTAGTATTTGCGATTTTGTTTTCCGGGAGGTGAAATATTTAATTAGAAAACGGCGGGGGTATGTGGCCGAGTTGCAGGGAGGAATTGGTATGGGGACTTTAAGGTAATTGAAAGTTAGCTAATTTGAAACAAACCTGATGAGAATACTCCCATTAGCATTTGCTGCCTTGTGGATTTTTTTTTTTTGCTTTAAAATATATGTTTTCATGTCACTGCGCTCATCGTTGGTTGTTTCATGAGCTGGGATAAGCTGGTTATCATGAGGCTTGTTATAACGGGTCATCAAAATTTTGGGTTGACATTTAGAAGCCGAAACTTTAGAATATCTTACTGTAGACCTTGTTCTATGAACTTCTTGATTGCTGCTGTAATTTTTCTCCATTAGTTCATTTGCCAGAATGAAATGCTAGCAAAAATTTCTTTGGAGCAGCTGCACCTGTTATTAAGGGATTTTTGCTTATTAGAACAGAGGCAATCAGGAGATCTGTTATCCTTGGCTGAATAAGTCTGACTGAAATTTTTCGTTGAACCCTATCAAATAAATTCTTAATATTTTACATTATTATTAGAACAAATTAGAACTTGCGTACACTTTCATTTGGAAATCCTCTATTAGTGCTAAATAGTTTTCAGAACACAGAGACAGTTAGTTGTGGTTGTATGATTCAATCTGCCGAACTCATTTAGTCGAAGGATTATCCCCATGTGAAATTCGAAGATCCATTGTCGCTTGATGCATTCTCTCATCTTTCTCCAAAAAATCAATATAGGTTGGACTTAATTCTCTCTGTATGCCACATTACTTTAATGAGTTTTCACTCTGCCTGGTTTTCCCTCCCGCCTTCTATGAACCTCTGGGTCAAGTTGTTTGAGATATTTCGCATTAACATCTTAAAACTTCACAATGCCATCGGCCCTTGTACATATTTTCATGTTGGTCGTAACAAAAATGAAAAACATGAAATCTCCCCATCGTCTCATTTTTGGTTCCATCTGCACTGTGTCGGGTTTAAAACGGCCACCGAGTGTTCTCTGCTAGATCTACTTAAGAAGCGGTAGCTGAAGTGGAAAACGCATGCCTGAAGTGGAAAACGCATGCCTCTCATGCTAGATCTGTAAGACCCCGTATGTATATGTATATTACTAAATAATTAGTTATCAAATAATGTAATTATGCATATATTGTAGTTAATTAGAATACTAGTTATTAGTT
>Isoform0062370
GGAACAGGTTGAGCGAGAGGCAGAGCATTTTGTGCATGTCACCCAGCCTCTAGTTCAAGAAGCTGCTGCTGCACTGATGCACTAAAAGTATTGGCTGCTGGTGTAACATCCATGGAAGTACAATGGTAATAAAATGACTTGTAGTCCTCACCATGTAGAGTTGTAGTAGTTGTGTAATGTGTTGTAACATTGGAGGATAATGATATATATCTATATGTAGTAGAAAGATGTTCCACTTCCTTAAAACGATCAATGGCTATATTACTATATTTATATACTGTAGTTGATTGTTGTATTTATTTCTATTT
>Isoform0062467
GGGGTTCTTTATTAGAAAGAAAGCTGCTGAAAGGCGGGCAAAGATCGTACAATTAGATGACTGATCTTCAGGAGAAGATGTCAGGTACCTGGATGATCTTTGCTGCATTTATGTTTCCTGGTGGCAGTGATGCTATTATCAGAGTCCAGGATGTATCCAGCTCTAAGTCCACAAAACTGTAGTCTTTGATGTTACTTTAGAACTCAGATCTGTGGCAGATATCAAATACTTTTAATGTATAGTCATCTTTACAGTAATGTTTTTTGCTCATTTCCGTCGAATCTGGTTTGTATATGGGCGCTTCTGGACCCAAAAGTGATTGGTTTTCTGC
>Isoform0062053
GGGGGTTGGCTGAAAATCAAGGCAGCAATGAGATGGGGGTTCTTTATTAGAAAGAAAGCTGCTGAAAGGCGGGCAAAGATCGTACAATTAGATGACTGATCTTCAGGAGAAGATGTCAGGTACCTGGATGATCTTTGCTGCATTTATGTTTCCTGGTGGCAGTGATGCTATTATCAGAGTCCAGGATGTATCCAGCTCTAAGTCCACAAAACTGTAGTCTTTGATGTTACTTTAGAACTCAGATCTGTGGCAGATATCAAATACTTTTAATGTATAGTCATCTTTACAGTAATGTTTTTTGCTCATTTCCGTCGAATCTGGTTTGTATATGGGCGCTTCTGGACCCAAAAGTGATTGGTTTTCTGTAGTTTTTGTTCGATACAGTTGTTTTGGCTTACTAGGATAACAATTGCGATTCACACG
>Isoform0033248
GGGGATTACTCCGTTCTCTCTCCTCCCTCCTTTGCTTTTCCCCCTTTTTCTCTAAACCCTAGCCGCCTCTTTCTTCCCTTCAGCGACTCCTTTCTCTTGCCTTTCACATTTTCCTTCTTCATGTCGATCCCTCGTCACTTCACTCACTCCTTTCCTTATTCTTCTTATTAGAATTGTGATGTCCCAATTTAGGAATACTCACCTCCTGTGGGTATGCTTAATGTTCACCAAGAAGTAATTAAGGATGATTTTCTGGAGGAAACTATGAAAGAATCTCATTTGGATCTTGCTCCAAAGAAGAATGATGGTGGTGAAAAGAAGTTTGTGGATTCTCTCTCTTCTTTCACAATTACTACCAGTGAGTTGGGCTCGTATATTTGCCAAAATAGGAAGCTTCAAGTGAACATGAATTTCATGGGGAACCTTGGTGGGGGTCTGTTAGCAGCTCGGTTGGGAACTCTGTTGGGAATTCATTCGGGAACTCTGTTTGGAGCTCTGTCTCTGCAGGTATTCCGTGCAAATGGCCGATGAAGCACTCCCTCTCCACTGTCAGGTGGATGATAATGGGGTTGGGTACTTTAATGAGGTACCCCGAAATTCCGATGACCATGTTTTGTTTGATGCAAATGAGCATTGAACTGCTAGATATATGTCCTTGGATTATCTTATGAATGTTCTATTATGAATGAGCATATTCCTTAAAATGATAATGCTAATGCTAATGCTAATGTTAATGTTAATGCTTAGGGTAATGTTAATGTGAATGTTTCTGATGATAATGATTGTGCTGTTGATTTGAATTTGGTTTAGATAATTGGGTTCTTGGCGGGGGAGATCCTCCCACACCAATTTGTTTGTGCTTGTGCTTTTATGAATTGGACTGGGTTAGTTGATGTTAATTTCAATGAACTGGGTTCTTTTAACTTTGTATTTGGAAGTGAGGAAGATAAAAATGAAGGTTTAAGCATGGAGAAACTTGTCCTTAAGGACATTATTCTCATCTTCAGGCCTTTGCAGGAGGGTGTGGCCTCTGATAGGGTGTCGCACTATTCCTGGATTACCTTGACCAATATTCCTACTTCTCTTAGGGATAGGAATGGTTTGAGCTATGTTGTTAGTTCTATTGGGAAAGTTATTTTGTTTGAACAACCAACTCTAGAGCTAGAAGAGAAAGGTGCTGAGAGGCTGCTGATCCAACTTTAGGATAATGATATTAGCCTTGTTGAATATGGGTCCAGGTCTTGGAGGATGATCTTACCACGATATCCCTAGCAAGGCGATGCTAGCAACAAGATACTGTCCTAAGAAACATGATGGAATTCTTCTCAAGTATTTGAACTTCCTTGGCTGCCTTGTTTTTATGATGGACTACATAATATTTTCGAATCTCCTATGAAGAATGTTGGATCCTGGATTCGAGAGGATGACGATGAGTGAGGAAGGATGCTTGCCCCAGGGAAACAGAAGGTTGAAAATCACAACCCGAGGAGAAGAAGAGGCCGCAGCAACAGCAGCAACAACAACAACAACAACAACAATGACATCAGAAGGAAATGAGGTGGCATTTGATTGAACATCGGTGCTTCATTTTATATTCTATAAATTTGATGTGTAATTAAGCCTCAGGCATGAATTTGGTACTTGCCTTTGTGCTTGTAATGACTTTTGCTCTATGTTTTCATAGAGTATTCATGTCTCTCGACATGGTTGTTTTATAAAATTATTAGATGTTTAGCTGAAAAAATAATGGCAGGTTTCAAGCTTATCTCTTTGAGCAACATTGCTTACAAATGTAATTTTAAGATTATGGCTAATCGACTTACAGC
>Isoform0063322
GGTAGGCTCAATTGTTGTTCATCAGCTGTAGTCCATCAATTGTAGCCATATCTTATTTCTATTATTAATTTACAGACCTCTTGAGTTTATTTAGTGTT
>Isoform0062703
GGTGCACTGTTGGAGAGCAACACTGGTAGAAATGACCAAATTCTCTATGATAAGTTAGTGACGATGTCTGACATTTGAAGAATATCTCGTGGAAGGATCCGTTAAGATTCTGCAACACAAATAGGATTCTAGATTCTATGCCTTTTTTAGTTGAATTTTTTAAAGAAGTTTTTCAGTTTAAATTGGAAATTGTAACTTTACTTTTCTGTTTGGGATTAGTTCCTTGATTTCTAACTAAATCTGGCAGTCTGCTTATTTATAAAGATACCAAATTTTTCAC
>Isoform0021844
GGAGCAAAATCAAGAGTTTAGCATCCAAAATGAAGATTTTCCAGCGTTGCCTGGATTTAAAGGTGAAAAATGTAAATATACATGCATATATTTAAAGTTACAAGTGAACACATACAAACACTGGCATGTGTGTCCTAGGAGAATTATGCATGACCATTTTCCTATTTTTTTTTGTTCGTAATGAAATTTTACTATTACGTTATTTAGAGCATCTCCAATAGGTGTTGACAAGAGGTTGCCAAAGTTGATGTGGCACGACACTCTTGGTTGACCACCTATTGGAGTTGGAAGGTTTCCAACTTCCGGCAACACTTCTTCAAATGGTTAAAATACATGTATTAGTGTAGAAGTATTATCATCAATGCTTGTTATAGTTTACGAGTTATACATAATGTAATATGTGGGACCACCTATGCAACTTTTAAAGGTGCGAACTATTGGAGTGTTTTTTTGAGTAAATGTTGCCAGAATTGACATGGAAGAGAGAGAGAGAGAGAGAGAGAGAGAGAATGAAAAATTAATATCTGCAATGATTTGGCAAGGGATGGCAAACCCTGTTGGATATGCTGTTATATTGCTATGTCTAAATGTTGAAAGAATTATTCCTGCCAAACAACTGATCCTCAAAAGCAATTGTAAATTTGAATAAGCAAAAGGCTTTAATATGTATTTTGCTCAGATTTTTTAAGAAAGAAGGCTTCATCATTTAGTTGTTTTAACTAATCGTAGTATGGTTTAGTAAATATAGTGACAACTGACAAAACAAAGACAAACTTATGGCCCTTTCCAACCCAAATTAATAATGAATTGTTGCTTTAAAATCTTCTGCCCTTGCGCCTTCTTGACAGATTGGTAGGCAGATCCTGCCCGAGCCATAGATCATATGATTGAAAAGTGCGAGGGGCCTCAAGAGTAGCACATTAAATAAAAAATCAGCATTTATACAATGAATAAATACTAAATATCGTCACAACTGGGGTGGGGTTGGGGGATAACATTGTGTAACACATTAACAATGTACAACCCTGTTGCATCTTCTTCCAGAAGATTCTCAAAATAATCCCCCGCAAAGGCCAGCTGTCGTGCTTTTTCAAAATAAACACAAACTCAGGACTTAGCTGTGCTGAAGCATGCTTTTTAGGACTAGGGTCTGGGCAGTTTTGGTCTGATGCCTTGCAAAACTCAACAAAGACATTGAAACGATTCTTCTTTTGAAGAAGTTCAAATGCCTTTATATAATTGTTTATCAATGAATATTGATGGGGAACGATAATAAAGAATTGATGTATATTTTATTAATGAGTTTAAGTATATATAGTGTAGAGATAAATAATGTATTTATCCATATGTTTTATATGTGGGGTTAGAAGTTTATTAAATAAGTAGTTTAATTATAATAAAGCCCAATTGGTACGGGCCTTAGTCCATTAGGTTATGTTTTAGGGTTTTAATTTTCTATATAAGCGATGTAATATCCCACAAATTATTTAGCTTGGATTATACACCTTTTTCTTGGGAATAATATTGATGAATTATTCTTGGGATATTGTATAATTCTTTGCCTAAATCTCTGTTTTTACATCGTTTTAATTATTGTCCTGCATAAAAAATGGGGAACGATAATAAAGAATTAATGTATATTTTATTAATGAGTTTAGTATATATAGTGTAGAGATAAATAATGTATTTATCCATATGTTTATATGTGGGGTTAGAAGTTTATTAAATAAGTAGTTTAATTATAATAAAGCCCAATTGTTACGGGCCTTAGTTCATTAAGTTATGTTTTAGGGTTTTAATTCTCTATATAAGCGATGTAATACCCCACAAATTATTTATTTAGCTTGGATTATACACCTTTTTCTTGGGAATAATATTGATTAATTATTCTTGGGATATCGTATAATTCTTTGCCTAAATCTCTGTTTTTACATCGTTTTAATTATTGTCCTGCATCAAATGGTATCAAGAGCTTAGGTTTCACCATCTATTCCTTAATAGCTGGGAGATCTTGGATTTTGTTTTGGGAAAAGAAAGTTACTATTCATCGATTTCACTATTCACTGCCAGAAAACACTATTCACTGTCGGAGTACTGTTCATCACGGAGGTACTGTTCATTCGAGGGGATTGAAATCATATTTGTG
>Isoform0051920
GGGAGGTGAAAATTTCATCTCCCCCTTTCATCTCTCCACCATATATTTTAGAGATAATCCAGATTACCCGCACATTCACTCTCTTTCACATTTGGAACTCTCTCTCTTTATGTCTCTCTCTCAGATCAGCTCTCCTGCCTCTCTGTTGTTCTAGACTGCATAAGTATAGCAAAAACACTAGGAATAGGGTCTTCTTCGGTTTGAGGCTTCAAATTAGGGTTCTTTTCGATTTGAGCCTTATTCAAATTAGGTTTTACTCATTCTAGGTTTTAATTGGTTTCAAATTAATTAAGAGCTTAATTGAAACTTTTATATTTAATTGGTTTTGATTTTGGTTCTCTGGGCTGATTTGAGTTGCTTCTTCTATTTCAATCTGGGCTTCGATTTGAATTAGAGCTTTGGTTTGTAGTTACCAATGGGTGTGGATTCGGAGGAGGACACATAAACCCAACAGTGACATTCGGGCTGATTCTGGCAAGGAAAGTGTCACTAATAAGGAGATGAGCAACAGTTCAGGACATATGGAAGTGAATGATATGTTTGATGACAAAGTGAAAACTATTGATAAAGTTTTTAGACTGAATAGTTGTCTAAAGAATTTGAATCGGCCTTACATCTCTAGCGCACAGCCAGGAAGGAGCGAAGCACTTAAGAGGTCTTTTTGAAGGTACTGGTCATGTGGACTTTTGCACTAATTACCTTATACTTCAAGGTAGCATCTTGGACGGTGCTGTTTCATTCACGGGCTGGTTTTGTTAAAAATATAGAGGTTCTGAGGTGGTTGCTGGTGAGTTTGGTATGTTTGGTTCCCGAGTTGAGACGTTGTAGAGGAGTTCCAAGTAGAAGCCATACAAAAGAAGAAAAAAATCAAGTTTCCTAATCAAGGGACCGCGCACCCACGCTAGGGACCGCGCGCCCGCGCCAAGGGCCGCGCTGCGAAGTTTCTGTTCGTGGGCTATTTTATGTTTCCGTGGGCTCGTTTCGTCTGTTGGGCTCATGTCAGGGATACTAAAGTCGTGTTTTAACACAGAACTAGGGCATTCGAGAGGAGACAACTTGTCAGAGAACACAGAGAACGGTGATAGAGAATTTTCCAGCGGTGAGAGCAAGGAGAAAGCATCGGTGTTCATAGAACAAGAGGTTTTTGTATTTGTTTTTCTGAATATTGTGGAAACGATTACTTTGTTACAATTGGTTTTTTCAGAATTCAGTTTTTAATCCTATTC
>Isoform0061917
GGGGATGCAGAAGAGGATGAGGATGAGGAAGAAGAAAATGATAAGGGCAAGAATCTTTATGATTCTGGATCAAATCTCTTTGAAGCATCATCTGGTTGGGTGCGTGTGTAACTGCGACCTAATTAGTCTAAGTTGAAATTCACCAGATTAGTTGCAGGCATCAGCGCATGGTACTATTAACATAGCAAACTAATATTTTAGCAGGTTTTGCCTTCTCTTGTAAAATAACTGGAATAAAATTTTGACTTGTAATCGCATGTTATGAATATAGGTAGTTTCAGTTATGCGAAATAAGTATCCCGTATGAGACTTGTAATGACATATTATGAATAAATGGTAGTTTCAGTT
>Isoform0062672
GGAGCAGCAGCCACCACAAGAATATGATAAACCATTTTGAATCCCTCAAACATGGCCAGAATGTAATTTGGTACATTCAGAACTAGTTGAAATTGAATTTTAGGTACAATATTGGTGTATTCTATAACATCCTTGTTCCAGTTTATTAGACTTGTTATCTCACTTAAATATCATGTTTACGAGTTTGCATTTAACTCCTACTGTAATGAATCGGTTGTTTCTTTTTTCCTTGTTGATGCACTCGGTTATGATAGTAGAATTTAATGATTAAATTTTATATATTTCGTC
>Isoform0030117
GGGAAAATTTATTCCTTTTTAATTGAACTAATATACTTGGGAGTTGATTACTAACATGAGTTTAATTTAATTTTGGTCTGAGGAGATTATGCAATTTTTGTATAAAAGAAGATGAAGGCCAGTAGCTGATGGACGAATGTAATATACATTCGTGATAGTCCGGGTCCGGACAAGAGAGTCAAGAAAACAAAACAAGGAACCCAGTGATATCAAAGAGGTGATTAGAGCATGGAATCAATAAAAAAAGGAAAAGAAGCAGGATGCTACGTGGACTTTAATTAAAAAACAAAGCCAGGTTCTGCTTGGAGATTTTTATTATCGATATCGAGAAAGATTAAAGAAAACAAGAAAAGCTGGAGTCTAGCATTGTCAAGGAGCTTGCATGAACTATAAAGGAGGTATGAAAATTAGAGATAAGAGACCCACTTCAGACTTATTTTTTGACCGAAACATGCAATGGAAAATTCAGAGTCAGCTCGTCAAAAAGATAAGTTTTCTTTTATTTTGATTTTATCTTTATGTAAACTCTATATAATGTTTATATATTATGTGACGCATGTATATGAATTATTGTTTTTAAATATTTTATATACGAAAATATTCAATTCATGCAAACTATATGTTGTGACTGAAAACTATTTATGAGACCCTATAATTTTATAATTAGGAGTAGGAGTAGATAGTTAAACTTATTTTTGTCAAATAATTCTTATCAAGTTTTATTTTATTTACCTGTTTTGCTCCGTTTCCGGGCAACACTTTAATTCATTTCGGGTATGCTTTTGATTGTTCCATTCGGTGTTAACTGATTGTTTTCCATGAAGTTTAATTGCTTTGTTTTCATTTGTCCATTAATATTACTAGTTTAATATTATTATACCTCCTATGCACGCGTGTTTATGTGTTTTGCTCTTATTTCTTAAGTCATAATCACCTGCTTCTCGTTTGAATACACAAACATGCATATTAAATTCTTGTCCAGCTTATAAGTTACTGTATTAGTTTAATCTTTAAAGTGCTTAGTGCTTTTGAATTATTTGTTTTGTCACGTCTTTTTATTAATCATGCCTAGTTAAGTCTATATCATAGGATGGAGATATAATTAATTAATTATTTTTAGTATTTTATTGTTCTGATTAATTGGTTCTCTTTATCGTCTTTGGTGCTTGATTGTTTAAAAAATATTGTTGCTTGTTAATTTTTATGACCGGATTTAAAAGAGAGATAATTCGATGTGATCGTAATTATCGTTAGTTAGCCTCAATGCGTGCGTTAGTTTACGTTATTTATTATATATATGTTTACTACGTTAAAATAAATAAATTAGTATGATATAGTAATTAGGGTTTTATCACTTATCATGTGGTTGACTTGATTTTGAACTAGGAAATTGATGATTCACAAAAAAGGTGGTGGTGATGTTGAATATGTTGGATTACTCGGATGGAAGGAATATAAGACATAGTGGGCTCATAGCAACAATGTATGACAAAGTTTAAAACAAAATTCAGATAGAAGTTATTGCTTGGAACGGTTTTACAAAGATTCGTGAAGGCATGTATTGGAGATTTATAACCGGCTTCACCAAAAAAGAATATGGAGCAGGCGACTCCCATGAGCTACTGGCCAGAAAAATGTGAACTTTATAATTAAAAAGATGCATGCAGGTTCATATATGGGTGTTGCGTGCACGGAAAAGAGAAACAAGCATGAAAGGTAAGATGTTTGCATTACCATTCGACATTCGTAAAGGGCAGTATGGTGCTTGAGAATGGGCCCACCAGCAGGGGCGGCCCTGACATTTGAGGGTCCTAGTCGAAATTAAATTTTGGGGCCCTACCGCCCTAATTACAATATAATTTGTAAATATTCTAATAAACATATATTATGTAAACAAATATTATTATTTTACTTAAATATAATGCGCCTTGCACTTTTTGATGCAAAAGTATC
>Isoform0045387
GGGGAATGAGACTTTGGCGTTTTTTCTGGTCTTGAAGGAGTTGAAAAGCCTGATCCAAAAATTTACAAGATTGCTTTGTGAGAGGGCAGGAAACATTAAAAGAAATATATCTAGGTTCTGCATGTAAAGACTTGTTAAAAATCTTATAGATTAATGTGTTTAGAATTACTAATGTATGATGCAGCTATTTGGATATAAAGGGTACTGCGTATATGTGTTTGACATCGATTAGAAGTACGCCTATAATAGGAATGAAATAGAATGCGACCCTAAAATGGACATTCAATATTTATTATAATAATACTGCTATCTGTTTGTTCATGCCTGCAGAGTTTCATTTCAGGTATTGGAAATTAGATTGCTGATGAAGTGTTATACTAAGTCAGTTTTACGATGCTCCTTTGTGAATAATCTTAAAACCATTTTTTTCACTTGTTTGTCCTTTTCTATGTAATATTAAGCTCAAATAGGTGTTGCATTATGATTTGCAATAATTCTCATTAGCATCCATCCACTTCTCTGGCCAAATGCTTATTTTACATTTACACATTAAAAGACCGATATTATTATTACACCGCAGTACAAAGGGGGATGTAGTTTTTATTGATTGTGTGGTGGTGAGGTTTCTGCTTTCTTTAGATCATGTTTCAATATGTATAGGCAGAATTCCTTGATCATGCTGCTTTGATTATAACTTTACCAATATTCCTTTTTATTCCCCTTAATACAGGCAAGAATTCATCAACTACAAACCAGCAAGCTTATTGAAATAAAATTGTTTGCATTGCACCAGGGCGTTAATGTGGTAAGGATTAATATCCCAACAATTGTTGTCTGGGTTTATCCAGGATGTTTTCGTTATATACTAGTATAGAAGACAATTGATGTAGGTTATTGAGTGTGTGGTTGAGGTTGATGCTGACTGTAGCCGGTTCCCAAATCAATGGTTGTTTAAAGTTTGCAGTAGTTGGAAGTTACTAAGTCACAGGTAATAAATTTATATGAATCCCTATCACCATATTTTAATAGTAGTTTCCCTTGAACTCATATAATTGATTTGTTTCCCCTGTTAAATGCCCTACCACTGCTCTTAGATCATCTACTGTTCTTTTTTAATCAATAGTTCTGTATATATTTCACATGACTTTTCTTTTTAATTTTTTTTTATATATAGTTCTTAAGTATTAGGCTGATTTTATTGTGTTTTGAGTACACTACCTTTTTAGCAGTGACTGATTCTTTTTCTAAGCTTTGGCAAATTGAAGTTTTTTTTATTTAATATTTTCACAGGAAGAAGCCCTTGGAGGGAATGCTCTTAGATTTGCCAACATCTGCGATGCATTGATAATAATGGACGGGTGCAATTCTAGTTTTGCCAACGAGAGGTGTGCTGAGGCATATAGGATGTTTGTATCTAGGTAGATTGTATAATGATAGTGGCACTGTACTTGGTATGGATTTGAGATCATAAATAAATGGAACTTTGTCTTTGTTGATC
>Isoform0032925
GGCTCGATTACTTCTCGATTAAGGTTTTATTGGGCCGCTCCAACTTTCCAGTTAGGTTATAATATCCTCTTTGTGTTTATATACATATTCTCTCGGTTTGGGCTCCTTTTTGTTTTGCCCTCTTTTTATTTTGTGCGTATATATCCTCTCTCTATGTATACTTGAATCTTTTTGTTTTTTTTAAAGCTATTGATTTTATAAGTTATATGTTTATGTTTTTGCTTGTACAAGTCATATGTGTATGTTTTTTTATAGATTTTTTCATATGGTCGGTTAATAATCAAACTGAGTCAGGCTGCTTATGTTATATGTTGAGAAACCGTTAAGAATTAAGTTTTGTGTCCTAATATCTCGTCATTTCTGTTTTACAGCATGTCGGGAAGGAAACTAGGCGGTAGTGAAGGTGATTGTAGGATTAATAATGAAAGTGGTGGTAGGATTAATTTTAGCAATTTTGGTAAAATTGCTACAATTAATCCATCTCTTCCTGGGGATACCATCTCTTCCTCAATATGCACACTGATAAAAGTGGCATTTATACTTGAGAGGCTGTCGGCGTTCTCGTGGTAAGTCTTATATAACCAGGTTGTCCACATCATTCCACAATAGTTCTTATCTTCTTGTTTTGATTTTGTACTAAGGAGTAAGGACTGTCTAGTTGTGTTTTTATACTGTGAGTGTGCTAGTGCACCTATGAACTTGAGGTAGTATAAGGAGGGTCACTAGTATCTGGTAAATAAGGAATCCATGTGGAGAGTACACTGATCTTTAAATGAAATTCAGGGACTACTTAACAGTGGTGAATAACATGGAAGGGGAAACCTATTGTTTTTAATTTTTAAAGCTTTTGGTGTTGTCTCACTTGTTTGCTAAAATGTAGGCCTGGTATGCGGTATCATTAGTCAGCCAGCCGCATCTTATACATATAAAAGAAAATTGTAAATACAGAAAAGTAAATGATACGAAATCAGACGAGTAGTACTAGACTTTACTACATATAAACTACTCATTCATGTGTAGTTCTTAGTGGTAGTCATATGTCGTAGATGTGTAATTTGATTTTTTTATTAACATTTATTCTTCAACTAATTTTATATAGTATAGTAATTTTGTTTGCAATTTTTAAAAACTTTTTGATTATAATTTTAAATTTACAAAATGAGAAAGTGAGAAACTCAGTTAAAAGTTATAACAATGGTGTATAAGCATTCTAATTTTTCAGTTTTATAGTACTTTAGAATTTAGTGTGTTGAATATTTATTATTGTTAATTTCCATTATACGAGTGATGTCATGTCTTCTAAAAAATCAAGAGGTTCATCTCAGAGGAAAAAAATTAAAAAGAAAAGAGTAGTTAAATGAGAAATATGTATAATTGGAAAAAATTAAAAATTCAAGAGGTTATAATTGAAAGTTCACTAATTTTAAAATATGAAAAGTTCACAAATTTTGCTTTACTAGTAGAATGGTAGATCCTAAAACATGTATTGTCGAGGGGTGAAAGTGGTTTTGTCATTGCTGTTAAGAAATTACATTCTAAGAGTATGCACGACTATGAGGAGTGGTAGGTACGATACACGGTATTATACAAATTGAAATGAAAACTATTGTGTTTTCATAAATATATTATAGATATCTGTTTACTTGAACTCCTGCTTTCAGCTCATTTATTACTAGAATCAGCTTGTCATATTATTATCATGGGTTCAGTTGTTGCAATACATGCATGTTTTACTTAAAGTTTTAGTGTCCTGATCATTATCAAAAATAAGGTTTTTTTTCAAGAAGTTTATAATGCTCACTAATTATTTTTGTTTTTGCTAAACACGCTTATGATGAATTTATCTGTACATAACGAGCATTCTTTTAT
>Isoform0062838
GGAAGAGATTCTCAAGGCATAGTTAATCCTTTAGTTGCATCCAGATTTCCCAAATCCCGAGGATTGGGTGCTAAAGAGTAGATAATTCGTAATTAATCACAGCATGGTGGTCGACAATAAGCTTAAGCAGTTTCATTTACTTTTAACTCAAAGTTTGATTAGTTAGTTTCGTTAACAATTCTGGTTGTAATTTATTCCTAGACATCTTTGTAAGTTATCGTAATATTCTCTGAAGGTGTTCTACTTGCTGT
>Isoform0048086
GGGGTGCTAAAACCCTAAAACTTTTTAGCATTCAACCATTCGCTAGGTGGTGCTTCTGCTGCTATAATTTCTTCTGGGGGTGAAAAAGGATGTATCTTCAGTTTTATATCAATGACAATGGTGACAAAGTTTACACCACCAAGGTTTGGTTCCTTGCTCTCCTTTGTTTCCCCAATACTTGTTTTTTTTATTGTAGCTTAATTACTATTAAAGTTGTATGTTTTTTTTTGTTTCTAGTTAAATTTGATTCTTGCATATTTGTATTTACTACTTCTAGATGGGGTTATCATATGGTGAAAAATTATGTGTGTAAAAGATTATTTTGAAAGTTTATGTTGTTTGTTATGTGAGCTGGGTAGTCAAATATTTCGTATTCATGGTGATATGGTGAAAATTGTGTAAATATAGCTCTGTATCTGTGTGTTTAGGTACCATTTGATAGAGTATCTTGTATTTTCTTGTGACGCTGAGAGCTTGGTATTTAAAGATGCCATAGTTTTTACTTGCTTTAGAAATTATACGGGGATATTATATGCTGAAAATTATGTGTGTGTTTGTGGTTAAATGCAATTTGAAAGATTATTTTGATTTGTCATGTGAGCTGAGTATTCACATATACTCTGGGATCAATATGAAGTTTGATTTAGTAAACAAAAATGAGCTTTATAACAATTTAAGTTATATTTTACTGTTTATTTATGTTTTTCTACTGTTTAATTTTCTTTGTTGATTAAATAATGCAGAAAGAAACACCACTTGGGTTGGCCACAGAATCTGCTCATCCAGGTAATATGTTACAAAACTTAAGTGTATATGTTGTATTTAATGTTATGAGAGGGTTGTTTTTTTTAGAGCGCTGTGACAACCATGATAATAGTTTAGACTTTACATAATATACTATTGTTGGGCGATAGGACAAGGTGCCATGGAAATTGGATCTAGTAATGTGGCTTTTTAATATAAGGGGATTAAGAGAGGAAATGATAATTAATTACTCAATTTATGTATGTAGGGTGCTAGAAGAGAGAGTGTATGAGACAAGGGTAGTAAACTCGTACTGTAACTGACCTGTGAACATTATAAACAAACGGATGGGAGTATTGATATAATTTTGATATAATTGAATTCAAGGTTGGACAAAAAACAAAATGTTTGTTTGAAGTTGATGAGCTAAAAAATGCTGTTTCTACAAACAAGTTTATTTATTTCACCATGCTGAAGTATTTTCTCAAGTAATTGTTTAAAAAAGTATAACCTGATGAAAAAAGCAGTGCCCCATTACCTTTGTGAATGGGACATTCGTTAAATTCAGGAAAAGTGACTCGTGAATCGTTCTTGGGTGAATCTCTGTTATATCAAGTGGCTGAAGGTTCAGTAAATGATTCAACATTT
>Isoform0013277
ATCACAAGTAATTATGTACTTATTTTTTTTATGTAATTAGCACAGAGTTATGTCGATTGAATAATCTCCCAACTTAATTAACTCTTGTTCAGAGATGGCAATATACATATATCGATATCATATACTGATACTGCTTATTTGAGTTGGATTCAAGTGAGATTCAATCGATTTGGATTAAATAATTTGTTGTTCTTGTTGTTGTTAAAACCCTAAACATATTGATTTAGGATTCAATCGATTTGCTGTTTAGTCTTGACTAGTGTTAAAGTGAGGATTTGTTGTTCAATTTCGATTTGTATATAATCTCGGCTTGTGTTGATAAGAAGATTTAAATTCGGTCTGCTTGGGAGATTGGTGTGCTTGCTGGTCTACTTGTGTACAATGGATATTCATTAAATTAGAATAAGAAAATTGAGAGCTACAGCTTTGCTCCTGTATCCTTAATTTATTTTTTGCCCAAATAGTTGAGTTTAGTTTTCAAAACCTAAAGAGCTACAGCTAAGCCGCCTCCTTCATCGACGATGTTCATCTCTGTTTGTCACTGTACGATATATGTATATATACATATCCAATTGAGTGTATTTATATACGCCTGAAGAAACGTTTGAGGGAGATTCAATCGAAGAGGGAGAAAAAGGATTTAGGATTTAAGGTATTATAACTTACTAAGTCTTCTCTGCGATTCACTAAGTCTTCTTTGTGTCCGAAATTTGATGTTTATTGACGATTGAGTCTTAATATGATTAATACTTGAATTAGATGTTTATTAACTTAGTTTGATATCAACTCTCTTTGCTTAATTGACTTGCCCTCTGAGAACTTTAAATACCCAATTTGGTAGTAAGTGAAAATTTAGAAGTGACCTAGAACTCTTTAATTGTTTGATATTGTTTTAAGTCAAGTTCATATAATTTTAATTCCAACTCTAATTTTTTATAGCTTTAAAGCCTTTAAATCTGTAGTAGTTCATGTAATATAAATTTTCTGGTTCCAATAAATCGAAAAAGGTTCAAAATGGAAAAACTTTGGCATGATTCAGTAATATAAATTTACTGCATTTTTGCTAAGCTGTTTCATTGACATTCGTATTTTAAATTACTGTAGTATATTGAACAAGAAGTCCAATAATTTCATAAAAATATGTTAAGAACAAATGTATAGATGCGTGACAACCATAGAAAGTTAGTACAATTGTTCATTACATAAAAGAATAATTGTATTGTTGGAGCATTGACATGTTTGGAATTTGGTCTATACCTGCTTCCATAAAGTACAGAGGATCTAAATGTTGTTTTGATAATAAAGAGGATAGTATTATACTTGCAAGCCAGAGGTGCCTATCATATATCTCTCAGACTTTATATTTTCCTGTAAATAAATATATACTATATAGAGCAATAACATGACAAAAGTATATGAGTTCGGGGATAGACTAAATAAGATCAATAAGGCTTGGATTATATTTAAATTTAACATATTATAATGATATATAAGTGCAAGTTAAAATTTGACATATTAGTGCAAAAGTAATAATCTTAAGGGCCAGGTCACAAGTGTGGAAGATGTATAACTTTATGGGGATGATCAGCAGTTGTTGAATTAGGGTATCTCAGCAACTGTGAAGGATCCTGCTCTATAGCATATCCACACTCATGGAGCTTTGTACTTGGATAAGTGAAAAGATGAGATAATTACACTTATATCTAGGTTATTTGTCAATGAGTAGCAATTTCACTTACTTTTAGCACCAAAAGCAGTTGACGAGATTTGTATTAATTTTAATTGTATTAATTTCTTTTCCTGTTTCTGGTCCCCTAGTGAACAAGTCTTCTCATAATATTCTATTTCATGTTCTAATTGGTTGTTTCACTTGTCTACTGCAGAAAGCAAGCAAGCGTAATCTTCTTAGCCTGAGTGAACATGTTACATCCTTACCTCTTATATTTTAATTCTGCAATCACTAGAAATATGATCACTAAATATATAGTTCCTCCTTCCCTGTCCACATTGCACCGCTTGATATAGAAGTTTCAAATTACCCACAAAGAACTTGATTTCTATTATTTATTGGTAAGTTACCATGATCATTGGGATGAGTTTCTGGTTTTATGCAGGATGAAATTAATCTAGTCATAGATGATATGTCTGTGAAGTTTTTTTAGTTGATAGTTACTATAAGTTATAAGCGATGCATTGCATGTTCAGTATTAATTAAATAAATTTTCAAATGTAGAACATAGCATCATGTCTAATTTTATATGTAATATTAAATTAAAGCATATGTTTTACAGAGATTTGTAATTTTGCAGGTCACTGTGTGTGTCTGTGTGTTTGCATATCTATCCATGATTATGTACATTATATAATCATTATGTAATACGGGTAGCTCCAAGAAGTTGGGGAAGGGAAGCAGGGGAGAAAAGGGAGGGAATGGTTTCCACAAAAGCGTCGGTCTTAGCTTTAAGAGTCCCTAGGAGGCTATTGCATGTATTTTTTTTCATCTGATTACTTGTAATTATTCTTGCTTTGTTTTTACCAAATTTTATTTGTTCAGATGAAATTTAATATTTCAATTTTAG
>Isoform0029722
GGAAACCAAAGAGAATCTCAGTTTAAATGCACAAAGTCTTCCAATAGTAGAACATTTCATCTTTTTGGCGGTATTTTTTTTTCATCTTTTTGTACAGAAGTGAAGCTCTAAAATTCTAATGATAATGAGAAAACTAGGAAATAGAATAAAGGAAACAAATCCTTTTTTTATTATTTAACTACCCTTAACTAAAATATTCCCAATCCTCAATTTTTTAATATAATTAATTTTTTTAACAAATTACAGTTACCATTATTCCTAAGTTAAATTAAATATATACAAATCGATATTTTTTGATTCCTTGCTCCACATCATCCTCTCAATTAAAAATTTCGTCCAGGAGTTTAATAAAATTTTGTGTATCATCACATGGAAATGATTTTTTTTTTCTTTATTTTCTGAAATCCATGATGAAAAGAATAAGATAATGTATCTTGATGTAATAGCAATTGTTAACATGTGTTTTCGCCTGGAGAATCAATACGGTCCACCATGATGTCTCAGTTTTTGTTTTGGCTATTTTTGGCCCGGCTGCTTCTAGCGGTAAAGCACATACGTTCTAGAGCTTTAACAGTACAATTCTCTCTAATAACAACAACATGCTCTCGTCATATAATTTACATACTGATGGTGGTCTATTTAGTACCATCCACACTTTCTCACCACCCTATCTAACCACCAAGTCATCAACCTTTGAACATTAATTTTAGCGGTGTTTGGAGTTAAATTGTGGAGAATCTCATCTATTTTGAACCTGAAAGGAGAAGGAGAAACCTTGATTAATGGTGACACCAAAATGATGATGAACCTTTGATCTCCTAATTCGTGAAGAAATCGATTAGCAAATCCAAGCTCTTGATACACGAATGATGCAAGATTAATGCAAGACAAGGAATTGAAAAGAACAAAAACAGTAGTAAGATAGAATTACATGGATATTTGCCCCAAAATAAGGTAATTTAAGCAGAGAAGAACTACTCGTAGGATTCCTCATCAAAGAGTTCCTGTGGATCGTAACTTAATAAGGGCGATTTAAGCGGGAGAAGAACCACTAATCCTTGGATTCCTCAACAGAGTTCTGGGATCATAACCAGAGGTTATGTGGGTCATATAACCCACAAAACACAAAGAAGAAACAATTCTCAATTTAAAAAATCAGTGTCTTCCAAACAAAATATTTCATCTTCTTATATTGGAGTTAATCCCTAAAATTTGTCCTACAACTAAAATCCTAATAATTAGAGCAAGGGAACTAGTAAAGAAATGGAAACAAATTCATTTCTACAATTTTACTACCTTAAACTAAAATATCCCTAATTATCTAATATGATCAAACTTTATAATAAATCAATTAACTTCTTTTCTAATCTACACTCTTTATTAAAAGCAGAAACCCCCTTTTTAATAGTATGGTATGTTAGGCAAACCACGGTATGTCACTGAAATACCAGATTAATTTAAGTAATATAATAATATTAATGGTAGATAACAATAATGAAGTTATATAATTTTGAATTAATAATATATTCCTTGTTCAGCATCCATATCCATTAAGAGGTAGTCGGTGGTGAGTTTGATAACTATTGACAGAGAATACACAAAAGAAAGAAGTTCTTTTGAAGTGACAGAGGATACACAAAAGGAAGAATGAAGAGAAAAGGATAGATTGAGATAAATGCGTAACCAGGTCCACAATATTTCCCTTTTGCTATTTGGGCGGGGTTGGCTTTGAATTTTGAGATGGGTTGAAGTTTTAGTTTATGGTGCTATGTTATTTAGAGTGTTAGGAATCCATTAAGTAAATAATGTAACAAACATATAATTCGTTAGTTCCTGACATAAAACCCCTGAAACTTAACCATTAAGTGAATTTCTAATAACTAGGTCCAATCAAATATCTACTTTATATTAATCTACTGATACAAGAAAGTAAAGAAATCAAATCCTTTTATTATTCTAC
>Isoform0062946
GGGGCATGCTTTGTGTAAATAAAGGCTAAATGCATGCTTCTTGTTGATGGAGATGGCAGGACTAACAATGAAGCATGATTATGCCTCAAGTGCTCTCTAAATTTGGTTATTGTAATATAGTACATACGTAATTTGGTTGAGTAATCTTTAAGACATGGATTTTGATTATGATGTTTGTATCGACGTTGAGAACTTTTCTTCAACTTGTTTCTTTGTTTGTTTCAATTCGTTTTGTGCTTAT
>Isoform0062489
GGGCACATGTGGTTGAGTGTGCTTGTGTTATTGAGTTGGCCGAGCTAAAGGGTCGGGATCGTCTAGGTGAGAAGCCACTGTTTGTTCTGGTAAGCTCAACTTGATATTGTGTCTACCAAAAACAGCCATTTGTAGGCGCTTTATCATGTAACAGTCATCTCAAAAGCGCATACATACTTTAGACTGCAGCTTAACTATTTTATGAATTAAGGTTTCATTCTTAGAATTGATATAAACAATATTAAGCTTTCACCATTGTTGAATTCAGAAGAACAATGGTCCATTTGGTCGGGCCTCGGGAGTAATAACATTTGTACTATTTTGTGTG
>Isoform0055697
ACATATCTCTCAACCCTCTTGTTCTCAACCCTCTTCTTGTTCTGTATCAAACAACCTATTCTTAAACATAAAAATTCACAGCTAGATCCATGAAGAAATCTGGATTCTTGGTGGCTGCTTCCGCTGCCGTCGTATCCTCCTACTCTTCCTCCTCCGATTCCAAGATTCACTTGTCCCGTCAGGAAGGAGTGTCGGGCGGATATACGGATGATTATTGTTGCACAACACAAACACAACAAAAGCAGCAGATGAAGAAGAAGAATAGCTCGGAAGAAAAATTTGCGCCGAGGTTCGATGGATTAAGGTTCATCGAAACTCTGGTTACAGCACACAGATAATATTTATCATAAATTTTTCATCTTACGAAAAAAAAAGAGAGGATTGGTTGATTGATTGATTGAATGAATCCTCCAATTATATTATATTTAACTAATCCATCACATATGTAGTTATTTTATACAGGAAACGGTTTTTACTGTTTACCCAACGACTGCTTGCCTGTCTTACATGGACGGTGGTAGTAAATGATTCCTCCAATCATTTATTGTTACACAGATACAATATTTCTGCTGTAATTTTCATTTTTGAAATTTCACATCTTTGTATTTTCATCACCAATATTGAATGAAACAAGAAACTTTTAATAATGAATTCGTATGGTTGTAATCCGTGAACAATTGGGTGGGACGGAAGGAATAAGCATGTAATATTATTTTATTAATCTACGGTCAGTAAAGGATAGTATGTATATATATATATTATAAGGATTTATTTACGGTTTGCATTGAAATTTGAATGGCGTGGAAGCGACGAAGCATGGCTCTTGGCTGCTTCTTAAAGCTACAAGTCCTCTCTCGCCCTTAATTTCAAAGGATTGTTTTCTTTATTATTTTTAACAGTTTAGAGGTTGTTTGGTTGACATGCAAATGTTCAGGCAAATATCCTGAAATTTGAACTTCCTAGAATGTAATGTATGAAGTTGTCAAATTGTTTAGTTGATATTTGTGT
>Isoform0061427
GGGATGAGTGAAGATGTCAGCATCAGTAAGTTTTTTGATGAAGCCATGGTTGTGGAGCTTGCTCAGCAGGATGCCGATCTCCATCTGCAAATGATTTAAGTCTGAATATTTTCACCAGTATGTAAAAGAAATGTTTGTATAACCGGAACCTAACATGTATCACTTCTGGAATCCAGTCACATGTTTTGTATTCTGCTGGTCATCATTTAGATCTGGAAATGCCAACACTGAACTTCTGATTTATTCAGTGTTTCTACCACAGTGCTAGAAGAATGACTAGTGATGGAAATCATTTTCCTCCAAAATGCTTATGTGTTAGTGATCTCCCCTGCAGTATCAAATTGATGGTCTGCAAATAGACATATTAAGTTGAGGTAGTACGTTAGTAGAGATTTGTGATTCTGAATCCCGTTTGGAATAGACAAAATAGCAAGTAGTGAATTTATATATTAGTTTGACTACTAGTGAATTATATATTAGAGCATGTACGATATTAAATGTCCGTTCTACGG
>Isoform0063253
GGCTTGTTAAATATATATGTTTTCTTCTTAGCCAACCCTGGCTCATAAGCTGGTAATATTGTAATATTTGTATACTCTGTTGGATGGTACTGGCTAGCTACTAAAGTTTAATTACCAAAGTGACTTTTCCAGCAGC
>Isoform0061484
GGAGTGGCCCAAATAGCAATTCCTCTGCTGGTGGAGAGCTACAACCTAGTGGTGGCGGATACATGGGAGGTAGCTATGGTGATGCCAATGGAAATTCAGGATATGGATCTGGAAATTATGGGGCTCAGGTAGGACCTAATGGAGGGCAAGTTGGATATGGTGGTGGATACGGTGGTGCTCCCACTCGACAGATGCAGCAGCAGTGATGATATTAATATCATCTGAGACTTTCCTTTTTTAAAGACCCGCAGTTGATGCCTTACAGTGCTGGCTGGCTCAGAGGGTCTTCTTGCTGGATGAATCCATACTGCGGGTCTGGTTATCCTAGTTGCTTGAATTATTTTCTAGTTATTAATAATGACAGTACTTCTAAGGAGTAGAATTGCCCTTAACAAATATTTGCTCCCGAGTGTAGCTTTAAATTTGGTGTGCTCTTAATTGTGTCTGCTATCTTATATAGAGATTTCTCTTATCTT
>Isoform0059903
GGAGTAACAGCCGCAGCCGCAGCCGAAGTAAGAGCCGGAGTAGGAGCAAGAGCAAATCTCCGAAACCCAAATCTTCACGTCGCTCAAGATCTCGTTCCAGGTCGCCTTCTCGCTCTCGGTCCCGGTCTCGATCAAAGCCACGTGCTACGTCAAGATCTCGGTCAAGATCCAGGTCTCCAGTACCATCTCGGCAGAAACGGGTGAATAAGAGCCCAAAAAAGCATGTTTCTAGGAGCAGGAGCCCAAGTACCAAAAAGCACGGTTCTAGGAGCAGGAGTCCAGTCCCCAAAAAGCACATCTCAAGGAGCAATAGCCCAAACCCAAAAAAGCACATATCGAGGAGCAAGAGTCCAAGCCGCAGCCGTAGCAATAGTTTATCCAGGTGATACCTGACTGCTGTGGATGAAAGATTGTGGTGTATGGCCTATCAACGTCAATCCTCGTGATTATCAGTACCAATCTATCATGTAACCTTAAACAATAGCTTATATTGTGGACAACTGAATTTGGGATGTTTTCGGACCAACGTGTGGTTTTATGTTTTCGGACCAGCTTGTGGTTTTCTTATGATTGTTAAATTTGACCCATTGTTACTATGTTTGTACTGTGAATTGTGATTTCGGTAAGATTAAATGATTTTGAAGACTGCTGTCGATTTGCTAAATAATTGAGATTTGTTTGTCG
>Isoform0063219
GGAAGAGAGAGAGAGAGATGGAGAGAGAGGTTGACAGTGATACATACAAATTTTGTATGTATATTTTATTGTATTTTCAGTTTTAATTATTTAATTATCGTTTTTAGATTAAAAATGCAATTATGAGAATATTGTTATAATTTCCGG
>Isoform0060560
GGGTACCGATAAAGCTCTGCAACTTAATGGATCTGAACTTGGAGAGGGCACATTGACTGTTCAAGAGGCAAAGCCAAGAGATAATAGTTCTGGCCGCGGTGGTGGCAGAGGTCGTGGTAGGAGCGATGGAGGTGGAAGATTTAGTGGAGGTCGTGGCAGGTTTGGTGGTGGAGGTAGCGGTGGTGGTCGTTTTGGTGGAGGAGGTAGGAGTGGTGGTCGCCGTGGTGGTGGTGGTGGGAGAGGACGTGGAAGATACTAACCTAGTAACCTTGTGGTTACAGCTGGCACAGGAAGACAACTTTTGATGCCAGAGACCAGAGTGGGAGAGATGTGGTTGGGCTAGGAAGCTAGCAGTGGTTTTCTAAAACAATTTTCTGTTTGGAGCATCTTAGTTTAGTAGAGTTAGCTCACATATTATAGTAACATGTGATAACTTTCTTATATACATTAAAGGTTTTTGAATGCTATTGTCTAATGTCTTAATAGGAAGTATGTTTGCTTCTGCAGGAAGTGAAACATCTAATTTTTGTATCGGGATTTAAATTATTTATGATTACCAATACCAATTTGAGTGC
>Isoform0062273
GGGAAGTTGCGGATGAGCAGCCGAAATCAAATGACGAGTTCAGAAAAATGTTGTTAAGAAAATGAAAGAAAAGAAGTAGAACATAGCGATGATCATATAATACGTCTAGAGTTGAGTTGTATAAGGTTGCTTGCAGTAGATTTTAGTAGTTTGACCTCAGATATTTCCTGATGAAAAGCCATGACATATCTGGTTGTATACCAGTTTTGATTAGCTTTGCACAGAAATATTGTGCTACATGTGTTACGGTGGTAATGGTACTTTGGTTGTGTCTGGTATGAAGTGACAGATAATTTGGTGCCTTTTATTAATTTTAGGTTCGGTTGTTGCTTAAGGAATAAAATCGCACCTTTGAGTCCCTTCGGAT
>Isoform0061426
AGGAGGCGGTGGCTGGAACCAGGGTGGAGGAGGTGGTGGCTACCAAGGAGGTGGTTGCCGTCATGGATGGTGTGGCCGTCATTGCTGCAATTATGCTGGTGAAGCTGTGGATGCAGAGGAAAACACTGTAGCCGATACTGAAAGTAAATACCAAGGAGGTGGAGGATGGAACCAGGGTGGAGGCTCCCACGGACGCGGTGGTGGCTGGAACCAGGGTGGAGGAGGCGGTGGCTGGAACCAGGGTGGAGGAGGCGGTGGCTGGAACCAGGGTGGAGGAGGTGGTGGCTACCAAGGAGGCGGTTGCCGTCACGGATGGTGTGGCAGGCACTGCTGCTATGCTGGTCAGACAGCAGATGCTGAGACCCAAAACTAGACACATACATAGTTTCTCATGCAGACATGCAGCACTCTTAAACCGAGTTTGTAGTTGCCGAAAATAAAAAGAAACCATGTACTACTTCATCCGAATTAGTATATCAATAAAAGCTCTCAGTTGATGTCTTACTTT
>Isoform0060947
GTTTGGAATTGAGTCTTCCCGACTTAGTGGGGTGCTAAGTCCTGATATGGGGGAGACATGTAAACTTTGTTTTGTTTGTTTTGTATACTTCACCTTTTTGATAACAGGATTGATAATGACCTCTGAGTTTTCTCCTTCTCCATCATGGTGAAAGAATGGTACACCTCTATCTCTATTGTGTATTCTTTTCTTTTACATTGAGGACAATGTAGATTTTTGATATGGGGGGAGTTAGTTATGGTTAGCTTTATTCCTGTTATTTAATTCTAGTTCAAACAAAAAAAAAATAATAATAATAATTAGGAAGTTAGCTAAGTTGTCTACTTTTGAACTTAGGTACTAGTTGGTGTTAACTGGTTTTCAAAAATCTTATATGTATAGTGCCTTAGACAATTTGACTTTTGTGAGCATAGTGATTTTCACAAACTTGTGACATACTTAGATTTTGCCTTGAATTCGAAGACGACACACACTATTCACAAGGTCTTTGTTGGGAAGATGGATAAGATAGTTTTCGATACCTGAGAGAGAACTCACATATTAGAACAATGTCGAATCATGCCTTTGCTTC
>Isoform0062360
GGCACTACAGTAACAGCTTTGACAGAGCCAATAGACATATATAGTGAATGGATTGACGAATGTGAGCGGGTCAATACTTATGAAGAAGATGGCGCCGAGTAGATACCCGTGGCCCCTATCAATGCTGGATGGACTTGGATTAAAACTTTACCAAGCTTGAAGTTCAGTCCATTGCTGGCAAACAAATAAAGATTGCTTGTGTTATGTTGTTTGAAATATATATTTCTCATATGGGAACAGCGTGTATGACTTTTGACTAAAGTGGAATCTCATAGATTGTAAAATGATATGCAAAATTCACCTGTGACTGTTGTGGTTCAGCAAGTATATTTTTTCTTGTTTTGTTTCGAT
>Isoform0061214
AGCAGCTAGAGATTTAGCTGAAACGACCACAAAGACTGAGGGAGCTAGTTTAGACGGTCACGGTGGATACCATGGAGGCGGTGGCAGCCACCATGGAGGAGGAGGAGGAGGAGGAGGAGGCGGAGGCCACTACAATGGAGGAGGAAGCCATCACGGTGGTGGAGGCGGCGGATGCCATCACTACTGCCATGGTAGGTGTTGTTCTGCAGCTGAAGAGGCAGCACTTGAGGCCACTCAAGTTGAGCCACAAAACTAGAGGACTGCATGCATGTGTGCTTAAATACTACTAGCTCCTTCAGAGGTAGCATTGATTAGTAGTAACCTATTAATAAAATGCATGTCCGATCAAATTGATAAATGTCACGGTAGTAATGACATTTTGATATTTGGTAGCCATGCTGCTCCTGTTTTCCTTTCGTTGTTGGACTAATCGGAAGCGTGTATGTACGTATTATTATGTTATCGTAATAAAATGGATGTGTTTG
>Isoform0062411
GCCGCGGCAAAGAAAAAGGAGAAGAACCACTACAACCAGCAGCCCGTGCGCTAAATCAATTTGTGAGTTCGATGTCAGAATGTATCCTCTTTGTTCATTTGTGGAATGAAACAATAAATATCAGAGTCTGGTTTTGCTGAGATGCTTTTGACATAGCAGCTTTTTATCATTATGCAGAGGAAAAAATTATGGAACTTATAGTTAGGATTAAGTAGGTTTCTGCAATGTTTTTCATCTTTTGTTTTGCTGAACAGTCTTTTCTCTTTTTTTTCATCTGTAGAAACTAAATGGATGTTACTCAATCATACCTTTTTTGGCTCCAGTTTTTTGCTGGTTTTTT
>Isoform0050784
GGGACACAAAGGAAAATATCGGGGAGAGATAAATTAGTTTGGGGGAAAAAGAGAGAAAAATTAGGGTTCTTATTTTTTTTCAATTGAGTTCGATTTGGGGCTAAAAATCAGGGAGGGGGAAGAAGTATTGAGAGGGGTTCTTGTTATTGCTGCTGTGGTTTTCTTGTTGTTGTTGCTGTGGTGTTGAAAGACGATGGCGGCAGCAGTGGTCGAAGGGGGCGGCGACGCCGAGGTTGGTGGAGGAGCGGCCGCCGCATGGTGGATTGGCGCGATTTAACGTGGTTGTCGGCGTCCGGATTACAAAGGACGAGAGAGAAGGAAACAGAGGTTGGGAGATTAGAGAAAGAAAGAAAGAGGTGTGTGTGTATCTGTATGTCGTGTGTGTTACCGGAGGGGGACGACAACTTCAGTAGGAGGAGGTCGTCGGCGTTGCAGGTGGTCAATAGTGGTGGTTGTTGTTGCAGGGAACGAGAAGAAGGTAGAAATAGCGATGGATGCTGCTGTTGGTTGGGTGCGGAAGTGAAGAGATGAGAGTCGCGGTGGTTCGACGGTGGGTAACGAGAGTGCATGGATGTATATTGTTGTTGCTGCATTTTTGTTCTAATTTGTTGAATGGTTGGTTCTGGTATTGGTAACTTTGGGGTTGGTTCTTGAGAGTGCAAGTATTGAAATTGTTGTTGCAGTTTATTGTTTGTTTGTTTAGGTTGTTTTGTAAAGTGTATTGGGTGAACACTGATGCTGAGAAGTATGTATGTTGATAGTGGTGTAAATTGATAGGGAGGAGTATTTGGGTGTGCAAATCGCTATTCTTGGCTGCTACAAACAGAGTATTAGTTTTTGGTTGTCGTTGTTGTGTTTTGTTGTAGCAGATGGGTGAAAAGGGGGAAAGTCTGGTAGTGTACGTGTGTGTTTATGCAGATTTGTGAGTGTGTGTGTGTGTATTTTGGGTTGGTACAAATTGCAAGAGAGGGGAGATGAGACCGGGGCTGACAATGGTTGGTGGTGGTGTCCGGCGAGTGTGTAAACACCGTAAGCGTATATATGCATAATGTATTGTTAGTTTTATATTTAATTTTCGTTTTAGAGTAAAAATGCAAATTGCGAAAGATACGTTATAGTTTCGGGTGTTTAACTTCAGAGATTTGATAAATAGTAGAGTTATAATTTTCGAGTTTATTTTAGAGACTCGATAAATGTTGGGGTTAAGTGATATTTTTTTGTTGTCGATGAGTTTAAATGATTTTC
>Isoform0048863
GCTGGAGCAGACAGTACCAGCTGCAGAGGAAGAGAAGAAGAAGGCAAGGCTTGCCAGGTTTACTCCCGCCTCAAAAACAGATCCAGTTGAAGAGGATAAGAAGAAAGCTAGAGCACTCAGGTTTTCGGAGACTTCAGCATCTGCGTTGCACCACAACAGTAAAGAAATAGAGCCTAAGACAGCTATTTCTAACAAGGCAGGTGGAGGGTCCTAAATAGCCAACGTCATATTTATGCTGGTTTTTTTTTCCTGTTGATTTCCCCATCAGCTTATCTTTACAATATAGATTACTGGATGTTGCACTCTTCCATTCTGTACGAGGCAGCGTAAGATATTAGATAGTGCAGGATGATTGCGTCTTGTTTGGGCCAATATTTAGTGTTTTTAAATGAATGTTTTTTATTTAAACCAGAAGCAACCTCCTGAAGAATCAGCCTCACCTTCAGTGACCACAAGGAAAGTTCAAAATACTGAAATTCTTCTTATAGACTTTATGTTCTATAGGCCCCCCTCTCGATGTTATAGTTTTATATTCAGGATCCAGTGTCAGACAGATAAATAAATAAATAAATGAAATAATAAAATCTACTAATCAATGTTAGAGTTTTAAAATTGTCATACTTACATATGTACAGATCCAACTCGGACGTGCCATTTCCCTTGAAACCTTTAGATTGTCATTCTAAACTGAAAATTGTGAGGCTTATCTGAGGAATAGAAGAAATAACATCTTTTAAGCAACATATGTTTGTGACAATGACTAATATGAAGTAGCATTTAGCATATATTTGATGACCCTTCTAAACATAGATTAAGAATTTTAGGTTGCTATTTGTATGGAACTATTTATGTTAATGAACGGTTTTAAAGATGTGGGATAACAAAATGTTTTGCCATCTTGAGCTAGGATTTTCCAGGGATTACAAGTACTTGAAAAAAATGGCTAGAGTCGGTGATATTGCTAAATGTTTGAAACTGGTTTAGTTGGATCTTGAAAGACTTGACAAAGAGAGGGGGGTCTTGTTTAATTAAATGTTTTAGGGGGGGGGGGGATTTTGAAGGTTTATGGACAGGTATGTATTGGCGCTAGGCATTTTCTGTTTTTCCAAATGTTGACGGTGAATTTGTGACTTGTTGACTTTCCGTGAATGTGGTCATTGGAGGCAAGCTGATACCTTTGAGGTGCTTGTCGGTTGGTTTGGTCTTGCAAGGTGTAAGGTTGTGCATCTTTTCTTAGAGGGTATAAAACTAGACAGTCAGAACTGTTATGTATTAATTTGTATTGTAATGACAATATAAGTTGATTGGGGAATC
>Isoform0062166
GTGGTGGTCGGGGTCGTGGATCTGGGAGGGGACGTGGAAGTGGAAGAGGACGTGGCGAGAAGTTATCTTCAGATGATCTTGATGCTGATTTAGAGAAGTATCATGCAAGTTCAATGCAGATAAACTGAAGTACCATCATGGTGGTTGATGAGAAGTTTACACCTGTTGCCGTAGCAATTGCGTGTTTTATGTGCATCTGCCAACAATTCTGTATCTTATTATCCAACTAGTAACAGTGACAAGAAAGAAAGTGCTACTCTAGTAAAACAGCATGTAGACCCTTGGTTTGTGGAGTTTGGCCTTTTAATCTTGATATTCTTTTCATTTGGGATATTTTGTATTGATGGATAAGATTTATTCAACTTCTCAATACTTGGGTATC
>Isoform0039454
GGAGACCACATATGAGATGAATTTAGGATGCCAGATGTAGATTAAAACAAAGGATAAGGAGAAAAAAGCAAAACCGAAGAAGAAAAAGTTGTCCCTTCGGTTTTACTGTAAAGACATACATTGATGATAGAAATCTAATGTAATAGCTTTAAGAAAAAATCATCTATAATTCGCCAAGTCCTGTACAAAAGTCTAGTTTGAGTATTATGTTTACATGTTTATTAAATAGTTCTGATGTGTTCTCACACGTGTCTAAAAAAAATATTTAGACATATTGAATCTGTCCGACACTTAAGACGCGCCATACCTAGTCCGAGTAGTGATTACTGTATATACAAGGGATGGTGATATAGGTTTTGTGAAAAAACTCTTTGGTAAGATGCCTGAGATTTGAGAGCTTGGCCGGAACTCTATGATTGCTGGTTATGCACAAAATGGAAAATTATCTTGTACTATCAATCTCTTAAAAGAAATGACAACAGAGTACATGCAAGGACTGGAAACTGGAAGAAGTTACTATGGCGAGCGTCATTTCAGCTTGTGGCAATCTTGGGGTTTTAAAATGGGAAATTGATTCAGAAATATCCTGAAGCGAGAACAGATAAGATTGAATGTTTTAGAATTCGGTTTTTAATTTCCATGTACTCGAGAGCATGGTAGAATAGAAGATGCTAAAATTTGTTTTGGAAAAATGAATAATATGGATGCTATGCAGCTTATGGATATCATATTAAAGCTGTTAGATTAATGCAAATGATGGAAGATGAGGTTGTTTGGGTCAATCAAAGCCCCAGATATAGGTTGATTGAATTGTTCGATTGGGTAGGTAAGCTTGACAAGGGGAAAAATTGGTGGAGGAAACAGAAGACTTGACACTGGGAAGTTTGCAGCAAACAGGATCTTAAAGACTCTCTGCAAGAAACTTGGAAGAAGCTGTTAGAGCTAGAGGGGCAGTGACAAAACTAGATTATTGAAAGCGAGAGGATTGGGTCGAGTAGAATTATAATACTGTGGCCATTACATGCTCATAGCAGGAGATTGCTTACACGAAAAAACAAGAAGGTATTTGTTGAAAATTGGTAATTGTGAAAGAAAATGATGATTTTTGGATTTCTGGCTGAAGCTAGTTCTGCACTGAGGCACACATTGAGGTGGAAGGAAAACAAGAGATTGTATCGTGTATGCACTCAGACTGAGATATTAGCTTTTGCTTTTGCTCTTCGTGCTGGTAAGCTTGGTGGTGTGTAGAAGGGTGAAAAACTAAGGGTCTTCTAGGATTGACATATGGCTATGAAGGTCACCTTGGAGATAGAGGAAGGGAAACTGCTGGAGGGTCAGTATGAAATTTCTTTGGGATCTACATTATCTTCACATCTTGAAAACATCAACATCCAGTAGATTCACGCGAGTCAACTGTGTATAATTAATGTTTGTCTTGTTCGACATGAATCGAGGTTAAGTGATGAGACTATATGTTATTTTCCTTTGCTTTTTGTTATGTTTTAGGAGCAGAATATAAGTCCAGAACATAAGTGCAAATACATAAGAGGTTGAATTCTGATGTTTTGCCTGCATATATGTTTTTAATATTTGGGAAAAAATGACATTATTACC
>Isoform0062860
GGGGAGGTGATGCTGGTAATCGTGAGGGCTTTGTGAATGAGCTTGTCAGAAGGATGAATTAGCTTTCTCTGGTCCAAATTAAATTTCTTGGTACTTTGATTTATATTTTTACTGTTAGTGCCTGGTGTTAGACTCTGTAATTTGAGTTATCCTTGTTTTAGTAAAATTATGGCGATAAAGTTGAATTATATGGGTGACTTGGTTCCTTTCAGTGATGAATGCAACTTTTTGCATGCTTTTGGTATTT
>Isoform0045623
GGAGAAAGGGAAACACAATAGAGCTTGAAAGCGTACCATTATTCCACCACGGTAAAGGAGGAGAAACTCGAGAGTCACTCTAAATCCTGTTTAGAGAAAGAAAAAAAAAAAAAAAAAAAAAAAACTATACAAAACAAATTATACAATTGTACATGTCTCCCCTATATCAAATCATGACTACTATCCAACACCTTCCTTAACTAGGCCATGAAGTCTCTCCCAAAACTTATGCTTACACCTAAGAAGAAGGTGTTCTAGATGTAAGTAGTTATAAAAAATGTGGCCTTGAATGTCACAATCAAGGTTATAAACCTTGAATAAACATTCTCCCTTATTAGATTTCCTGAACCAAGTAAGTGTTTCCTTATGTTGTTGAAACTGATTATTAACTTGGGTTTCTTGGTCATGAACAATAAAAGATAAATCAGTATCATAGGCCTTTAAAAAACTAAATTCATAAGTGGGAGGAAAGAGTGAAAGTCTACGAGGCTTTACCATGAAAGACTTTTCAGTGATCCTAGGTTTGAGATAACTCTCCTCACATTGGGTCTCCCATTTTGCAGTAATGGCGTTTAGTTCCTCAAGCATTTCTATTGATGACATATCCCTAAACAAATCCTGAAGTTCGTCATTAGTCTCATGTTCTACACTAAACTCTTCGTCAAAAAGAGAGTCAATGCTAACTCCTATAAGGGTTTCGGGAAGAACTAAATTAGATTTATGAGTTGCTTGTTTGGGATAGGAGATATGGTGGAGAGTGGTAGAAGGAGAAGGTAAAGCATCTCCCATGATGGTGTATGAAAGTGTGTCACTGAAAGTCTAACGGGTGGGCGAGTTAAATGTCCGCTAGTACTTTTCTTCCTAAATGCATACACTAGGAAAATATCTAAATTAACTAACAATTAGCACATAAAAAAAAACACTCAAAAAAAAGAGAAAAAGAAAAAAAAAATCTAATCCTGAGTTACCCTAAAAATCTAGACATCTCCTAACTTTTGGACCACCAAAAAGTCCATAAATCTAGATTTATTCAAACCGATTGGCCAGGCAGGTGGAAGCATTGCCAAGAGGCTAACCACCATTCTAGACACCAATCCAAATTGGCCAGGTAAGCGTCACTTGCCTAGACACCAAAAAGTTCGAATAATTCCAAATTTACTTTCTTCTCTAGGTACCTTCCTAAATGAGCTCGAAGTTCCTAGGGGCCAACATCTAATTAATTTTTAAGGGAAGGGATATGCAAGATGACGGATTAATGGTTTGTGGGCCAAGGAAAGGGTGATGAAATCCCTTACCTTATCTTGATAATGTGGCTTTGCCCTTAAAATTAATTAGATGAAATGCAGCACCCAAGAGTTAATAAATAAACATACAAAATGCTCTACACTAATGTGGTACGTACCTTTGGGTCCTCCAGCAATCACCACAATTTATATT
>Isoform0063106
GGAAAGGAAGATGAATGAAGAGGATGCTGAGGCCAAGAAAACATAAAGACAAAATCACTTCTCCGTTGATAGAGAATCATCATGATTAAAGCTTTGCTTCTAAATGTTGACTTTCAACTAATAATCAATTAATTGAGACACAAGTGCGGAGACTATTGAATTTATCATAACACTGTTGCAGT
>Isoform0055609
GGGTTTTAGGGATTAAAATTTGGATATTTATAGACGGGGAATAATAAAACTTTACTTGTCTTTCCCTTCGATCCAGTAATGGAACAAAAAAATAAAAATTCGTTCCTTTTTTATGTTCAATCAAAACAAAACCAAAATGAACAATTCTAATTCTATAAGATTGAATAAAAATCCCTATTGAAATAATAGCTATGCTTAGTGTGCGACTCGTTGGTTTTTTAGGGTTATAGGATTAAATAAAAAAAAAAAAAGACCAGCCTTTTTTTTGTATAAACAAATAACTATAGAACTAATAACCAACTCATCACTTCACATTATCTGGATCCAAAAAACCAGTCAAGATATGATATATTGGTCATATCACTGTAGCAACTGAAATCTTTTTTGCATAAACAAAAGAAAAATAAATCTGATTCTAAATTGTGAAGCGAAGAAGAAATATGTGGATAAACGGAAGGGTGAAAGAAGGGGAGAAAAAACAAAAACAACGAAACGATATAAAATTCCATCCAATATGTAAGGTTTATGAGTCATCTCATAAAAAAGCAATGTAATAAAGCATTAATCAATATGAATTCATAAAAAAGAAAACGAATCCGTTCATAGAACAAAAAAAATAAGAGCTTCGAGCCAATAAAGACTAAGAAAATTGGCTCAAGAAAAAATCTCATTATGAGCTCCGTTGTAGAAATCAGACCTAACCATTAAGTAAGAAGCGATGGGAACGATGGAACCTGTGAATCCAAATCTATTGAAAACAGACTCATTGATCAGGATGGCGAAACAAACCAGAGACTAATTCCTTCATCTATTGGGAAAATAAAAGTCATGAGTTAACCCTACAACTAAAATAGCGACGAAAAGAGTCAATATTCGCCCGTGAAAACTTTATCTTCTTGGATTGATAATTTTTGCTCAATCCAATAGGATAAAAAGAAAAACAAAACAAATATTCGTTT
>Isoform0019098
GGGACATACAAACTTGTGGCTCAAATTTCATCTTCCACTTGCTGATGTGGAAGCTCAACTCTAGTCTTCTGGCCTCAAGTACCACCTAGTCCTAGTTTATGCAAACAGCCCCCCCACCCAACAAACAATTCTCATGTCGGATGTAAAAGACCCTGCAATAAAGCTTTTCGGCAAGACCATTCAGCTTCCGCCGGCCTCAGATTGTATCCAACTGATTCAACATCCTCCTCCGTCATCACCCCAACACAACTCGGACCGTAACGGAGAAGAAGAACATGAAAAACAAGAATCAGATCAGGTACGATTCGATTCTATTCATTTTCTCAAATTACAACTACCACCCATTTCTTACAAAACAAATTTAAATAATGGGTCATCCCTTGTTTAAATTTAGATGGATAGGGAGAGTTGGATAAAGTTTCCATTTAAGTACTTGGAAGTAGTGATGGACGCAGACCAAAAATATAGGGGGGCAAAATAATTTATGATCGAGATGATTTTAAATCTGTGTACGAAAATATTTATATGATACATTTGTTAGCACTAAGAAGTTAAAAATTTGATTTTTTTTGGAATTCATATGCACAAACAAGGAATCAAAGACAAGTAATGAGAAATTTAAAAACAAAATGATAGAAAAATTCTGAAAAAATAATGTAGAAACACGACTTATAGAGAGAGAATTAAAAATTTTGGAAAAAAATGCAATTCAAAGAAGTCAAAAGTGAATTAATATTTTGAAACAGACAAAAAAAAAGAATGAGTATCATAGATTATGTTTCCCGGGGTGGGGGGAGGGTTGTTAAGAGTATATGATCCATTCATTGGACAAATCAAAATTCAGATTGTTTTGAAAATCCAAACACGTCATTTGGCCCAAATCCGTCACATGAAACAAAACTCTAGTGTCAAAGCATATTGTTACATTTATGAAGAAAAATCGCAAATTAAACTCTTATAACCAACATCTTTAAGCAAACCATGTTTAATTGATTATAGGTTTCCTAATAATCATGTGTTTATTAATTAAATGTGTACATGTATATGTATATATGTACCATGTGTATATGTACCGATATATTGTGTTGTGGAAAGTAGGGACTCGTGGGCTTGCAATTGAGTACTTATGGGTCACAATAGTATTATTGAAACTTGCTTGAACATGAAAACCTCCTTTTGTATTCTTCGTGTATTCTTACGCATGGTATTCTTCGTGTACTTTTACGTGAACCAATATGTCTATTCTTACGTGAACCGATTCTCGCATTAGTTTTTGCCATATTTTTTCATCAAGTCAGATAGATATGGATATATCCATTTCGTGTCAAAAAGGACACCCCCTCCCTTTTCTTTACCCTTTTTACTTTTTCCGTAGGTGTTCTAACAGTCTGATTATCCTTGTCTTTGTTTATGTCTTGGGTTGTGCGTATTCCGGGGTTGTAGTTTTGGAGTCGAAGACTTGCCAAAGTGAAACCTAATTTCTTTTTAAAGCCATAGACTACGGCCATAGTTCGAAATCTAAAGAGGATACACTTTTGTAATCCACCAATCCACTGTCTCGCCAACATCTTTTCCCCGATAATCTCCTTCACAGTCAATATATATTTTGTATATATGTACATGTGTTTATCTTTCCACATTTGATTTAATTCATCGGTTATTACTTTACTCGGTTGTTAGCATGTGTAAAGCCCTTTACACGTCCAAAGTACGTGCTTGAATAGTCAAAAACCTAAATCATTTTATGTGTTAAAATTATGGTCGAGTGATAAAGTTTTAATTGAATACCCATGTTAGTAATATAGAAATTCATTTTACACTAATGTCTGTTATTAGAATATTAGAAGCCTGTAAGGGTAATAGATCACCTTATTTTGAGTTCCCTTTTATATAATAGTAGGGATAGATAGATTTATCTATGTATGAATGTATTTATTTTATTGACAAGACTTTTGTGTGCTTGGTACATATTATGACGGGTCAGAATCCATCACAAATACATCAAATTTTCTGAGATTATTCAATCTGCACAACTTCAAAGCATCACGTCACACATTTTTTTCAACAAAAAAAAACTCACATTGCACGGTCTTAAACTGGTAGCTATAATATTAGGTATGCACTTATACTTGTATTTAATTATTATATATACGAAATATGTTTATTACTTAATTAGTCAAGTACATAAGTTTGTAAATTATTGTATTTGTATATTATGATGATTATTCATTATATAAGTTAAGTAATGTGTTTGAATAGAACTCAATTTTTTAATGGGTTTTATGATAAACACAGAGGCATGAGGCCAAGCGGCTTATGCTATTGAATGGGGC
>Isoform0062529
GGGTCGGAATTGGTCTTAGTGTTTGTCTTGGAGTTGGAATAGGTGTTGGTTTACTGGTAAAAACCTACCAAGGAACTACCCGGAACTTCAGAAGACGGTTATTTTGAGACCTTGCCGCAAAGCACTCTAACCAAAAACTTAAGTTTCTCTTAAGGTAGCTAACTTGTTGGAGGGTATTTGTAACCTCATTGTGGATTGTTGTAAGGAGTTCACGTGTTTTGTTACAAGTGCAAAATGAAACAATTTCTTGGCTTGAGTTGCATTTAGACATTTAGTCAATCTTGTAAGTGAAATAAAACTGTAGCTTTGCTTGTTTTTCC
>Isoform0062975
GGGAGGGCGATATCCTTACCTTGCTAGAGTCTGAGAGGGAGGCAAGAAGACTTCGCTGAAGTGTTTTTGTGTGTTTACTGATCTATGTTAAACTGCCTTAAAATGCAGGGATCTTCGATTGTTTTCAAACTTTTTGGGTAGTGTATGAGTAGTTGAACACATCTGAAGTGCTTTAACGTGTCTGAATATTCAGTTATGTTGTTTTCAGTTCG
>Isoform0062903
GGGGGCTGGTGCTGGTGGCGCTGCACCTGCTGCTGAGGCAAAGAAAGAGGAGAAAGTAGAAGAGAAAGAAGAGTCAGATGATGATATGGGCTTCAGTCTCTTCGATTAAGTTGAGTAAAAGTTTAAGTATTCTGGATTGTATTGAGTAATGGCTTTGGTCTTCTAGACTTCAGATGTTAAATACTGACTTCGGTCTCTTGAATTATTAATTTGTTGAGGTTTAGAATCCCTTTTTG
>Isoform0062942
GGCTTATTGCTGCCAGGAGGACTGGTCGTCTCCGTGGACAGGCTGCTGCTACTGCTTCCAAGGCAGACAAGGCTTAGTGGGAATTCTTAGTGAAGCTTGGCTTTTGTTTTATTGTCTTTTAGTTGGGTTTTTTTGGATTTTTGCTTGGAACATTGTAGTAACAACAGGATACTTGGCATCTTTAGATTTAAGCACACTGATTATTTATCCAGTATGATTTTACTT
>Isoform0062966
GGGAGCGCTTTAAGACTGGGAAGAATCGATGGTTTTTCACCAAGCTTAGGTTCTGAGTATGGTTGTTTCGTGTTGTTTTTTAAGTTTTAATTGAAATGAAATGTTGTTTTTCGAGTGGTTTCTCGAGGATATTAAGTTAGTTTTTGCGTTTTTTGTCGGATTTAAATTATGTGATACATTTTGAATGTTTTATGATATTGTCTTCGTATT
>Isoform0062415
GTGCAGAGATTGCCCATAATGTATCCACCAAAAAGAGGAAGGAGATTGTGGAGAGAGCTGCCCAACTAGATGTTGTGGTTACCAACAAGCTTGCTAGGCTGCGCAGCCAGGAAGATGAATGAGTCTGAGGCCCTAAGAAGTTCAACATTACTTTTAGTAGCAGTGAACTTTGTCATTTATCTTGATGCTTTTGAAAAGATTCTATAATTATGTTAAATTTTTGGTAGCTTCAGTTGGAAAACATTGTTGGTGTCACTTAAAATCAAACAACCTATGCTTGTGTACTCTTAAATATTTGAGCTTTGTTCTGACT
>Isoform0062322
GGGACTCTCAGCCTCTTTTATTTCGCCGCAACATTTTATTAGGGTTTCACAAACGGATTGAGGGCTAAACCAATTTCAAGCCAATCAGAATGAGGGCCAAGTGGAAGAAGAAGAGAATGAGGAGGTTGAAGAGGAAGCGTCGAAAGATGAGACAGAGATCTAAGTAGATTGATTGATGATTATGATTACTATGATGATTATGATTCTCTCTCCTGCCGTCTCCTTTCTTAGGCTTCCATTGCCCCTTTAGATGTTGTTTCAGTTTTATTACAATCTATTTCTGTTTTTAATGTTTTCGTACTTTTCTATTCTGTCTCTTGCCTAATCAATGGAGCTTTTTTTTCCTGGAT
>Isoform0062695
GGGTGGCGGTGCTGCTGTTGCCGTTACTGCTCAGGCTGCCAGTGGTGCTGCTGCTGAAGCTAAAGCACCTGTTGAGGAGAAGAAGGAGGAACCCAAGGAAGAAAGTGATGATGACATGGGATTCAGCCTCTTTGATTAGACGCTGCCTGGATTGTTTTATTTCCGTTGCCTTGTTTTTTTAGATTTTCATGAATTTTTTGTTCCGTCTGTACTTTGTGAACAAAGTACCTAGTCTTGTATGAACCTTGAGTAATGAGAAAGTACGTAGTCGTTTGAACCTTG
>Isoform0063056
GGGAGGAGAAAGAAGAGTCGGATGATGATATGGGCTTCAGTCTCTTTGATTAAGTTGGATAAATTTTTATGCATCTTGGATTTGTGTTGTCGAGTAGTGGTTTCAGTTTCTTCAGATGATAAATACTGACTTCGGTCTTTTGGATTATTTTGTCGAATGTTAAAATCGTTTTAAATGAAATTGCTCAATGGTTTCTGC
>Isoform0062650
GGGATCCTACCGGAGCCAAGGTCACAAAGGCTGCAATCAAGAAGAAATGAACCGTTGCTGTTGGAGGGTATCGTTGTCTTAATACTGCAGGCTGGGTAGTTTTAATTTTAAATCAAGTTTCTGTTATGTTTCGTGTCATGTGTTTTGCTGTGTCAGCCACCTGGTCTCAGAATTGGGTGCTTGACAGGCGGTGGTGTGGCTATTAGCCTTGTTATCCTTTGTTTGTTTTGTTTGTTTGTTTAAAAAGACGACGTTGTTATTTGATATTTGTACTACAGACCAGCCGTTTATTTT
>Isoform0062070
GGGAGGCCAGTGATGAAGAAGAAGAGTACGAAGCCAAAGAAGTTGAAGTGGAAGAACTGTTGGAGGTTACTGAAGAGGTCCTTTCCTCTGATTATGGGCAGGAGTAAATTTTGAATCAACTTTTTGTTGTGTTGGGGTTTTTAATTTAGTTTATGAGGTATTCCCTACTTTTAGTGACAGTATCAACATGTTTGTTACCTAAAACTGTTTACTTGAGATCTTGAACTGATGTCTCTTGGAATATCGTATACTTTTTGATCCCAGCGTTGACTGCTAATATTTTTATTATTAAATAATTTTAGGAC
>Isoform0063115
GGATTGTTAAGAAAGATCAAATCAAGGTTCATGGTTTCTGAGACAAACCCAAGCTTTGGACTAGTTACTACTTTTATTACCCTCGAGGCATCCATCCATGCCATATGGGAAATTCAGTTGATCACTTGATGTTGCCTTTCATTACTACTTATAATAATAAAGTTCCTGTGTTTGTCTTACATTT
>Isoform0062691
GGTGCTGCGATGGGGGTTCATACATCCAGCAAATATGTTCTAAAGGCTCTTTGAAGATGGCTGTCCTTTATTCTTAGTAGGAGCAACATGGAACTAAGCTCTTTAAAGATGGGGGTTGTTCTTTGGTGCCTCCTGTACATAAAAGTTTGTATTCAGTTCCTGGTTACTAGTGTGGTAATTTGTAAATAGCATTTGTGTTCCACATCCACGTGATGTTTATAAATTGTAACTTACTTAATTGTACCTATAACCCTGTTATAATTAATGTTTGAATTGAGTTTGC
>Isoform0062400
GGACCTAGTCGTTAGTGTCATGTCTGCCATGGGAGAGGAGCATATCTGCGCCCTCAAGGATATGGGTCCCAAGTAACTTTACCAAAGTGTGAGGGTCCACATGTGCCACCATTTTCATGAAGTTTACAACCGGAATTATGGTGGTCATGAGCGCATCCTATATCCAGAAATTTAAATTTTACTTACCGAGCTTGATTTATATTTTTGTTGGGTTTGATTACTGTTTGAATGATGTCTTTGGTATTGGAAATGGCATGCTAATATGCTGGCAGTACTGTTTGGATGACATCTTTTATATTCGAAATGGGATGCCATTATACCAT
>Isoform0047687
GGGACAGGGGCAACAAAAAAAAGAAAGAAAAATAATAACGGGGTGAAGAAATTAGGGTGAAAAGAGGGGAAATAGAGAGATAAATTCGGGATTTAGAAATTGGGGGAAATCATTTGAGGCTTGGGTTGTGTACTACTCGGAGGTTGATGGTGGTTAAAGATCGAGGCTACAGAGAAGGTGTTGTGGAGGTCGCGATAGTGCAGGTCGGAGAAGAAAGGTCGAGCTCGCCGAAACGACGGGAGGAGGCGCGGTGGTTGTGGAATGGGAGGCGGAGGCGACAGAAAGAAAAGAAGAAGGTGAGGTGTTTATGTGTGTGTTGGTGTGATGTTGTGTGTGTGTATAGCAGCAGCGGTAGAGAACGACGACGAGAGAAGGTTGAGGGCGGTGGCGGCGCGGCGGCTATGGATTGAGGAGGTCGCGACGGTGACGTCGAGTAGCAGCGGGGTGGAGACAAGAAGAAACGGGGTGGGTCTGTGATGTGTTGTGGTTGTGATCGGAGGTGGGTTTGATTGTATATCGGAGCAGAGGTGGCCATGGCGGAGATGTGGCGGTGCGGGGTGGCTGAAGAGACGTTGGTGGGTTGGTTTGTAGTGGTAGCAACGGCAGCTATAGAGAACAAGAAATATAGAGAGGCTGCAGATTAATGGTGAAGGGGATGGCCGAAAATCGTATAGACTCTGGCAGTGGTGGTTGTTAAGCGGCATGGATGCAAGTGGTCGATGATGGCGTTTGTAGCAGGTGAGCTCTACGACGGCGGTCGCGTAGGTGTCTGGGATGTTCGGTGTATATATATATGTAGTGGATAGGTGTATAGAGAGAATGAGAAAGATGTAGTGAATGAAGGAGATGAAGATGATGGTTGATGTTATTGTTTGTGTTAAAATGATCGGGGGAGTTACTGTAACTGATCGAGGGGGTGAATGGTGATGTTACAGGTTGTATGAATGTGTGTAACTGATGTCCTTGGCTGCTGTATTTAGAGTATATAGATGGGGTTTGTTTGTGGTTGATGTGTTGTGTTGTAGCAGATAACAGGGGAGGGGGAAACCGGCGACCGACGTTGTCTGGTGGTGTATGTAGCAGTGTGTGTATGTAGCAGGGGGTGTGTATTGTTGTTGTTGTTGCAGATTGACGGGAAACAGGGGAGAAGCCGCCGATAACGGTAGTTTATTCCGGTTATTATTTCAGTTTTTTTGATAGTTTAGCGCGTACCTGCGCATTTTATTGTTAGTAGTAGAATTTTGATACAAATGTTGAAAGATAGGTTATAGTTTCAGGAGTTTAATTCGTAGACTTGAAATGCTAGAGTTATATTTTCGAGAGTTTAGTCTTGGAAACTCGTTAGATTTGGGAGTTTAAATGATTTTAAAAGTTGTGAAATTTTGTTGGGTGAATTATACCCGGTTTC
>Isoform0062112
GGGAAAGCAGCTTTTGAGGAGGCAGAAAAGAAGAAAGAGGCTGAGGAATCAAAGGACGATCCAATTGATTCTGATGCTGAAGATGAAGTAGATGCTGGTGAGGATTCTGATGGTGCTGAGTCAGACAAGGAAGATCATGAAGATGACCCCCTTGCTGAAGTGGATTCTGATGTCAAGGATGAGCTATAGCTGTTCAACAGTGCCATGTTCACGTGACTATATGAGATAGGTGTTTACTTCAGTGGAAGTGTTTTTAAATTTATTTTAGAAATCGGCCTAGCATAAGCTTTTGGTGTAGTGAATGAAACAACTGAGGCAGAACTAAAAGACAGAATTATCTATTCATACTTAAACGCTTTGCACTCAATCTACCGGTTCTGAAATTTAACAGTTG
>Isoform0048497
GGGAAATTAGATGGGTAGAGGCACATACACATAACACACAACGGGGAACACCTGAGACACACACATGTTTATTTTTTAAGACATCATATTTCAGAATGAGAACTCCTCCTCCTCTTCTTCTTTATTTTTCATTTCCTCTCAGGCAAGTTTAAGGAAGATGATGTATTGCTTGATTTGGCTCTATATCATTATTAGGCATATCAATCTTACAATCTATGGAGGAAACTGAAAAGGGAGCTTTTAGAAGCACGGTGCTAATTGGCAAAAGTCGAATCAGTGAGAAGGAGGTATAGGGCTTCCGTAATATAAGTGGTTAAACTGTTATTTATGTTAGTAGTTTGTGAAGATGGCTTAAACCGGTAATTTTTGTAAGTGGTGGTAGGTACGTATAATGGATTATTTGATGCTCTTTTTCAAAGTGGTTACTGAATTTGATTAAAGTAGGAGTATAACATGTGCAAGGTGGATTAGTGCACTGATTTGGTCATTATTTAACACCGGGGTTCATGTTCTGGCTCTAATGTATGAGGTTAGAGATGCTTCCAAGGCCATGTCGGTAGGGAGTTTGAAGGAGGTTTATGGGGCGAATGCAGGATAGGGGGTCAGGAGTGGGGTCTTAACTTGTTGTAGGGATTTTTTGGTAGCTATTGACTTGATGGAGGTGAGTGTGGTTCTTTTTCGAAAGGTGCAGTATTAGGGAGTGGTGTCGTTTGTATAATTGGTTGTCTTAAAGTGGTTTGTATTGTTGTGCCTTTGCCGATACCTTTTGTATGGTTTTAATTATCAACTGAATGAAGGCTGCCTTTAAAAATAAAAAATAATGGTTTTAGGAAGATCACTTTTGTCAAGGTTACTTATCCTTTTAGGTAATTCCTCATTCACAATACCAGGAGTCATCTAATTGGAAAATGTATCAGATTGGAAAAGGCAGTGGTTCTGCTTGGGAAAGGAAAGATTCAATTGATAGCAGCCATGGCAAAATGAGAGAATTTTGAGGATCGGATAACAGAACTGCAAGAAAATCAGGAAGTGGCTTTTCACCGGGTAACTGAACTATACCAACGTTGTAACACAAAGAAAAGGTATTCAGACAGCTAGTGATGCCAAGCGTTCTGCGATATTTGTCAAAATACCATAACTTAATCTGTAGGCAAATCTGCTCGAAGTTGCAGTAGTGTGCCAATTTCGGTGTGTAAAAAAAACAACATATCATCCTTCTATTAATCAGAATGCCAAAATAAAAAAGTAAGTACGTTGGGAACTCTGAGTACTCTTTGTGTCGGGTGTAGTATGATTCTTTTTCTCATACCTGCAACATAAATGTAAGAAACAAATGATTGCCAATGAACGTATATATAATTTTATATTCATAATCG
>Isoform0062371
GGCTATTGGAGCTGGAGAAGTATGAAGAGTTTGCTGAAGATTTAAATGCGGCTATGGAGCTCGACGAGTAGCTGGATGCATAGATATTTATGGTTATAAAGAAGGCTTTTGAAGAGAGTTTTAAAAGGTGGAAGGACAAAATGGCTTTTGAAGAGAGTTTTAAAAGGCTAAAGACTACTGGAATGGAATTTTGCTTGCTTTATAATTTTGCCTTATATTTTGCTCTGGAAAGCTAAAGACTACTAATATGTAATTTGTTTTAAATTTGTTCACTTAAGTACCTTAGTAATGTAGTATGTACTGAATTTGGCATACTTTTTGACAGTATTATACCACTGGATATGATTC
>Isoform0045559
GGGGCTTACATCTTTTCACCTATTTTCTCATTCAGATGTGCTAATATATATATGTAAGTATATCTAGGGTTTATGCCGCCGTTCTGAGATTTCATTTTTTTATCAATTTAAATCTGATCTTGATGTTCATTTGTAACTCAGTTACTGCAATATGTGCCTAATATATGTATGTATTTTGTAATTTTTGTTAATTCAATTGAAATTGATTAGGGTTTATGCAGCACCTACTTTAGTGTTATAAGTGTGTGTGTGTTTACGATAATGATGGTTCTACTTTGTGACCGATAACCGTAGTTGTAATATTAAGTTGAGAATCGAGCGAGGATGTTCCGAAGCAAAGATCTGTTGCTCTTGCTTTCATTTTTGAGAGCTTTTAAATTAATTATTTGAGGGGTTTTAATAATGCCTTTGTAGTACAAGTACATTACCGATTAAGAGTTAGTTGATTTGTTGATAGTCGGTTGTACGAAAGTTACCTGATAAAACTTGAAGTTTTATGTTATTGTAAGAGAATAGAGAAGCAATATCGGGTGTAACTGATGGTTTAACAACTGAGGTTTGTTTCCCATTCAGAGTCTGTAGTTTATATGATTCAAGGTTAATGCTAATGAAGCATTTAACATACTGTTCTCTGTGCCTGCACATGTACGTAGTGTTAATATTGATAAAGTTTGGGTGAATTTAAATGTCCTTGTTTTAGTTGTCGCAAGGAGTCGGTATGTCTCTCGTATGACAGAAAAGCAAAACCAAATTTTCCAATTTATATATATTTCTTCTTCTTTTGTTTTCATGTCCTGAGATCCACCGGGGTGACATTTTGTCTATGTACAGGTTTTGATTGAGTGGAGATGAGTAGAACAAAAGATATGAAAATGAAGAACCCGTTAGTATTTATGGACATATCAATAGATGAAGGTCCTGCGGAAAGAATTGTTTTTGAGGTAATCTTCGATCAAGAACCTTTTGAGCCCTTGTCCATCTGTTATGTCTTTACAATGCTGAAGAAGTGAAGATAACGACTGAATTTCTGCTTTTCTAACATTGCAGCTTTTTGCTGATGTTGTGCCTAGGACGGCTGAGAATTTCCGTGCACTCTGTACAGGTTTTTGTTCTTTTTTTGAATTTAGATATAGATGTTACATATTAGAATCTTTGTATTCCTCGCTTAAGTATTTAAATAATTGTGATATTGATGATTTGTCTTAATGCGGATCTGGTGGACCCGTTTTGGTTTCATGTAGAATTTGGATCTAGGAATTAATTATGATATGTAATGTACTGTATAAATAAAAGTGATTTGGCTGGAAGAACGAAGGATAAACTTAGATAAAATCGCAATTGCCTAAGACTCCAAATATTGAGATCGTGATCAACTTTTGTATGTTTCATTTGATGAGAGAAACATGAAAGAATTCGCAAGGATTAACTTTTTTGATCATCATAAACTATCATCGGAACCCTGTTCTATATAACCCAGTTCTCT
>Isoform0042613
GGTAATCACAAAAGGATGAAAAAATATCAAAATGTGGTAGTACATAAGAAGTGCAATTTGAGATAATTGACTTTATTATTTAATATCTTATATATACACGTAAATGCAACTTAAATAATTTAGCAAAAAAAGAAAGAGAACAACTTGGATATATTATTAGATATATGATTCAGCGACCAAATGTGGACATTTAAGTAACAAGGGAGTTATGTAGTAAGGGCGACTGATTCTAAATAATAAGGGAACTATACTGTGCAACAGTAAGGGAACAATATGATGCAATAATAAATGCAGTTGTAAGTTTTTCACTTGGGTTGGCTCCTAGTCCTCTATGATATCAGCATACCTTTAAGGCTAGACATCAAACATGATATTGAGAATGTTTACTGATAATCAATACCGTACAGTTCACAAAACTAAGACTGGCCCTGGAACACCAAGTCCTCTCTAGCACCAAGCTGCTTAGGCCACTGTCTTTGAAACGATACAATCTGCCCTTTGCAAGTAATCTCTTTGAACTAGACGCAAACAGTTGGTTGCCTTTTACATAAACTGAACATTTAAAATTACAATTGAAGTGATTTGATCTCTCAACTTATTAGGATATTCTAGATCAAGACTTTTTGTGTGAGAGCAGATTTTAGCAAAGATCTAACGTTATATATACACCATAAAAGATCACAACACTTTAAAGAATAGATGCGTAATTTGGGACTTCCCTTAGATACCCCGATGTGGGAGCCCTGTGCATGTACACGACCTTTTATAAGGAAAAAAAATAAAAATCTCTCTGCTAGAAAATATTATTTTTACCTCCCTCAAGAACAGGAGTGAGGCCTGGTATGATAAAATATTGATTGGGAGAATTTTAAAGCCAAGAACTAAAGGAGAAACCTAATAAAAGAAAACCTAAACTAAAACTGCACATCTCAACTTGAACAGTTCTTCATTTTACTGTAATTCTTAAAAAAGGACTCCCAGCGGAGGAAGTCTTTTATTTATCTCTTTCTTTGTCACTAGACTTCTTGTCGAGCAAAGTAAAATAGGCTCTCCACTATATGAAATATATTGTGTAATATTTTTATAGTCTTTCTTATAAAGTGTAGTCCCAAATATTCTTTTTCCAAAGTCTGTAGTCACTTGATATGATTTCTTGTCTAAAAAATTATTGAAAACAAATATTTTTATATATAAGAAGAATAGATAATTCAGATAAAACTAATAATATATGTTGTGTGATAAAGCACTAATCACCAAGTTTTAACTTTAAAAGTAGTTCTAATTCTGGCATGTATAATTTGTTTCTCCCTATTGCCCGTTTAACAAACTTGCCCTCCACAGGTGGTGCGACACTTATATTCGACACCGAGCTAGTTTCTGTAAATGGAAAGCCATCAACAGGTGATGCAGGTGCAGATGATGAAGATGATAATGAAGAACTATGAGCAGACCATAGATTTAAGATATAAAATGTCTTGATAGGCTGATAGCTATGTCTTTTGTATTCCAACACAGATTGTTTTTACCTTTAGCGTTTTCTATCCCTGATAACGAATGAAGTAGTATGTTTTTTGATTCAGT
>Isoform0062632
GGGGTTGTTAAGATGATCTTGAAGATTGATGATGTCATTTCGCCTTCTGAGTATTGATTGGCTGATCAACCTTGGTGAGAAGTTTGGGTTATCCTGCAAGAACCTGAGTTATATGGTTGTAGAAGATGTCTCAAATTATTATTGTTAACCTACTATAGACATCTGCAAGTGACTTTCTTTGTTTGTAGCTTTACCTTATTTTTCCAGTGGTGATGAATTGATTTTATTGTCTACCCCCATTTAAGCATATTTTGGATTCCGGTGTTTGCGGTCTTTATTGTCTCAATTTTGTTCTCGTGAAAGAAGAGTGTTACACTTACT
>Isoform0062621
GGGAGTTGGTGATGACACAAGCTGGAGTGACAAGATCAAAAGCAGTAAAAGCTCTTAAAGCCGCTGATGGGGATATTGTTTCTGCCATTATGGAGCTTACAAATTAGATCCTGTTAAGTGATGCTTTCAGAGGGTTTTATCTGGAGTTGCTCTGTATTTTTCTTTGTTTGATTTGTCTTTCTTTTCCTTTTTGATGTGTTGTGCATTAGCATGCTTAATATCATACAATCATGGTTTATTTTATGATGAATATAGTTAAAAGATCACATGTCCGGAGTTCTCGGAAGTGTGATGCTTTACC
>Isoform0043033
GGGTGAACAAAAACAAACACGCGGTAGCCAGAAGAAAAAAAAAATGAAAACATGATTGTGGAGAAGAACAGGGGGAATGAGATATGAAGAGGGGATATCAATTAGGGATTAGAAGCTAAAGTGATAATAAATCGAGGGGTTTGTTTTGGGTTGGATTGTGGCTCAATTGAAAGGGTTGTGGTTGTTGACTACAGGACGATCGTGGTCATTGTGGGAGAGATTCGGGGTTGCGGAACATGTGGTGGCCGAAGGGGCTGAAGGAGGACTGTAGCGGCGGCGAGGGAAGCTGGTATCGTGGCGCGGTTGTGGTGATGGCTGGCGACCGAGTTACGCCAGAGAGATACAGAATCAGAGAGTAGAGAGATTGAGAGGGCGACAACGCTAGTTGTCTCGCTGTAAGAGAAGGTTGGAGATGGTGTTTGGTGGTGGTCTAAACGAGCGGCAGCAGGTGGTTAAAATGGGGCTGTGGTGGTCCGACGCCGGTGAGTCGGGCGACGACTCTCATTCTTGAAGGCCGTAATTAGAATAGGCTGTTTTTGTTGATTAAAGATGGAAATATCAGTATGATGCAACTCAAGGTGTTGAGATGAAAGTGGATGTGGCCAAGTTACCGGAAAAGGGCAGGTGGTCGTCAATATCGGCTGTTGATGAGGGAGGAAGAGTCCGCTGGTGGTGCGGCGGCATAGAAGAGTAGAAGGATATCGGGAAGAAGAAATTTGGGGATAATCTTAATTAAGGGTTTGATTTTCGATTGGGTCAGTTGGGTCGTTGTGTTTAGTCGAGTATTGCTGCAATTGAGGGTCGATTTTTCCTTGTTGGGCTCGACGGAGTTTGGCGGCGGCGGCTGCGTCCGGCTCTTCATCCTTGTTCCTGCGAATTCTTGTCATTGCTGCTGTTTGTTGTTGCAGTAGAGGGTGTAGAGGTTAAGGATTTGCAGACGGGTTTGTGGTGAGGGTGAGTAGCGATGTGTGTATATATTGTTGTATTGTTGCTAGCTGCTACCGACTTGAGGGTTGTTGCTATTGTTTGATGTCGTATAAGGGGGAAACTACATGTGTGTGTTAGAGTTTTGGAAGGGATTGTGAGAGGCTGCAGAGAAGGAAAAAAATGAGAGAGATGAGGGGCTGATGTTTTTCGATTATTTCCATTGTGATGATCTTGTTTGTTGGTGATGTTGATGCTCGATGATGATGTTGTTGCGGCTCTGAGTTTTGTCGATTGATTTATTATGGGTTTATTCTCGGTAGTGGTATATATCAATGTTGGTACAGGTAGGGAGAGAAGTGTGTGTGGGTAGTGTGTGTGCAGGTGCGATTGTGTGTATCGAAAAGGGAGGCAGTGTATTCATGGCGGCAGTTTGCCGGAAATCAGTGGAAATCAGTGGTGGTGATGTTCGAGGTCTATGGTCGTGTATACCCCGTAAGTGGGAGATGCGTATTATTTTGTTTATTTCAAAAATGCAAATTCTAAGTAGATGTTTAAATTTCCGTAGTTGTTTCGGTAGCTTGTGAATATTAGAATTATAATATTTGGGGATTAAATTGGAGACCCGATAAATATTTAGAG
>Isoform0061282
GGGGAATCCTCCGCTACCAGCTTGATATACGATCTTTTGACGATCTTTCTGATGATGAAGTTTATGATGATTCTGACTAGCAATCAATCAACTATTCTCATACTGGTGCAGGGACAGAGGGTCTGCACCAGGGCACGCGTTCTTGTGCTACTGATATCCCTGTGTAGTTCCAAGAGTTATGAAGAGTATTAAGTTTGAATGAATTATCTGGATGGTAGTCTTATTAAAGCCCATATCTGCGAGGAGCCTCATGATGCCTTGTTTTCGTTCTTATTGTCTTCAACAAGTTGAAGTTTATCTGGAAGACAAACTTATAGGCACATCTATATAAAGCATTTTGCAGAGTTTAAAATATGGTGGAGGGATGTGGAAACTTACATCTTGTGCTAAGAGAAGTTCTTTTTATTAAGTCAACTTCATACTTGTTTATCATGTGTATTGAAAGTTTTTTCAACTGAGAACTGCAATTCCATAACTGTTAAAGCATTATGACATTATATTATGCTGATGGGAGTGTCTTGTTGAAGTTTT
>Isoform0062390
GGGTGTCAGGTTGTGTTGAGTCAGGAGTTGCAAGGGATGGTTGTTGCGGTCCCGGAGATGAAGCCTTGGGATACTCCGTAAAATTTGAGGAGAGGATATTGCGTCCAGTACTATGAAGCTACTGAATTGAAGATTGCTGTTGGTTGTGATAAAAGAAAGAGCTGAACCATTTCTGTAATAAATATCTAGCTGCTACTTGTAAGTTGGATCAAATTCACTTGTAGTTCTTGAGGGTCTCTAACTCTACATGAAGTTATCTAGTTATGAGATTCTTCTTTTTAACTTTTTCTGGTGGGATTTAATCAGGCAGAAGATTCCCTGAATGTGAAAATAGATTGCATTGG
>Isoform0062110
GGAATACCAGTTCCAGAGAGACCATTGAGCGAGTTTTTCACCAGAAAATTGACAAGTAGGACTACCAGAGGTTGAAGGGGAGGTACCCGGCATATTTCTTGAGTAGACTTGCATTTGGGTTGCTTTTTTAATTTTTGCCCATATACTGATCGCGTATACAGGCTGCGAATACACGTACAAATCTCAGTTAGTGCAGGATCGTACAGCAAACTTATACTAACAAACATATGTACTGTTTGACAGGCAATTTGCCTTTGAAATTTAACGTTGCACTTGTAAGTATATCATTTTGGTTTGTTGGTACTGCTTTTACTTTGTGCATGACTGGTTTAAATGCGCTGCTAAGTTGTGGCTGAATCCGAGTAATGGCAGGGCGGTGAGTTTCGACC
>Isoform0028159
GGGATAGAGGCGTCTTTTTATCTCTAATTTGGTAATATAAAGGGGGTTAAATTCACGACTGTTCTCTGAGTGGAGATATAGAAGACAGAGCAATTTGAGGTGTCGAGCAACTGGTTATTTAGAGTCTTCATCAAGAGAGCCATTTGAAGAATCAACTTGAAGCCTTCATTGAGCACTTTGCCTTCAGATCGAACGAATATCAAATCGACTTGTGAGTAGTTATTTTGCTGGGTTTTCAATTGGGTTCTTCCTAACTTGCTGGGTATCTAATTTTGGGGTTTTTAATTGGTTCTTCCTAACTTGCCAGGTTTCTAATTTTAGGATTTTAATTTGGATTCTACAGTTTTTTCTTCACTTGCCCTGTTTTCCCTGTTTTGTGCTTTTTTCTTCACTTGGGTTCTTCTTATCCATTTTGTTTATGACCTGTTTTGGAGAACTTATTTACAAGCATTAAGCATAAGCATGAACTTCTATTTGTTGTTGTTCTTAATATCATACCATGTATTGAAATGGTTACTGTAAGCTTCTTGTGTTTATTTCCTTCGAATTTGATCAATAACTATATGTGTATCTACATGTAAGCTTCTTTTTAGAATCTATTATTCAGTATAGATTAATGGATTCGATTTACACTACTACAAAATTAAACCTAGGATATATTGCTTCGATAGCAAAGTAATATTTATAAATATTACCCTTGTAGCAGTGCTGTATTTATTAGAGAGAATGTGGGTTCGGTGTTCAACAGCTGAATCCAAGTATATTGTTCCTTGATTAATAAATTTACTTGTTGAAACAAAAAAAAAGTTTGACGTTCTTAAATTTTTTAGAGTTTAGATTTAATAATGCAACCCTAGTGCGTACGTTAATATAGCTGCTCTTCTTCGCAATCTCGTGTAGAGTTCTTTTGGGATTCATCTATTTGTTCATTTGTTACTCAATTTTGGTACAATGAAAACTGATGCCTCATTATACTTGTTTTCTAGTTTAAATAAGATAACATTTCTTACATATTTTTTAATCAAATAGTAACGAATCTTATGCCAGAATTTTCTTGGAAAATAATTGCTTAAATTCTTGCTAATTTTGATAAGATTCTCATAATTTCTAGTAAATTTTTTTCTGGTAGTAATAAAACAACAGATCAGTAATTTCACTACCACAAAAGGCTTAAAAGTAATATTTTGTTAACATAACTTGTTAATATTTTTGTACTTAAAAGCACAAAAGCCAGACTCTGTATATTTAAGCTTCTACCAACCTTAATAAAACTTGGTTGTTGAATGTGTATAGGCAGCTTCTAGTTCTAAGGTCACAAATCAACCATAGCAAGGTTCTTTCCGACTATCTTAGACTACGGAGATGACAGCATTCAGCAGCATAACCAACTTAAATTGCTTTACACTAGTAGTGGTAATTCTGAAAATATTTTTCTTTCTTATGAAGGAAGGGATGTCAACAACCAAGGTATGTTGTCACTGTACGGTGAAAAGGAAGATACAAAGCTTGCAAATGTCATATTTTCAAAGATTTGCACTTCCCTTCCTGTCAGATTTTATTTTTTTCCTAGGTACTTTAAAATAGAAGAATCTTATCTTAGTTTCTTAATGTCAATCTTCTACTAAATAATTCAAAACATGTTTCATTCCTTTTTTTTGCTCTCTATTAATATAGTTGTCATTTTTTGGAAGCAGAGAACCAACCAGCTGCAGACAACCGGACTGTTGATAAAAAATTTGAGGAGTACTTTTCAAATCTCATGATATAGCAAAGAAATGCAACTTTGAGGTTACAACATTTGTTTTACAAATATTAAAGTTGTGAGTGAATCTTATAATAATGACTAACATAAGGATGTTTGTACAGTAGTTCTACTAAAATTAGAGTATCATTTACCATTACTCTGCTTTTTTTACTCGAAGTAATAGCGATTATTCTAGGCATGTGAGTCCGACTGCTAAATGTACAAACTACATACATACGTATTGTCTATCTCACAACCTATTCAATCCG
>Isoform0061623
GGGATCGTATGAAGGACAATGTCTTACTGGGGAGTGAAGACTGCTTGATAATTGATGCCTAGGTGAAAGTATGGTTACTCCCACATTCACTGCTTTCTGGTTAAATACTTGTGTTGAAGTAACAATTGGCACAACAATATCATTGCAATTACCATGCACCATGTGTATTTGTGTTCTTCAACAGGTCTTGATTATTCTGGATAACCGAAGGGACATCTGAAATTAGAATCTGGTTTGACGTTTGTTATCTTTCTTCTCTTTTCCTTGGCATTTGTAGTTAAGTTTAATACTATCATGTCCTGTGTAGAACTGATGCTGTATTGACTGACCTAAATATTGAATGAGCAAATATAGCTTATTCAGGAAACACCCGATGAAATAGCTCATCTGGAATTTGTAACTTCTCAGTGTGTGTTGTGTGTTGAATTGCCGATGAGAAGGAAACTTCTAAATGACTAATTGTGTTTTATTAAATATGTTCTCAATTTTTTT
>Isoform0063558
ggGATCCATGGTATTCAGCTTATCATTACTCGCATCCTCCACTTGCTGAACGACTGGCTGCAATTGACGAACCCGATAAGAAGACAGACTAATGGAACTGTGACACAACTAGAATTACATGTAATACTTTGTTAATTCCTCGAATATTCTGTTTTTGTTCTTGCATATGAAACATATCTTCATCTACACCCAGTTTTAGGGAGAGTCATATCTAATGGAATAGCTATCGAGGTGGTAAAGGTAAATGGCCAGAGGAAGCCTTCAGGGGCAAGCAAGTACATTTTGATTTTTTCTCTATATAGCAAGACTTTACACTTTTGGT
>Isoform0061264
GGGGTGTCCGTCTCGAGCCTCCTCTTCACTTTTCTTGTCTACGGCGATTAGGGGCCAATTATGATTTTAATTTCTTCATTTCAATTGCGGTCCTCAATTTGTGCGTTCTCATCAGCTTATTCTTAGTTCTTCATTTAGGGTAAGGAGATCGTTCGTGAGGATGAGATTGTTCTGATAATGATGATGATGATGAGGGTCAGTTACCTCCTTTAGGTCGAAGTCGGAGTGGTAGCCATAATCGAAGTGGCAGCCTTCAGATTAGGGGAGATTAGGTAGTTGGATATACCAGCTAGATGATAGTTATTAGGCTGGTTCATGCTTAATTAATTTTGGATATGTTAGTTCTGTGGCTAATTTTTCTACTGTTGGATATTTTAGTTGGTTGGTTGATTTATATTCACTTTTGGAGATTAGCTGGCTATTGTGAATGGTTGGGTTATATTTTTTTAAATTATAACTTTATGAAGAATGTTTATTGTACATTTATGACGGATTTGGATATGTATGATGTTTATCTGTCTG
>Isoform0053818
GGGACTTCTCTCTAGATCGAATATATACATATACATACACATATACATACATATATACATACAATACAAGTGAAAGATGAAGGTATTCGTGAAGACATTGAAGGGAAGTCAGTTCGAAATTCAAGTCAATCCTGATGATTCGGTTTGTTAATTCTCTGATTTTATCAATTTGTGTCGTGCATATATGTTGTATAATTAGTGAATTTGAGTTGTTTTGTTGTGTTTGAGATTTGTGATTGTTTGATTTATTTGTAATTGGTGAGAAATTTGTGATTTTGTGATTTTAGGTTTTTTTTATATAATTGAATTTAATTGAATTTTGTTGATAATTGAGCTGGTTAATTTGATTAATATTTATATGTTCTTGTCGATTTGCTTTTGTTATTCGAGAGTTGTTTCGTATGATTGTTGGAAAACACGAGCACGAGCACGCACATTTATTTTCGAGGCGTTGAAAGTTGGAAGCGTAATTGTAGTAATAGAGAGTAGCAAAACTGGAATTATGATAGTACGACGAGTTACATGTCATTGATATTGGAGTGACTAAAAATCGGAAGTTTTTTGAGCTAGTTAATTTGATTAATATTTATATGTTATTGTCGATTCGAGAGTTGTTTCGTATGATTGTTGGAAAACACGAGCTCCGCACATTTGTTTTCGAGGTGTTGAAAGTTGGAAGCGTAATTGTATCGATAGAGAGTAGCAAAACTGGAATTATGATAGTACGTCGAGTTATGTGTCATTGATATTGGAGTGACTATAAATCGGAAGTTTTTAGGCATAGGTTATGAATTATGATAATTTTGATCATCCTAGTTTTCACTGATTTCAAACTTTAGTATTTTCGGTCTTACTACTTTTCGTAGAGAGTGAGTTCAAAATGGATTAAGTGGCAGTTAGGATAGGACAGTATCAGTAGTGTTACTACGGTAATTATAGTTTGTTTGGTTTTTATCTTGTTATTATATCTGCTAAAGCACATCATTGTCAAGTAGCCTTGCGCTACCCGTAAAGATCTCCGTTGACCTCTGGCTAGAAAACAAAAACATTCTTCCCTTTTTCGGGTAACATTTGCATTTTATTTTAATGCAGTATTACAATAAAATAAAAACTAGTGAAACACCTTATTGC
>Isoform0007860
GGCATTCCCTCTCAAATTGGGGTGTTTAAATTATAGTTTAGGTGGTTAGGAATTGAATGAGCTAAAGAATGAAAATTTTGAAAATTTAGCCATTTTATACATCAAATTTCATTCCATTCCATTCCAATCCATTCACTCCAATGAAACATAACATAAGACTCAATACTATTCCTGACACTGGACCTGAAATTAACATATTTAACTAGTTGCTAACAATTATTTCCTTGAAATTGTGGAATATAAGCGGCATAGGAAGTGATAGTACGATTATTTTCTAGAGAAGTTGTTAGTTTGAGTGATGAAAATAGTTTTGAAAGGCAAAAACTGCCCACATTTATGTATCCTACTTTATTTTATTTTTTTACAAATAAATAAAAATATGCAAATTATAGATGAATATAAAAATCAATAAAGGAAGAAACGATTAAGTTGAAACAAATTAAAGCTATTTTATATTGTGAATTGTGATGTATACAAATCACGGAGAGATAAAGTTATATAACTTTATATTAAAATATAGATTGAGTACGAATAAGTGGGAATGAGATAATTAGCAAAAAAAAAGTGGGAATGAGATGGGACAGAGCTTAGAAGTTTTTAACTGAGGAGTCTATGAAACACTTTGAGGAAGATTGCATTAAACTTTTATAAAGAGAAAGTTATATATATATGTTAAATCAAGATTGATCTCACGATTAGTAATTTTTTTTTACATATTCGCCATGCAAATAAAAAATCTATTGAGTACAAATACGTGGAAATGGGATGTGACTTGTGAGAGAGCTTAAAGCTTTTAATTGAGGAGCCAATGAAACACTTTGAGGAAGATTGCATTGAACTTTTATAAAAAGATATAATGGCAGTTTAAATGGAGAAACTCTAAAAAATTAAGATAGCTGGTATTTATGAAATTTTAGAAATACGAGAATGAAGTTTTACTAGAACTGAACTGAATGTTTGAGAAAGGAAATGTGTATTCAGAGAGAGTATACAGATTATAAAAGAAAAGGAGTGTAAAAAAGTTTAGAGGGACCCAGCAGCTGTTTAATATAAATTGAATTATATATTGCTTTATAATACGCATTCCGGATTGTATAGTGCCTCTGTAAAGACTTGTTGCTGAATACAAATTGTTTAATGGTAATTGTTATAACAAAACTTCTGAAAAACTTAAATTTACAATGTCTCTTTAAGAAATTATTAAGAAAAGGAAATAAAAATATGAAAATAAGAAATTATGGTTTTTGTTACTTGGTTTGCAAATAAGATGGAAATATGCATATTAAAATTGAATATAAAAATCAGAATAAATTAAAAAGAAAAAAGGTTTAAGTTGAATAAAAGGAATGCTATATTATGTGATAATGTGTGTAAACCACTAAGAGATAATTTTTATGTATGTGAAATCAAGACTGAGTACAAATAAGTGGGAATGGGATGGAGAGAGCTAAAATCTTTCGTCGAGAGGAGTCTATAAAGTAATAAAACTATTGGAGGAAGATTGCATTACGCATGTAAAGAGCAATTGAGTGAAAGGCATACCCTATAGCATTTTGCAAAATACATACTTGTATAATTATTAAATAGTCAGTTACCCTCAAAGGTTAGATAAATTGCAAACTCAATAATTCAATACGAGAAGATCTAAAGTAATAATAGATCACATGCACTACTACTAGAGTTAAACCCTATCTTGTGTAATGGAAAAACGAGTCCTAATAATCATCGATGTTCCTAATAAATAGGTATTACCTATCTATTCCTATCAGATAATCATTACCGTATATCTAAAATCTAAATGAAGAATGTTCATAATGATCCACTTATATAATATTGTTAATCTCAATAATATATTATGACTAATTTATTTTATAGATGCTAACATACGTATATACAGTTTAATCTCTTAGTTCGTTCCTTCACATCATTCTCCTCATTATTCCAAAAAAAATAAATTAAATAACTCATTCACGAGTTTTATAAAAATTACAAGTTTGTGGACAGAGATGAAACTGGAAGGAAGTAAATTCAACCATATAAGCAGTATGTTTGAAAGTAACCTGGAAAGAACAAAAAATTTGATACAGTAGAAGTTTCCAACATGTTGTCTTGGAGAAAGAAATCACTATGTTCTAAGATGCTATGACACATCGACTTTAATTTGACACACCCTTCTACCTCTTCTTAGCCGCAGAGATTCAACATTTTGATTTCCTTCAACAAGCTCACTGTGTGACTGATTGCCTTATGTTGTTTAAAAGGGTGTTAAGTGCACCATTTCTGAACCAGATATGACCAGTCTTCAGCTCTAGCAATAAAAGTATCAAGTTTACTTGAAGTGTATATATATCTGAAAATCATGCATCACAATTAAGAATACCTGTTATAGATTGAGAACTTATATACAAAAATTAAATGTGGGACCACGGTGTAAACTTTTTAAAATTTTAGCACATTTTTAAAAGAAGTTGCCAAAAGTAATATCTTGACGAGAGAGAAAATTGAAGAAAAATAATATTTATGATGATTTTACAATATTAGGCACCCCCAGTGATTTCTTCTCTTGGAGATGCTCTTTGAAATCTGTGTTTCAGGGAGGATACTGCAAAGTACCTTCTAAATCTTGATTTCAACTCTGTAACATGACCATAATAGTGCTTAATGAAGTTGATGATGATAACGAAGAACATGACCATAAGGCTGAGGAAGTTATCAAAAGATGAACGGGAGAAAATGGAGCTTGCTGATTTTGAGGCTATTCTTGCAGAAAGGGTTTATCCAACATTCGAGGCCAGTGGCCAAGAAGGCTCCCATGGGGTTCGGCAAGAGTAAAAGACAACTCCAGTGACGACCTCGAGTAGAAAGAAAACAATGTACCCAATGAGAGC
>Isoform0061074
GGATAATGGGATTAAGAATGTTACTGGAAATGGTAATGCTAGTAGTAGTTCAAGCAGCTCTGGCAGTTCTAGCAGTGACTCGTCTTCTTCGAGTGATTCAGATTCAGGGAGTTCTTCAGGCAGTGACTCCGACGCAGATGAAGCACAATCATAACATTCAAGTTAAGTCAGGAGGCATCACCTCTTCGGAGTGAAGCAGACAAAGCACAAAGCATAGTCTTGACAATGAAATTCGATCAAAAGGCACATGGCAATTGCTGGTCAAGAAGCACCAGAATGCCAATTTAATCAGTAGTTTCTTGAAAATGTTGTTAGTGGGTTGTTTTCAGAGAGTATCTCTTGAAGTGATGAGTTGCATTTCCTTGTGACTGGAAGGAGGAAATTGAGAAGTGGAGTGTAAAAAATTGTGGGGGTTGCACCATTGGATTCTAAAACTATGTGAATCCCTTTGAAGATTGTACATTTGGGTAGAGAATTTAGATGATCTTTAGTTAGTTCTTAGCTTCTTTTTGTACAGATTATCTACACTTATCTAAATATAGTACAAGTTCTTGATC
>Isoform0063176
GATTGGCTGAGGTCAGGTGTGATTTAGCAAGTCAACGTCTTGGACTCGATCTTTAGGAAAAACTCAATTGCATTCGACTTGTTTCTTAGTTTTTAGATATTTACACACAGTCTATGTGTGTGCATGTACATATATTGTCAATATTTTTGGTATTTTAAATGT
>Isoform0062190
GGGGAGATGATCGTAGAAATGATATCTGGGGAGCAAGAGATGCAGGTTGTGATGCTTGGCTTTGGGGAAGCGATGTTTATTCCTTTAAAGAGGTTGCTCAAAGGATCGGAGTTCAAGTTTAATCATCGGTGAACTCCATCTCAGCAACTTAAGGGATGCATTTTGTTGCACAAGTGCTTTTCGTCAGTCATAAGGGGTTGTATATATTCTGTTCCTTCGTAATCTGTAGAGAGATGAAAGATGATATGACATGACTACTGTGGGATTTGAATAAAAAGCTTAAATGATGTTTTCAGTTAGACCTTTGGCTATGTTTTACTGATTGTAAATTTGTGAACGATCAGTCTTTTAGACGTTTCAATCATAATCGTTACTCCATG
>Isoform0006225
GGGTGGGTCGAGTCGTTGAGTCGGACTCGCATACGGCTTCCAAAATGAAGAGTTCGTGCTTCCTAGCCTCTTGTCCTCTCCTCTTGGTAATAAGTGTACTTGGTAATAAGTGTAGGTCAATGATAAAAGGTGATAGTCAACGGTTCAAGTCTCAGGGGAGGCAATTGTATGAGTTTTAAAACTTTTAATTTAACATATCAAAAAAGAAAAAAGAAAAGGGAGCATTTTTTCGCTGTATATGCACATCAAAAGAATTCAGAAGGAGGTTATAAAATAAAACAACTAAAGATAATATCGAGGAGATTATTCAAGTAAAATCCACAACACCTAGGATTTGTAAGTGCATGCAAGAAATTTCTACGGATTGCAACTCATTAAAAAGATGAAAAATAGTAAATGACAAAGTCTACAAACTTTGTTTAATAGGTGAGGTGTACAATACGTATATAAGACTCAAAGGCCATTATTACCTGGGCCTATTTCAAAAATCCAAATAAATACAAAATGTGTTTAAATTCTTTTAATAAGAAATTTATAACATGAGAACCATGTAAGAACAAAATTGAGCTAACAAACATACTGTTTTTTAACTTTCTTTGCACTTATTTTAAAGTATTAACTTAGGACTCGTCGACTCGATATTATCAAAAAAAAACCGTTCCTTTCTCTTGAACAATTCTAACATACTTGACTTACATACGAGATTCCCAAACTGTGGTAGAAACGTTTAACATATTGTGCTATGTACAACTCATAGGATTTCTAAATAATAACACAAAATTATTAATATGTAACCATTTAATCCTTGCCTTGCAGCCCAGTGAAGCATGCATTGCGAGTTTGAGTTTCGGTTAGAATAGTCGGCGTTGATAGTTATGTTAATAGATATATTTTACTATGCACATGTGTAAAATGTGGAAGAGTGTCAGCCGTCATCTTTCATGTTGGACAAGTTTACAAAAGGGTCATAAGCAATGGATAAAACAAATAATTTTTCACATTTATCGAATATTTGTTAGTTTATAAATTAAATTCTAATTAAGGTATGATGAATGCATCTCTATGTAAAAAGATGAAACCCCGTCAATAATTTTGTAGATTCCTAATAAGTAACTAATACGAAACCCTATTAATAATTTTGTAGATTCCTAATAAATAACTACCATATATTTAATTTTCTAATAGACAATTATCATCATATATCTAAGTTCTACAATGTTTTTATTACATAATACAAATTCTCAATCAGAAATACACTTATACATAGATAGTATAAAATAACTAACTAATATATTTATCTAAAGCTCCACATCAATATTTGCAGACAAGTTAAGAACATTAACAAACATTATTCGAAAGACTTGATAATAAAGTTGTTAGAAATAAGAATATAGGTTACCTTTTATTGGGAAACAAAGATATCCGCTATATTTTTTCCTTGTTTACATGGTGAACAACATCTATCGCGATGAACAGAAATTGCTAAGAACACTATCTAGATAAACACTGATGTTGAACATTACCCAAATAGATTCTTTTCAACATCCCTAGATCTTCCAACAAATTATAAGATTGATAGTAGAAACCTAATTCGTGACACCAATATTATTCAAGAATAAAATACTAAAAAACATACAAGAAGAATTGTATATTAAAACTATAAACAAATAGACTTGGTTGAATTAACAACAATAAATCTTCTATCCAAGGATTTCGAACTACAAAAGAGATCCATAAAAGATAAAAAGAAATTAAGTAGTCAATAACCGATTTTATTAGTCTTCTTCAATATGTGGGGATTACAATACTTGTATAAATCTCAAAATTCTTAATAAATTTGTGTAAAGAACTAACGCCCAAATACTTTGAGTTTATCTCAAGAACTTAATGATACAAAATATGATTTTGAATCGAAATTGATAATTATCAAACATAAAATTAATTTATCGAACATACAGACTAAAAGCAAAGCATGGGTACACAAGAGCATAAAAAAATCCTCATACAATAAAACCTGTATAAATTAATAACATTGGGATCAACAAATTTTATTAATTTATCAAGATTAATAATTAATCGAGGTTAAATGTATTCTGTCACTATTATGTTGGGACCAAAAATATGTATTGAAAATGTTAATTTATCGTTGGTTATTAATTTAGCGAGGTTGTTGTACTGTATTTATTAAATATTCATCAATGTATAAGTTTATAAAATCTTACTAATATAGGATGATTAAATCTTTATATTAGGAATAAACTCTATCTTCGATAATCAGAAAATAATTCTAATAATTACATGAATTCTTACTAAATAATTATTGCCATATGATATATCTAAATTTCTAGTTGACAAGTATGGCCGTACATTTTAATTCTAGAACATTATTTAAAGATTAATACACAGTCCTAATTACAAATAAACTTATATTTAAATAATATAAAATTTCTAACAACTAATTTAATTATAACCTGCCATGCATCATCCTTTTATTCATTAAAAAACAAACTCGACCTCTAGTTATGAAGTTTTGATGTGAAGAATATAATGCAGCATCAAACAAAACTTTATATAAAAAGGACAAAAGAATATGCATGAGATTGGGACCACAAACAATTGATGACATAAATTCGCGAAAGGCAATGGTAGACGTTGTTCATAAAATTGTCTTAGGAAGTCCCTTTGACATCTACTAAGCAGATACTTATTAGAATCAACGAGTCAAACCCTTTAGCTCTTTACGTAGTGGAAGTGCTATTAAGATTGATTTGAGGAGAAACAAATTCTTCATCGTTTAACGTCGATGGATAAATCCAACTTGGGGATACCGAAATTCTTAGCATGTGTGTATCCGCTTTAAGAGTATTCTTAGTTTTAATAATATCTGGAGTTAGCTTGTTTTATCTTTCACAATATGCGGCTTCATAGGTTTTCTCATCTTGATGTATCGTGGTCTTCTTTTGTTCGTCATATAATCGTTCATGTTCCTTCTTCAAATCCTTATTTCTATTAGTTGTGGCTCAATAATGAGATTAGCTATGCATCAAGTTAGCAAGATTTTTACTTCAGTGTCTACATGAGAAGACATATTATGTGAGCTTCAATTTACCAATGAACAATGGCTTAATCAACATT
>Isoform0013869
GGGTACCGTTCATTTGGACATTGTTTTAGAACCAAGTCAGCAGGGATTTTCCATCTTCTCCTTCTATTAATCTTAGCATCTTACCAACCTCAGAGCTCCACTATTTCTCACATTTTTGTGATGTAAAATATTTCGGATCCGACTCAAACGCTGTAATCCGATTTCTAACCCAGGTATCAGTTTCCCCGAAAATGGTTGAAAACGCGATTTTGGATGTTGCACACCAGGTGTTCGACAAAATGTCTGAAAAGAATATTTGGATTCTAAAGAGCTATTTCTGCACATAAGGTGTTTGATGCCTGGTATCACTCATTATATCTCTTATTTTGTTGATTCTGCTTGAAATATATCATATCTCTCCTGCCTCGATTACATATGATTAATTGAGTGCTTGTGTGCCTGTGAGACAGAGTATCCGGCTTCAGTCCTATAATCATTGAGTGCTAGTTTGATGTACACCAGGTGTTTGAGAAATTATGTGTGAATGATTGTGTGAAAGAAGTTGCAGGGAACTTGTGTTAGTGTTGTGTTGCAACTGAAGTGTGAATGATTGTGGAGTTATTTAATAAATTATCTTGGATTAAATTTGTGATTTTGTTGTGAAAGTTTGTCAACAGCCATAAGAAGCAACTGTTGTTAGCTAGCAGTGCAAGTTGCTGTTGATATACAGCAAATGGCGACACCATTGGGTTTTTGTTCTTTGCCAGGGGGTGTGATTCTTCTAATCCAGAAGAAGAATACATTTTGTTACTAACAGGTAACAGGTTCTGCTGAGGCTGCTTTCTCAGTGTTTAAACCTCCTGCAACAGATTGGATTATAGTGTTTTTGTTCGATTATAAGTAGTATTGTGTAATTTCTGGAAATGTGGTGGCAGTTTGAGCGAAATGCTTGCTGGAAGCCAAGCTGATAGATTTGTGAAGGCAGAAATACTGAAGCAAAGCACTGCAAAGGTCCAGAGGAATGGTTACTTTGAAGTGGTCAGCAATACAGATTACAGGATTAACTCCGAAATGGAGTGATTTAGATATAAACCAGCATGTCAACAATGTGACATGTGTTGGTCTGGAATTCAGTAGCTTGCATAGTCAAGTTACTATACTTGTGAAGTTAATCGTTGCTGATTTTAAATAGCGCTTGCATAACCAAGTTGCTATAATTGTGCATCGAATCTCCGTTAAAAATTCCGCCATATTCTGCTGAGGCAGGCCAGAGCCCTTGAAAACCCTCTTGAAAGCAGTTGTAAATGGTGAAAATGAATGAAGAGATCGATGGTTGAGCTCTGTGATCATTTGCAGCTGAGCTTGCATAGCGTCAAGTTAGCTGAACAGTCCTCTAATGGCAATCAAAGTCAGGACTTGAAAAAGGGTGGTAAGCTTGTCTTGCTTTGTCAAGTCGCTATCATTCCTAAATTCTATGATGAGCTTGTCTTGCTTTTGTCAAGTCGCCATTAGGAATTTGGTTGTAATTGTTGATTTTCTGGAGGTGTTGGAGTTGCATGGAAAACAGTTAGAGTGTGCCTATCGGGTGTCTGCTTGGAGATTGTATCAGGCTGTGATAGCAAAGTCTACGTAGAAGGTTGGATATGGCAGGAATCAACTGAGATCAATGTTCTGGAAGGAGTAATAGTAGAGTGAAGGTGGATGTCATATGCTTGGTGACATTTAAAGGAACAGAGCAGATCTAACATGAAACCGATGGAGGATTTGCATTTGGACTGTTGGTGATAAATAGTGAAGGAGATGAGTTTGGTTTGTAATACCATCACTACTTCTGCAGTGGCTCTCATATCGTCAAGCTAAGAGCTCTTACTCCGTCCTCGCTACTTAGCTTGAGGGGGAGTATTGAAGTTACCGGGGACAAAGAAGAAGAGAGATCGAGAGAAAAATGACCGGAATGAGGAGGCCATTGAACTTCCCTTCGAGTAGAGCCAGAAGCCAGAGCCTGAAGCCCGAGCCTGAGCCTGAGCCAGAAGCCAGTGCCTTAAGCCCGAGCCAGAGCCAAGAAGCCCGATCCAGTGCCAGAAGCCCGAGCCAGTGCCAGAAGCCAGAGCCATAAACAGTCCTCAAATGGCAGGAATTGGAGCCCCTGTCAGGACATTGATATACTCCAACTGTTCAAGAAAACTTGTTCTGATGGAATGCTTAGTTCTGACTAGATGCTAATACTTGGTTTTGTTGCTGCAAAGGCTTACAAGCAATATGGTGTTTTCTGATTTCAATAAGAAGAACGAATATGATTCGGATTTTAATGATCATATTCGGATTTTAATGAAGTTCAAGCTAAGAGCTTCACTTTGTTCCCGCTCATTAGCTTGAGGGGGAGTATTGAAGGATTGAACAGTAATTGTACACATATAGTTGGCTCTATATAAAGCCCCATATAATTTCATTATCAACAACATAATGCAATGTAGTCCTCAGGTGGGTTTCGGTTTGTTCATGCCTTTTTCAATATAACTTGTCCCTTAATACTC
>Isoform0063160
GGTAGCCTAAGCATTGAAGTTTGATGCTGCTCAGCCAAAACAATTATCATGAACATGTGATTTAAATAAAATATTTAGTATACTGTTGTTAATCACTTGTATGTCAGTTTTCAAGTTGAAATTATTTTGATGTTTGAGTAAGAAAAAGGATTGATGTTTCGGAACTTAAAAATCATGTT
>Isoform0062569
GGGTGAAGAGGAGAAAGGATATGGGAATGACTGATGATAATGAAGCGGCTGCTGAGCTGGCCTGGTCTCGCTTCCAATCATGGATGTCTCGTTACTTATCTTCCTAAACAATGTCTTCTACGAATGGATACTGAATTCCCCTTTATCTTTATTCCCAATGAAGTCTTCTCTAGTTGTGTGCATGTTGTTATTGTGTTATAATAATCTGGTATGTTGCATTTGGATTTTGAGAGTTGAATCTAATGCTTGATAAGTTGTGACATATGGTCTTAAAACTCTGTAATTCACATAAACATGTTGGTGTTTTGCTTGT
>Isoform0052797
GGGACATCTCATCACAAACATATATGTATAAACAGTCTCCTTATCATTGTTTCGTATTTGCAAAATTATATATGTATGTATCTTATATTTTTGATTTAAATTATTTAAAGAGTAGATCGTGATGATGACTCCATAAATTCAAGCTCAACAGACCGGATTGCAGGGTTTCTCAATACGAGAAATTCTATGCGTGTCGAAAAACCCGCTGAACTGAGCGATTTCACTCTCTTTATATCGGTTTCTGGTTTATTTTTTTTAATTAAGAGTATGTAAGTATAGGTTGTATGTATATGTTGAAGAAGATTACGATGATGATAGCTAAGCTCCCTCTTCTTAAATTGTGTTGAGGACACTCGCTGGCTAAATCGAACCATATTACATCTGCCAACACTGAGTAATCTTCAATTTTCTTATTAATTTTTATTTTAATTATATTTTTAATCTCAACGATGATGATGAAGCATAATAGTTTAATTATATCCAACACTTGGACTGAGAATTTTTTTTAAATTTCAAGTGATGTTACAACTTTATGCTGAATCGTTGTATTTATTGTTTTACTAATATTTGTTTTAGAATATATTAAAATATATTATGATTTTATGTTTAAATTGGGGATCAAGTGATGAAAGATAAAATAATCTTAGGACACCATTGGACATAACTCATTGTAGTTGTGGATGAGAAGCATATCTTTGTGATGTTTATTTATTCATCTTAAAATACGTGAAAAAAGTTTAAGCGATAAATATTTCGGGACGGATGAAATAATACTAAAGCTTACTTTTTGTTAGTTATTTGTAAATTAAATCTTTAATTGAATTTTGTAGTTAGTGAAGAAAAATGATCGTGAGGATGACTACATAAATTCAAGCTCAACAGACCGGATTGCAGTGTTTCTCGTTTTTTATGAGGAATTTTATGCGTGTCGAAAACCCCGCTGAACTGAGCGATCAATTTTTTATTGCTATTATTAACTTGTTCTGTATTTTGTTTTTCGAATTTAGAATTCTTTCAAATTTGAAGGTCGAACCAAAATGTTTTCGTTATCCATTACTTGGGACTGAGAAATTTGAGTTTCAACTGATGTTTATCACTGAACTCTTTTACAGAGAGTTTAGCATACATTGTATACATAAAATTTGACTGGAGATGCAAAGAAAAATTTGTTCC
>Isoform0014448
GGGGGTCCTCAGAAATTTACTCGCTAAGTCCTTTCAAAAGCTCCTCTTTTGTCCTCCATTTTCCCCGGCGGCTCTAATCTCAAAACCCTAAAAAAAAAAACCTCTTGTTAAAATTTTCTCGTTTAGGGGGACCACTGTTAACACGGGGAATTAGTGCTTTGTCCAGCTGAGGGAAAAAAACTTTTTAGCAGGGGAGAGCCCAGGAAAGGATTTTGGGGCTCTCTCTGCTGCTAAGAAATCACAATTGTTTTGCATTTATTCCGTCGATTTTTTTTTTTTTTATATATTTTAAGGAAACATTTTTATATTCCTTATTTACTGTGGTCCCATGGCAAAACTGCAAATGCATTTTATGTGGAGTTTAAAATCACCCATCATCTGCTTTTGTCCAATGAGAGCTCTGAAACAGCCCAACCCTATGTGGCCCAAAAAACATAGCCCTTAGTTTTTTGCCGCCATCTGTGGGTTTTCCGTTTGTTTGGAATCGTGCAACAGCTCCCAAAGAGTTTTTATGTGGGAGAAGAGTTTTTTTTAGTAATCTGCTGTGAGGGAGGGGAAAAAATAGATTGTGCTTTCAAAAGAAGTGAGGACAGAAAAGTCCAAGGGGACTTAAAGGAGTTAGCTAATGAGTTTAAACATGTGTGATTGAAAATTTTGGTGGATCCATCATTGGCCCTCGGCGGGAGAGGATGAGGGGAGGGTAGCTGAAACTTTATCCTTAGCTTTCCAGAAGAGAGGGCCCTGTAAATTTGTTTCTCTCTGCTATGGGAAAAGGGACAAAAACTAAAACAATCTATTTACAGGCTGGAGAAAAAGGGCTGTCAGTTTTGTGGTGTTTTTCTAATGTCCCCTTTAGATATTGGACGAGCTGACCCAATCTGAAAAGGAATTACATTTTAAGGGGACTGTGGGTTGAGCCTTGGAAATAGAAAGATCCCACAATTTTTATCACATCTAGAGGGAAATTGGAAACAACCTTTCTGAGTGGGGATTTGCTTATGATGAAAAGAGTTTGGACTCCCACGTAACAAGAGGACTTTTTTTAGTAATCATTCGGGGGAATGCATTGTCCCACAAGAAATTTTTTCCGCATATTTTGAATAAGATTGGTGTCCAAAAGGCCCCGCCCAATACGATGCATTTTGCAAATTGGTTTTTTATAAACAAACAGATGAATTTTTTACTAATGGCGGGATATCTTGGAAGCAACTTATCCAGCTGTTTGCAAAAGAGATTTACACGGTGGGACTGGATTTGCTGATTCCCTGCTATTCCTGTTTGTCCCACTGGCTTTTCTTGGAAAGGGGTTTGGAAGTCCCTGTGCAGTGGGACTACATTAGGTAGAGGGGGTGGTAGTGATTTTGACGGCTACAAACCATTTGGTAAAAGCATTGGGGGTTGCGAGAAAATTCAGGGTCTGGAAAAAGATGTTGAATGGTGGTTTTTTTAAACTTGTGATTCCCCAATATATATATCAAACATGCAGAGCCAGTTGCCATATTTTGGACTTTTCGATGAGGGCCCCAGCTTGAAACTTGCTTATTTTTGGGAGCTCAGGTTGCTTGCCACCCCCCAAATCTATGAGGGCCCAGCTAGAGAGGGGAGATGTTTTTCCTGTCCCAGGGGTTAAGAATTTCTTACAAACCGTAAATGCTCCCAGGAAACCCTTGATAAACTAGAGAAAAGAGAGGACATGAGAAAAAGCATTTGCTAAACTAGGCATCGTCCCTTGAAAAAAGGAATGTAAACAATGTTTGGGAATATTGTTTAGCACTCGTATGCCTTGGGTCCCAGTTTTGGGTTTCCTTGCTAAGGGTATTCCTCAATTTTTTGAAGATTTGGGGCATTTTTCTGTGGGATGTTTGTAGCTACAAGTGAAGTTTAGTATTTTCCTTGACACTGGATCCATCAAAGCTTTGGAGCAGGGGAAATTGGAATTCAGGCAGGAAACTAGATCATGTTTGTAGAAGAAGAACTTGAGAAAAATTGCAGTGGGTGAATCTCCTTCAAACACAGATCTATCATTTTCACTCATCGGGAATGTTTCAAAAGGTCTTTCGCTGATACTGGAGAAGGGCATTTCCCATGTCCCTTCACGGCCAATGGAGTCAATGTTTCAGATGATATCTCAAGGTGCATCCCAAGGTGAATATATCCCTTGATCGTAAAATGATAGTGAATCAGAAACAATGTGGTCCAGGGGCTCTCCCACTCTGCCTTCTTTGAGAGTGATATATCTGAACTTGTAGGACAATGGTGGCAATCTGGGAAAATGGTTTCGTCAACTAGGCATTGGGACATCTTTTTGTGATGTATTTTCATTTCATTTTTGAAAAGCCTTGGCCCCTAGGGACCAGTTTTCAGTTTTTTTATCCTTTGATAAACCTCTAGTTTATTTTCTTCACGAATGGGTTTCTTTAGAGTAATTTTGAGAAAATGGAAAAACTGTAATATAAAATTAAACAGTAGTGAGATTTTGGGGATTTGTCCATTTGTGTTTTCGG
>Isoform0062351
GGGAGCGTTACTTGTCATCTGTTCTGTTTCAAGAGATCAGGCAAGAGGCTGAGAATATGCAGCCTGTTTCAGTTGATTAAACAGTACACGTCTTCTTTATTACATATCTAATCCGCAAATTTTCTGCTGATATTTGCTACTTGTGCTTCTCAGAAGAAATTTGTTGTCTTTTTATAGTCTTCCATGTCATCAAAGTTCATGATCACTGAAAATGTGTTATCCTATCAGTCAGCAGTTGTTAGTTCTTATAGTATGAAATTTCCGTTTCTGTTTGAATATTTCTTGTTTTTGCATAAATTCATGTACTTTGATCTGCAACCTATAATAATCACTACCAGTTTCTTCTGTTC
>Isoform0030597
GGGGTTAATTAAGAGAGAGAGAGAGAGAATTAAGCAGCAGCAGAGATCCGATGGAATAAGGGGGATATGATGCAGCAATTGATGAGCAGAGCACTCCCCTCTACTATGGCTACTCTTCCTCGTTCCGGGGCGAGTTTCTCTAACCCCCCCCCCCCCCTCTCCTTCTATATTTATATTATATTATATTTAAGTTTTTCTCATTTTTCCATAAAATCAGATACCCATATCGATTTGGTGAATCTGGTTGCTTTATTATTATTTTTGTTTGAAATCTAATTATTCCCACCAACTCATTTGTTCATAATTTTGTTAATGATTATTATCCCTACTTTTTATGTCATTAAATTTTGGTGTAACAAGTTTTATATTGAAGATATATTGTTTGATTTGATTGCGGGACTTGATGCTTTGTGATCTAGGTCAACCTTAATGATGATGATTTTTTGTTTTCTGATTTGGGTAAACCTTAATTCTAAACTCACATAATTATTCGGACCGTTGGGTACTTTTAACCTTAATTCTAAACTCACATTATTCTTCGGACCGTTGGGTACTTAACATTTCACTATATATACGGTTCAGTTCTGATCATTGTTTAGATGCTCATAATCAGTTTTGGGTATTACACTTCGATAGGATCCTCCACCTTTGTGTGCTGATTCAATCAATTAATCAATCTTAACTCATTTCTTGGTGATGGGTAGGATGGGAAACTGTTTGAAACACATTTTTAATCTATCTTTTTAAGCAATCTACATTTTCCTTTGGACGACCATCTACATTTTCTCCCCAAAAAGTATAAGTATATCCCAACTCACGTAGTCTCACTTTTGTAGAACATATTTTTAGGTGTTTAATCCATATCGACTCACTCAATCTTCTTCTTCCTCCCCATATTTTCCTTCTTTTTTGGCTCATATCTGGTTCCAACATAAACAGAATTGAACAAGAACCTGATTCGTTTAAAACCGTAGACTTCAGAAACAACTTCGAGCTTCAAATGAAAAGGTGAAAAACAAAAATTAGTACTAGAAAACGGCAAGTAGGGAGATGAAAGCTGGATAGACCCACCGATTAGCTGTAGTAAAGCATCGGATAGGTACAGAGAAGATGGCCGCAAGATGTAATCAATAAAACAACACAATAAAGTTGTAGAGAAAGATAAATAGGTGAACCGAAATGATATCAAATAATTATAGATATTAAGTTTGGCGAGTCGAAGTCATGTGTGTATTTATGTTGCTCATTTTACCTGCTTTCCTGATGAGGAACCGGGATTGAAGGATTTTTATATATGTTATTAATTGGTTTATTTGTATTTAGTTTAGAGAAAATTAAAATTATTTATGTTTTATATGTGGGGCTAGTAAGTAATATATTTATAGGTTATATAATAAGCCCGATTGTTATCGGGCCTTAGTCCAGGTTATTTAATTAGGGTTCCTATTTTCTATATAAGCATTGTAATCCCCACATTATTGCTTAGACTTGATTATTAGAATATTATTATATATCGAATTGGGTCTCTTTTTTCCCTCTGCGGTTGGGAAACCCTTGGGGGTAGTGGGTGTTCAGCGGTTCATCCACCCAAGTTTCAATCTTTATTGTTTTTAGTTCATAATCGTTCTTTCACGATCTTGTCCCGCATCAAATGGTATCAGAGCTTAGGTTTCTCCATCGATTTCTTAATTTTTGAATTTTTGGGAGATCTTGGTTTACTAAAAAAAAAAAAAAAAACTGTTCACCGAGTACTATTCATCGCCGGAAAATACCATTTATTGCCGGAAAGTACTGTACATCACAGCCGGAGTTACTGTTCATCAGCAGACCAGAAGATCATAAGAAAAGTGGAAAGGATAAAAGAGAAGTGAAGGCAGGAAAGGAAAGG
>Isoform0062985
GGTAAATGCCCTCAACAATGCAGCTGGAGCTGATGAGGAAGATGAAGATGATGACTAGATAAATCAATTTGATAAAATGATATTTTCTATTCAGTTGTTACCTGTAGTACCAGCACTAAAACCAGTTGTCAAGTTCTCTTTATTTATTTTGATGGTAAGGATTATTGTTGTCAGGATTTGGTTGTCATTTTGAATGTAGAAGATAGTTTGCTG
>Isoform0038474
GTAGTCTCAACATCCTCATCAATCAGGCATGAGCGGTTACCAAAATTCTCCTCCAGATCCCTACCGTCACTACCCTCCTCCAGGGTATGTTCTGCCACCAGGATACCCATCTGCACCGCCGCCGCCTCCTCAGTCACCATACGAAGCCTACCCACCCCAGCTGCCACCTGGGTACCCGTATGCTCCACCACAAAGTCAAGGTTATCAAGGGTATTTTAATGGAGGTGGGTATCCTCCTCCACCACCTCAGCAACTTCCTCCTTACCAGGTCTACCAGTATGATGAGCATCATCATCACTGTCATGATCATCATGATGATGGTTCCTCCTTCTTACAGGGATGGTATGGAATCTAACTTTCCCTCTTTTTATGTGTTAATTAGGTTATGTGTACAAGTTTTTTTTCCCCACAAATTTAGTGTACTTGTGGGTTTTAATTCTTTGAGCTTTGTCAAGCTTCATTTAGGTAGGGTTGGCAATTTCAGTTCCGGATTAGTTTCGTGTTCGTTGTCAATTTTGGGTTCTTAAACTTGCTGAAAATTGATGAAAATAAATGTATGTTTAAAGGAATAATAAATTTTATTGAACAAGTTATTTCAGTCGAGTCATATTCTGGTTATTCGTAATTTTCGGGTTTTGTCAGGAATCACGTGGCTTTTGAGTACGGTTTCTTATGTGAATTGGAACAGGAATGATGTGTAAAATAACTGCAAGCGCACAATGTTTAGTTGTAGCAATTACAAGTCTATCCACAAAGACTATGAATTTTCAAAACCCTAATAATTAAATCAGGCGAACTAGACAAATAGATTTGAGATGAGTTTTGTTTAACCTAATTAACAAATAAGATCAAATAATATGGAAAAACTAGGAATCCGAATCCATTTATCAATCACAATTAATATCAACTCGCCCTAAAATCAATTCTCTTTTCTTCACAAATAAATTTTAATTAACGAGACAAGCATATACTATGAAACTTGTTATCTAACAATAACCTATCAAAACTTCACAGAGCAAGCATAGGCTATGAAAAATAAATCCGGTAACAATAATGTATCAAAATCACTTTGTTAATTAAACAAATAAGCACCAAGGAAAATTACGAGAATCAATTATTAGGAACGAGAAGATATAAAAAATAATTAAATTAACTTCATCTTCATCCTAGGCAAGAGAATTAGCTAGACATGATATTAATAAACGAAACAAGAATTCAAAAACATAAATTGAATAAGTGAAAAGTGTTTGAAAAAGTAAATAAAAACTGTTTGTATTGAAATACAATAATAAATCTACTCCTACTCCTAAATTATGAATCTAGATTGTTGTGTGCCAAAATACAAGAGAGGAGCCCATATATATAGGGAAAATAAGGTGGGTTTGGGTCTTTGATTACAAATCGGATTCTAAAAATATTTCCTTCTATTCTTTTTCTTCTCCAACAAGTATTAAAATTTTTCTCCAATTTCTTTGGCTTCAAGTATTCTCCACCTCCTTTCCTCTTTTGCACCTTTTTCTGCTTGAATTCTGATTTTATTTATTTTCCTACAAAACAAAGTAAAACAATTTATTAATTAATAAAATTACGAAAACAGACATAAAATATGTGTTAAAAATATAATGAATTATGGACCTATCAAATGCCCCCATACCTATATTTTACTCGTCCTCGAG
>Isoform0053614
GGGATGGCAACAAAGAGACAGAAGCAAGCACTTCTTATGATGATTCTTATAGCTATGATGGCAACGATAGCACTTCATCGCCTACTTCAAATTCTTATGATACGCGGAAGACAGAAGATGCTGCACGGGAGACAACTACTTCTTATTCTACGGAAAGCAAGAATGATGATTCTACTACTTCAAAGCCTACCACAACTAACAGTTCTTCAGGTTGGGATGCACTTGTAAAAAAAATGAAAAGAGAATTTGTAAAAAAATGGAATAAAGAAGAAGCCACTTCTTCAACAACCTATAGCACTTATGATAACAATTCTTCAAGTGATGGTACCATTGATGATTCCATTGATTTAGAGACTAGCAGCGAGAATAGCTCATGTAGAGGCAGCGATGGGAGTGATACTTCTGAGAACCATGCGAACAACAATTCTAATTCGCCTACTACGCCTACGGATGGCAAGAAAGAGACAGAAAGCAGCAACTATGATGATAGCACTTCTTCGCCAACCAGCTCTTCAACAACCATTGATGATAGAACTTCTACTAATGCACCTTATAGCACTTATGACACTCTTAATACGGATGGCCATGATAGTGATTCAGAGAATAGCTCCCCCTGGCAACGATAGCAATAACAACAATGATAATAGCTCTGGTAACGGCAAGGGATGGTCCTTAGATAAAGAATATGATAACAATTCTGGGAGTGATGAAGACGGTGACAATAAGAGTTGTACCCCTCCCTCTCCCTTCTCTTCTTATTCTGCCGGCTTTAAAAGAGCCTTTGATTGGGAAGCTCTAGCCGGCTTGGGGAAAGGAAAGGGTCTGACATGTCCAATCAGAGTATAAAATCACTGTTAGATGTCCCAAAACGAGCTAGAAGGCTGATCCTTTGGGTAGTCAAAACGTTCCGCTATTCCTGCTGAAATCGATTCACTAAGCGCCTAGTTAGTTGCTACTATGCTGCCACTTACTTCTTACCATTTCGAACCTTACCTACGATAATTGAAGAGCAAGCAAGGGCAAGACCGAAATCAATAGAATCTACGCAAAGGCAATTGGTTCATACTCAAGGTAAGCTGACCCACACTCAATAGAAGAGGCAAGGAGAAAGGTTGCTTTTAGGTCGATTTCAAGCATCAAGC
>Isoform0035742
GGGCAGATGCTGCCATGGTGGTCAAGAAAGGAATAGCTGAGGTACAGCTCTTTTTTTAAACTTCTAACTCAATGTTTATATTCATGTCTCTGTTATAAATAACATAAATGTTTATGTTTGATGCATATGGCATAGCATGTTTTGGATTTGATTCTTCATCTTCATTTGTCCAAACTATTATATTCTGCATATGACTTGAATATATGTAGCTTACATTTATATAAAAATGTATATTGAATTATTGAATTATTGATGCAGTAATCAAATTTACTCTAAACCATTCACATTTGCTTTAATATTGTTGTGTACTTGTGTTTGATGCATCATATGCTTTGGTTTGTATTCTTAAAGGTTGTGTTCACTTGGATGGAATGAAATTGGGGAGAATGGAATGAGATTTTTACTTTTATTTGGAGAGATGCTTTATATTTTTATTCCTTCCTTCATTCCTTTCCTAGCAATTTTAACTAGAACTCTAATCCACCATTTTTTGGAAGGAATACTCCATTCACCTTCTTCATTTTTTCTACAATTTTCATCATAGAAAAGTTTTACTCTCTTTTGTTTGTTCACTATTCTTCCTTAACTCCTTTTGTTCTCCGTAAATTTTGTTCATAATTTTTCATTCCATTCCCTCTCCATTCCATTCTTTCCAATTGGACATCTTAGTATTTACTTTTGATTTGGAGTTATAATTCTTAATGCTTATAACATGTACGAGTGTACAAACTCGGTAGACAATTTTGAGAAGCTGGTAATTGACTCCCTCGTCTGAAAATAAGTAGTTAGTGCTTTTGTTGTGTTAATTGCTGTATTTGTGAACTAGATGCGAGAAAAGAAAACCTAGCATCTTCTACTTGTAACTTTCTTGTGAAGGATTTTATGGTTGATTTTGATTTCTCAACCAATTTTCACTCTCCAGGAATTTGGTCGCTCGTGGGGGGTTTCCACGTTCTGTCCGCATTAGTATCGTATGTATACATGTATACTTTTAAACAATAGCATAATTTTAACAATTGTTTAAATTTTGAAAATTGATTAATCCAATGGGAAAAGATAATATTATAATACAAACTAGCAAAAATTAGAACTAAGAATGATAACAAAAGGTAATGTAAATTAGAATACATCATTAATGTTTGAATAAACGCAGGGTGAAGGACTATGATAAATGCTGTCATAGGTCTTCAAACTTGAACTGTTCGTTAGATATCTATTTAAGAGCAAGTCCAATGCAATGTCAAACTTAGTTGCATTGCTATAATTTGGAACCAAATGCAAAAAAAACACAACTCCAAAGGAGTTGCATAATTGGATGCAAATATGCATAAATGCATTGTTGGTTCCAAATTTGCAACCACAATGCATATATGCATCTACCCACATCTTCAATCAACCATAAATGAAATGTAAGTAAATGAAATGTAAGTTGGTGTACATCAAATGAAACTTTGGAGAGACAAAAAGTTAGTTAAATGTGGAATTATTTGGTTGCAAAATGCAACTAGCATTGGGGTTCAAGTCCTATTTTAGCACCAAAAAACACTTTTGGGTGCCATGGCTATATCCATGTTACATCTAGCATTGAATTTGCTCTAAGGATGTTAGCAGTTTGGTTTTATACAGTTGGAGGGTGAAAGACAAAAAGCAACTTGCGGTCTTTTATAATTTCCGACCATAGCCAAACTGGTGGTAAAAGAAACAAAACAAAACAAACTGCGTAATTGAGGTTACTGGTTTGACTTGTGGTCAGCTGCTAAACTATGATTAAAGTGAGAGAGAAATTG
>Isoform0061596
GGCCAAGAAAAAGGGCACTGCTCCTTTCAGCTGGATTTTCGGTAAAGAAGTTCAGCTCTAATGGAAAACAGAATAATATTGGATTGGAGTTCCAACTGAAGCTGGATATTGTACTTCTATGGGCGGCTATATGAAATTTGCTTGTAAAAAGATGGCAGTTGAAGTATGCTGGTGTTTTGTTTGTGGTCCATACACTATGAAATAATTATTATGTTTTTCTCTATAGAAGTACCTTGTAATGTATGGCATGTTAGTAGAATTTTGAGCGTAGAAACAGCATATACTCTATCCTGTGGTCATGTTTCGAGATGGTTGTTTATGTTCAATATTACTATCTGAACTCGATGCTTAAGCAGATAAGCAGGCCTAGTGTCATGTTATGTTCAGATTTAAATGTGAATATCTATTGTTTTGAAAGAGATTCAGTATCCAATTTCTGATATCAAATGATCTGACAGAACCTTACGTTTTATGCTTT
>Isoform0061683
GGGAAGCAGAGAAGCACAAGGGAGAAGAGCACAAGAAGACAGAACACAAAGAAGGTGGTGGAGGCATCATTGACAAGGTCAAGGACAAGATCAGTGGTGGTAGCAGTGAGGACAAGAAGAAGAACGAGCATTATGGAGGAGGAGATGAAAAGAGCCATGATAAGAAAGACAAGAAGGATAAGAAAGATAAGAAGAAAAAGAAGGATGGTCATGACAAGAAACATGGTGGTGATAGCAGTAGTGACAGTGACAGTGATTAACTGATTTCTAAACATTAATCATACCCCCCCGGTTTATGGATCTCTATCTGTATCTATCATTTTATGTGATGGATACCTACTTATTATTAGTATCATCGTGTGTAATAAACAAGGATTTGATTTGAGGAGGGGAGGGGGGATTGTTATAACTTATAATAAGCAGTTTTAGTTATGATCTTTATGCAATTTGGGCAAGTTGATCTTTATGATTATGACTATATTTACC
>Isoform0036319
GGAAGTACATACCATCTTTCTCTCTCTATAATTCTATAACGCACCTCTCTCTCTCTCCACAGTTCATTTCATCTTCTCTTTCTGGTGTTTTTGTGGGGTCACTATCACTACACCATACACACAATTGCCGTCCGGCCACTGTACTTTTAACTCCGGTAAGTCTGTATAGATTCTTTTATGCACCAAGTTTATATTTTTACTTGCAAGAACTGCTTTTAGTTTTACTGTTATCATTTTTACTTACATGGGTAAATGATATCCTACGAGAAATGCTTGATCTTTTTGTTGTATTATAACTTTAAAAGGGCTTGTTTGAGCATACATGAATATTTATATATTTTTTACTTTTTTGTGGTTTTGATTTAGTGTAATTGTAATATTTAGGGGCAAGCAAATTTCGGAGTTTTATAGTATTTTGCTTAATTGTTTACTGGTTCTTGAGGGACCCTGTTATGTGGGCTTGTTTAAAGTTTTGATTTTTAAGCTTTACTAGAGATGCATATGTGTGTGTGTGTCTTTTGTATATGCTTATGTTTTAGGAACAGGGGTTTGGGGTTTATCAGTTGATTTTTGTTGTGGTGGACACTGTGGACTGAATGTGCAGATCAATTTGAAAAATGTGTGGTTTTGGTTTGTGTGTTTTCTGTGTGTGGAACTGTATGTATGTGTTAAGTAACCAGCTCAGCTCATCTAATCGGATCTTATAGTATATTTTAAGGCTTCCCTCACTTGAAAGCGCATTTTTTGGTCAAAGAGTAGATTACGGGCACCTATCTTTGGGGCAATAATTTGCTTTCGTGTCCATAATAAATTGTGAGAATATTTGGGGTGGCAAAGAATCGAACTTGATACCCCGCCGACCAGAGCTCTGATACCATGTTAAGTAATCTCACGGTGTTACATGAAGGTCCCAATTGGATGTTATATTATATTGCAACAGTATACTTAAAGGAGCTTCGATATGCTAAAGGTTTTTTAAGGGAATTATATTTGATGCTGTAGTGTAAATTCCGAAGTGCATTTAGGTGTAAAACTAGTTTAGAGTGAGAAATTATATGTTATCTGCAGAATGTGTACCTAAGCAGAAGAGATAAGAGATTGTGATGAATTTTGTAACGTTTGTGGAATTTTTTTGGATTGGTACAAGAAACACGGTCATGCTACTTTGACATTTTTTGTTCCTTTTATATCATTTAGTAATTTAGTTGTAAACGTGGCAGTTGAGGAACTGGATTAAGTTCTTACGTTACGGAATTGAATTGAGTTCTTACTCCATACGATTGTTCGGTGAACATTTATTGCCAACTAAAACAAGTTGATTGCATGAAGATATGACCTTAGGATAACTTTGCTGGTCCGTGCTGGACACAAAATATGCCACCTGTTTGTCTGCCTACAAGCACTGTGATCTGTACTGACTGACACGTGTTTAGATATTTTCCCATTTAAATTTATTTTCAGGATAGATGTTAAAATGATGAAACTTAATGCAGGATTGCGAGGTGCACAATTCACTCGAAACCACTCTCACTCTCTTCCGATAACCTACTTCTTTAAGCTTTGCTTGGTTTCAAGATTATTTTATGGTTCTCGCTTACTGTTCTAGATGTTGCAAGTCTGAGCATCAACTCAACTTAAATGTGAAAATTTAATCCCCAAACTATTTACTCTATTCAAGTGGCAGACAGAGAGTTCATGGTCACTTGCTATTGTTCAAAGTTTCTGAGATAGACATGCCTTCTTGGTGGGCAAAATCCTCATCAAAAGACGG
>Isoform0062607
GGATGGTGAAGCACCTTGAGGTTGCCCAGTTCCTGGGAGGAAGGCTCTATGATTGTGTCTTCAAGTACAATGATGTTTCAAGTTAATGTTGTAGTTTTAGGGGTATTGCTTGAATTATTTATCCTAGTATTTCAACACTCTTGATGATCTTTACAATCTGCAGATATTTCAATTTTTCAACCAGTGTAACACATAAATAGCACCTTTTAAATCAACTTCCGCCAAGTTTATAACATCTTGAGGGAGATAACAACAAAGATACCATCCAAATGTCGGAGATATTATATTAGTATAATCAATGTTTC
>Isoform0012059
GGGACGCATTATACAGAGATTGCGTATTATATTTCTCAGCAACACAAGTAATTAGGGTTCTTCATTTTCATCATCTGTTTCTTTTGGGGGTAAATCTGCAAACACGGCTATTCCAGTGCTTCAGTTCACCAATTGATCACTACATTATCACAAATCCTAGTTTATCAATTCTAGGTACGTGTTAAAAACAAACAAGTAATGTGTAGAATATAAATCTTAGCTTATTATTGCTATTTGCAGACGCAGAAGCATTAATAAATCAAAACTAATAATAGAATCTAGAAAAAAAAGGGTCTAAAATTAAACTATCAAAAAGATGACATGTGAGTATGATTATTGAGATGCAATAAAATTAAACGATAAAATCATAGAACCAATTAAGTAAGGACAATGAAGATGTAGCTAAATTTAAGTAGGATTAGTTCACAACACAGTACAAAACAGCATTAATGCATTGATGTGAATTAATTGCTGGATTGGAGTACATGTAGATGTAAATATAGGTTTCTGTTTGGGTTTTTTGCATTGGTTTCTGTTTTGCATCCATAGTCTAACTTGTACACTTCTTGCTATAGGTAATATGTTGTACATACATATTATAATATATGCACAGAATTATATAAATGATTAGATACTCATAGACTTGTTCATTTTAGTGGGGAGTCACATAAACATTTTCTGTGGCAAACCCGGGAAGGTCGAGAGTCGAAGTAGTTCTGCGGATAATTGTTTGAATAAGTAACTTTGATTCATTAGTTATTTTAAAATATATGTTCAACTAATTATAGAGAACGAACTCCAGTACAATGTAATAACAATGAGAATAATGTGGAACACATGGATGGTGGTAATTAGGAAAATTTATATGACAACCAGTTAGTTATAGATGGATAAACACCCATTTTCATGTATATCTTTATTGTATTGCATTTGTATGAAAGATCTTACATATGTCTTTGTTTTAAAAAATTCTGTTTCGATTCATTATTATTTTATATTACTAAGGTCTGGATTTTTTTTATATAACTAAGGTCTGGATTTTTAAAAGTTTGAACTGGGGAGAGATATTGATCAATCAATTTCGTGAAGTCTGAGCTCTACTGAATTCTTCATAGAATTATAATTGCTTGTAAAATCAGTAGAATCCATAGATAAATAGTCAGTTACATTTACACTGAACTTAATGAACCCCCTTCAATTTTTGGAAGTATTGAGAATTAGGAAGCATGTACATGAGAACTAGGAGGATGCTGTAATATTGGAATTTCTAGCTGCTGTAGTGACAGTTAGCATCACCTTGATGATTTGCTTTAAAATATAATTAAAAATAAAAGCAAGGTTAGCTTTTTGATTATATATTTGCTTAGCAAAGCAAGTTTGAGGTTTTAAAAAATCAGGAAGGATGATTATAGCGCAGGTCTCCACTAGGTTAATATCTTTTGCAACAAATAGAATTCCTACTATGTTAACTTATAAGGAAAGTCAATACGAATTTGACCTTTGCTAAAGGCCTTCAAATACATTCTTCTCTGGTCACTGCCGGGCTATCTAAGTGAATGAAGCAATGGGATGACCTGGGGAGGGCTTTAATGAAAGAGATTTTAAGAAGGTGCATATACTCTGGGTTGCGGCTTGCGGGTGGCAATTTGATTAGTTTAAATATACCATGTATCTAATTTGAAGTTTGTTAGCTTCAAATAGTTTTAAGGTGCACTCTTGTCAAGCCATACGTCTCCTAGGCATCTTAGTGGGAGGAAATGATGAGGAATGGGATTGAAATTTTTTATACATGTTATAATTAGTTTATATGTATTTAGTTCGGAGAGAATTAAAATTATTTATTTATATGTTTTATATGCGGAGCTAGTAGTTTAATACTCCCTCCATCCCACAATAATAGTCTCTTTTGAGAGAATTTTTTTTCTCACAATACATGTCCATTTCAAACTTTCAATGCACAAATATGAACATTTTTCCCAAATTACCCTTTTTGAAAATTTTATAACAATTAATGAGGAGTGAGTAAGAGTTTAAAGTAGTTTATATTTTTTTTAAATCAATGCATTTATGATGGGTATAAATGGAAATGTTTCATCAAATTAATGTTTTCTTAATAAGCGTAAAAAATTGAAAAGAGACTATTATTATGGGACGGAGGGAGTAATAATTAGTTTATTTATAATAAAGCCCAATTGTTTACGGGCCTTAGTCCATTAGGTTATTTTATTAGGGTTTCTATTCCTTGTATAAGCATTGTAATCCCTATATTTGATTAGACTTGATTATTGGAATATTATTAAATGTCGAATTAGGTCTCTTTTCTCCCTTCTGCGTTCGGGAAACCCTTGGGGCAGTGGGTGTTCTACGGTTCATCCACCCAAGTTTTATGTATTCTTGTTTTTGTTCAATAAATCGTTATTTTTACGAGTTGTCCTATATCTGGGAAGGGCAACACAATAGGGTGACTTAGGGATGTGACTTGGGGATGTCTAGTAACTGTATTTTTTTAGTGTTATTAAGCACGTTGTATATTTCAGTTGTCTAGTGTCGTCCAGGTGAGCTACTTCAGAAGGAATGGGTTCATGGAGCTGTTGGGGCACTCGTTTT
>Isoform0029287
GGGGACACTTCCTCTATATATTTGGGGGGATAATAATAATAATAACAATTTAGGCGCCAAATCAAATCTAATGGCCGGCTCTTCATCTTCGTCGGCGCCGTCGTCTCAATCTCCGGCCGCCGGCGCTTCTAAATTCCTCGCTAATCTTCCCAATCGCGGCCTCTTATCTTCATCTACTGTCTACTCTACTAATCCGGTCATCTCTCTCTCTCTCTCTCTCATCTTTCATTTCATATAATAATTATTTTTAGTTGTTTAATTAGTTAGTTTAATTGTGAAAAGATTGCAACTTGATGAGGAATGTATAAAAATTGTTGGATAATTTGTTTAATTTTAGTTTGTGTGAGTTAGGGTTTTGGTCTTGAAGGTAATATTTTGTAATTACTGTGATTGTTTCGATTGATAGTGCTACGGTGTATTCGGTTTTTATTACGGTTGTGATAAGAAGTGATCGTAGAGATCGAATTAGAAAGTAAGTAGGAACTAGAATGTGATCTGATAAGGTTGATATTCGTGTGAGCATTTTGTTAATTGTTCGGGTCCTGTTTACTTGTGAATTATTATTATTTAAATTTATTGAGTTAAGGCGGTAATTAGACGGATTACAAATGATACTAATGCAAATACGGATATACTTGGTCTTAATTGTTATGAATTCTTGTGCATTCACTTTGGTGTATAAGAATGTTGATGGGGGGGGGGGGAGTTATTGATTATATGGTATAGAGTTGGGAGGTTGAGTGTAGTACTGGTTTTTATAGTGCTCGAGGCAGTAAAGGACTGCCCAAAGTCTGGACGCATACTTTTAAAACATAGGTCATTGTTCTACTGAATGAATTTTATCTATATTAGATGATTGTGTACTTCTTCATGCGGTGGAAACAACGTCTCTATTATGTATAAGGCTTAGTCTTTATTATGTGTCATATGTTAAAACCGAACATTGTAATTGACTGATTGACTTAAATGCATTTTCGTCGTTATTCACTTTATTCTGGCAGGGTGGTATGCGTGTTTATATATGCGAGCATGACACATCGCCGCCAGGTATTTTCAGTACATTGTGGCATTTACCTTCAAGTTTATATTAAATGACTATAATTATCATGATCAATTTCTAATTTTGTTTATCTATAATTACTATACTCCTTCTGAAGTGTTTAATGTTTACATTATGCATTAAGTTTAATAATTATTAACGACTAATAGTTTAGATTTAGTTTTGAACGGAAATTACCTAGTCATGCATGAAATTTATGTTCATAGATACAAGGAACGCGGGACGTAGCCCCGCTTTGCGAACCAGATCGTTCGTTCCCGATCCCGGAACAAACGCGTTTCAGATCGTCGGGGCACTGTTATCACGAAGACGACTAGTCGACACGAAGGTACCCGGGCGTCGAGACTTTCTGAAGCTCGACTTGGCGCCGTGATAACCCCTTGACGCTGACTTGGCGCCGCGATGACCATGATTATGGTGTACAGTCGCCCAATCCAACCAATTACGATGAACATAATATTTAGATGGATAACTTGTTTGATTTTCGTCATCACGTATGTTTTTATTTATGTTTTTATTTTCTTGGACATGTTTCATATTTGGTATTTGAATGTTATTATGTAGTAACTATGTTTAATTTAAACTTTATATTCTATCACTTTTAATTTAAATTGTGAAATTGATGTGTTTAGTTATATTACATGTTAAATCTAGTAAAAATATGTATATGAACGACTTGTCGACTTTTTACGACTAGTCGAGCGACTTGTCGACTAGTCTTCTCGAAGGTACTCGGGCGTCAAGGCTCGACTTGGCGCCGTGATAACCATGGTCGGGGTCGCTTCTCAGTTCGACCATGGTGACGAACCGACGGAATTTCCTGAAATGAAGCATTTCTGCAGTTGGTAACAGACTAATTCGATTCGTAGAAGAATATGAAGAAGAGAAGAAGAAGAAGAAGAAGAAGAAGAGAGGAAGAG
>Isoform0062871
GGACGATGGTCACGAGGACGATGATCGCGAGGATGATGAAAATGAACATCATGATAAGTACTTTTATTTTTCATGTGCCTACTTTTGGTAGGTTGGATGTTTTGACATGAAAAACTAAGTTTCATGAAGAATTGTGGTATTGTAAGTCGACTATATGTTTCGACTTTAGACTTAAGTACTACATGTTAGATGATATTGTGATAAGTTGACTATGTTTGGGGTTTATTGACATTTGTTTTGTTGG
>Isoform0029132
GGGAAGCTCTCCTTGGCCCTTAGCCAAATTGTATTTGGAAAACCTATGTGATCCGTCCTTTTTCAGCTATGATAAAAATCCATTGTCCAGGTTCTCTTCGTCTCTCTTTCGTGTTCTATATGTTTTGTTTCTTTCTATCTTCTGTATAGATCAATAGGGAATTGGTTATTGTGATAAATTTTATATATTTCATCTTCTTCGATAATTTTGGCAATTGCAATTGTTTGTCTAATCCTACTTGATCATTTAATATTCATTAGAATATAAGTCCAGTAAGTTTTAGGCCTACAATAGACTATTGGCAATGTTCAGGAACACATGCGATGGACAACAGACACAATCACAGGTTTTTTGTGTTAAATTTTGAAAGTTCAAATTGGTTTAAAATCTTTCTACAAAATATCTCGCATGTCTATGTTTCTAACATATTTGGTTGACACATGTTTTTTTATTTAAATGAAATAATAGACATGTTTCTTTTATTTACAACAGAATCATTTGCTGCTATACTGGCCTCTATGGAAAAGAAATACAACGGAACATATCAGTGGTGGTTTATGCATACTGTATATGTGGTTCAATGTGTGAATAAAGGCGACTTATCAAAATCACTATCATTCTCCCGGTAACCTCTCCTTGGCCCTTAACCAAATTGTATTTGGAAAATCTATGTGATCCGTACTTTTTAAGATATGATAAAAATCCATTGTCCAGGTTCTCTTCGTCTTTCTTTCGTATTTTAGATGTTTTGTCTCTTTCTATCTTTTGTATTGATCAATGGGGAATTGGTTATTGTGATAAATTTTATATATTTCATCTTCTTCGATTCAAAGTGGTATTCCTATTTAATAATAGTTAACAGGCGTGAGGTACTGGACATTGTCGAAAATAGGGATATGATTTCCCTTCCTTTAGCTACTCAGATATTTCTTTTGTGAAAGCTTTGTCATACAATTAAAAGACTTGTCGGGAAACAGGATGGGACACCAAGTACTCACCCAGGTAATCAAGCTTTGCTCAAATTTTGGAATTTCCTAAATAATGATGTTTTTGTTTTCAACATTGGACTGACCTTAACGTGTAAACGAATATATGCATAGGACATTTGACAAAATTACAAGATTACACATCCCTTACAAACTGTGCACATCTTACAATTTTCATTCTCTATGATTTTCTCCATTGAGCCTTCTGAATAATGTACCGTGGACAAAACAAATTCTGAATTATGTATTCTAAAAGGGTTGTAGTTTGATTATTGCAATATACAATGTGATAGATATTTTGATCTAAAGTTTACCGTAGAAAGAGATTAGTGCTTTTAAATATACGTATACATTCCTTACAAATTGTGCAGCCACCTTAAAGTCTTCCTTCTCTATGATTTTCTAATTGTCACAAATCCGCTCCAAACGAAAAAACTAGCAAATAAGCAGTAAAATGTGAAGGTAACTGCAACATCATAAGGAGTAAAAATAAGAAGGAAGCTTATATATACTTTATCTAAATTGGTATAACCGTTGAAAGATATAAAGACTGAGAAGCACGCATAGATAAACAAGGGCTATAAACTGCCTGATAGAAGTAATAAAGAAATCACCCAACTAAAGTAAAAGCCATTCTTCTTCCCCTCTGTATATCTGTCTGCAGCTTGCAACTGTATAATGTTTTGATGTAAAAAGTTTAGATTTTTTTTAATTCATCAGCTTTTAAGAATGAGATCAAGAAAATTTTTAAACAACAAGATTACTATCTTGATTAAGGAAAAAAAAGATCTCGAAGATGCTAATCATCGATTCACTAGAAATAATAAAATCCTTAATGGGATGATAAGTTGTGGCAAACATGAAGCTGAAAAAAATGGTTTAGGATATGATGGCATTTATAGGTTCTTATATGATCGTTGTGAGCTATATTTTAGGATCGCCGACAGAATAATAATCACAAATAACCTTCTAAAATTAATATTCTATCATGAGT
>Isoform0019259
ATAACCCGACACACACTCTCATATTCCAAACCCTAATTCCATAGAAATCCCCAAATCAGTTCTTGGTGATTGATTGAAGAAGGTTGACTATTATACACGAAACAAGCTTAATTCGTTGCGAATACATCACCAATTTTACCAATACGTCACCCAAGGTATGTCATCGAATGTTCAATTACTTTAATTCTACTACAAATTGTATAAAATGAGTGGGCCTTTTGCTTAAGAGAACACCACATTCCATATAAATGTTGAACTTAAGAGAATACAAATTGTACATATATATTTTTGTATAAAATGAATGTTCAATGTTAAGTTTTTACGAGTATGCGACATGTATAGTGCAACGTGGTGTCCAGGACCTATAGTACGAACCCTTGACCATGGTAACTAGTGCATAATTTAACGGGATGAGAATTCAGCTAGATGCTTTGGCCCATGATACACGAGGCGCGTTGACATAAATCAGTTAGGACGAGTAGTAAATTAGTTAGGATGAGTACTCGTTTGGGACTGTGGAAGTTGGTTATAAACTTGAACATGAAAGTAGGACTGATACATAACATTTACCAAAAATCGTTAATTAGGACAAGATTCTATAGTACTGAAAATTTCTTCTAGTCTCAAATATTTATATATTACAAAATATGACAATATAAAACTTATTGTTTAGCACTTTAGCTGCTGGTATTGATTAGAAAACCCTCTCATAATTACACACATGTGCCCTTATATCAAATCCACATCCCTTTTGGCACAATCGTTAACTGCTCAAACTGGAGAGCACCCCTTGTTATTGGTGGTCTTGATGACCATACTCTGATATGTTGAGACAAATTCTGCCTCGAGTGAAGACACCCACTTCTTGAGCACAAATTCCCATCATCAAACAATATACAAGCAAGTCCATAACAGCAAAAAAATCATTTAAGAGTTCTACATAGTTTACAATGATGTCTTCTTTAATAAATCTACTGGTCTTGTTTCATCTTGGGCTTGGTCAGTCAGCTGCAATTGTATAGAATGGTGTATCCTACTTTGGATTTTATGACAATTTTTGGTTATAAAATTATTTCTTTAATTTATATTCGAGTGAGTAAGTTTCAAAAATTTTAGTTGAGAAGATTTAAGTTATGCAGGTATAAGTATCATTACTATTTTGCTTCTAATGAGTTTTAATATTTAAAATCAAGTCTAGTAATTTCAAAATATTAAGTTTTTAAATTACAAATTATTTTTAGATTTCCATTCCAGTTGATGAGGTAAAGTCATTCCTATTCCTGAATGTTCCAAACACCCTTAATAAAGTGATTCTCCTATCCCGCAATCCAAACATCCAAATGCCCGCCTCCTAAGTCCTTCTCCCCAAAATTTATACTATTTTTTTTTATTTCTTCATAGTTAAGTAATCAAAATTGCGCAGTTTTGATTAGAATTAAGCTAATATATAAAACTAATGATACAACTTACCTACAAATTATTTTTTTTGAACCATAACATAAATTGATGAGTAATGAAACAAAATTGAAAGGAGCATGACGATGTTAATCATGTTATTCATTAAAGTAAAATGAAGTTGTAGTCGTTTTACATTCAATAAAAGAATTGAACAATTTGATTGTAATATGGACATTAATCTCACTGTATCAGACCAGCTGAGATTCTGAAATAATGTCTAGGCCAAGCAAATTGGGTGTTTTATTTTCTTTGGCGTTCAGTTTTATCCCCAGGTAATGTTTTATATAAGTTAATAGAAGATCCTATAAAATCTCGACCAAAGAATTTTTCAAAAAAAAAATTTTAGACCATGAAACTTTGCAACGTTTTGCATCCAATTTAGGGACATCATCAGACACGAGGTCTACAGAAGATAATATCAAAATTATAGCTATTGAAAAATCTTGCTTAATGAATTTGTTCTTCATTGTTTTGAATTATGTTTTCTCATCGTATCAACTATCAAGGCCTGAGTAGGTACATACTAGTTACTACACTAACTAATTACTTCTGTAATTAAAAAAAAGCGACTGCTTTGTATATGCGATGCAACTTCACTAAAGCTTCTGCTTTGTATATGCGATGCAACTTCACTAAAGCGACTGCTTCTGTCTGTGTCGAGGGCTTAAGCGCAGTGCGAAAAGCGTTGAGCAAGTGCACTTTTATTATCTGTTGACCGGGTCATTTTTAATGAAAAGAAATCCGTAAATACTAAAGTCAGCCGACAACAAAAATATACAAAGTAGATATGCGTATATTAATACTATAGAAATAATGCCTCTCGTGAATCCTCAGAAGTCAATG
>Isoform0062246
GGAAAGAGAAAGCTAAGGGTGGTGATATGTCAGTTTATGGTTCATCTAAAGTTGTGGGTACGCAGGCTCCGGTCCAGCTAGGTTCTCTTCGTGCAGCTGATGGCAAAGAATAAAGTTTAATGTTACAAGCATGTCATATAATGTTTCATTAGTCACCATGCTAAATTTGGGGCCACCATATTGAAGAGTGAAAGTTCTTAGTATGAATTTGTTTTCAAATTGCAAGAGTTGGATTTGCTGTTGTCCTCCATGCCCTGCTATTATTTCTATTTATTTATTATCTGAGCAGCTGTTTCTTGTAATTCTTTCTGCCTAAGAAACTTGGACGTTTTTATATGATTTTATTATGCAATTCAGCATCAGTATTTGAT
>Isoform0043965
ATTTCACTTCCCCCTTAACTAAAATTTCACTTCCCCCCTTTTATCTCCAAACAATCAAAACACACAAACAATCGACTCATAAACAGAACACCAGGCAACCTCTCACAAACCCTAAATCGAGTTGGTTAAATCAAAACCATTAACACAAACCTCTCCTCTCCTCCCACACTTTCTCTCGATTAGGGATTCAGTTTGAGGACTTCAATTCAGATTTAATTGAGGGCTTCTAAAAGATTTGGTGATTAATTGGGGCTTCCTTTCCTAACTATTCGATGGTCACTGTGTATGATTTTATACATTCATTTCTTCTTAACTGCAGAAAATTGAAAAAGAGAAGTTGGAGAAGCTTGTTATATGCTTATACTTTTCCTTTTTTTTATTGTTTCAAAGCTTATATAATCCTTTCTTGCTGGGAAGCTGTTTTCTTTTTCACCTTCTGTCATATTTTATTACAGCACTCGCAACTAGTGGAGTTATCTGGTCACTATATGGTGTTGTTATCACACCGGTGAGTTTTATGAGATGATAATACTGCATATTAGAATGAGCCATGGGCTATGGACCTAGCCAGCGGCCCATCACCATGTTTAAGTCTGTTGACGTAATTAACGACGAAATACACCTCTAGGATCTATAGCATGACTAGTTACTAGAAACCTTTGAGTTTGTTTCAATATACATACAAACTTTGAGCAGAAAACCTGTTCCTATGGTATTTTCATAAAAGACCAGTTACAAAATATTACTCAGTTTCAGGCTTTTAGCCGTCTAGAATGCACATGCCTATCATTGATGGTCGTAAGATGCAGTATTACTCTCTGTGTGTCAGTTTTTGCTTGTGCATTTAGCATTGTATTCTGCAAGTGTGGCACAATCGTTTGATAGGTGCAACCATCACTAAAGAGTTATAACTTTCAACATTAGAAAATGAAATTAAAGATATGGGTTGAGCACTTGTACAAGATTGTGTATAATGAATAGATAGAAAAGATTTGGGTGTGCTTCAATTTATTTTACAGTTGTTTAGTGTAAACAAAATATCAGCTTGCCTTAGACAATTAGAGTCAATGTTATGCTTGTTCAAAGGATATCTTCAGCCTAGTTATGTGAAGTCTTACATTGTTAAATACATGTCAATTAAGGTCGTTCTAATTTTGAGTCAGAAAATGAATTGATCATTATTGGTGGTAGTTTTTTTTTCTAGGTCCTAATCTAGAAGAGAAACCACCAAGAGCTGCAGGGACTCTGGATCTGTAATTGATGCTAAAGCTACTAACCTTCAGGAGTTTCCTATTTCAATAACAGTCAGGGAGTTGTAGTTTCTGATGCGAGTGACAAGTCGAGGGATCAAAATGTGTCTTCTTTTGGTTGGATGTTGCAATAAGTAGTATGGTGAATGGTAAATGTGGTGAATATTAGGTGGTTGCATTTTAGTTGGTTGATGATAAATATTGGTTGTAATGGTGGATTTTAGTTCATTGTAATAACAAATATTAGTCTTAATGATATATTTTTTTGGCTTTTA
>Isoform0062586
GGGGACTTCATTCTCTTCGTCAGCGCCATTGGTACATTCAGAGCACATGCGCCACTTCAGGTGAAGGTTTATATGAGGGTCTGGACTGGCTCTCGAATAACATTGCAAACAAGGCTTAGCTTGTCGAAGTTTTGATTCTGCATCAAGACAGAGTTCTTCGTATTCCTATGTTTTAATATCTGTCATGACAGTTTGATAGAGTATTTTGTATTTCCTTTGTTCGGAGTGGTGGTATCATTTGTTTGTTGTAGGATTGTTACACTTGGTATGAGATCTGTTTTATATATCATTTCCTATATATAGCTTTTAC
>Isoform0061377
GGACGCATGTTTAAGCCTGATGTCAAAGCAATTAAGAAGAGAATTGAAGATTTAATAACGCGTGATTATCTGGAAAGAGACAAGGATAATGCCAACCTGTTCAGATATTTGGCATGATTATTTGAATCTGGAACCCAGCAAATTTATAAATCACAAACTGAATTTCTCGTGCTGGACAAGTAATGCATGCCAGGGACGGGCACAGAAGAATTGAGCAGGTCATTATTGTATATGTTGGCAATACAGAAGTGCTTCTTTTGATGCTACTCAAGAAACCATAACGTTGAGAGTTCTGTATATGTTCCTTAAAAGTTGGGTTATGAGAGTAGCTAAATATTACTGTGCGGTGGTGGAAACTGCTATTAATATTTGTCCTTACTGGCAAGGTGTGCTAATTAGCGAATGTGGCAATTTTGCACAACAGGTCTGATGTTTTTTTTTCTTTATGCTATGATTGATATGCGAAATGGCTTTCGGCGAACCTTGCAAATTATTTGCTTGGTGTTTGGTT
>Isoform0015752
GGGGAATTAGCTCCGACCCACTTCACTCCAAACTCATTCTAACTATTTAAACCACCATATGCTGAAACAACTCATTGAGGCATTTTAACAAACATGTGGTGACATTCAAGAAAACACAAAATTCTAATACAACACAAAAAGGGGTTGCATACAATAAAGAGAATTTATACCTTGGTTTCATTTGTGTAAGTAATTTGTAGTTAGCAACTACTAAGTGGCGAATCTGAACTTGAACAATATGAGTGTTTGTAGCAGAGAAGATGTGTGCCAGGAGAGATATAACAATGTGGATCAAAATTGTATATATAGTGTGCGTTTATGTATGTATAGCAGAACTCTATAGATGATTTAAGGTTGCAACTGTGAAATAACATCGAACAAAAATATGGGAGAAGCAGGAAGACTGAAATTGTGAAATAATGAGTGAAAGTTACGTATTTGGGAACTGGGTTATTAGTGGATCGGGTTGGGTGTAAGATAGGCTTTCCTGGTCGGCGTATTCCGGTATAAATCTCCTCCGCAGAAACATTATTTCGGTAAAAATAGTGTGAATTGTCGGTATAATTGGCATTTTCCCCCAAACTCTCTACTACTTTGAACTCTTCTGCACAACCCCCCTCCATCGCCTCGTGTATCGATCTCCGACCATCTCTCCATCACTCTGTCTATATATGTTGATAGTTTGTATATGTTAATTGATTTAACTTCCCCATCTGGAATTAGATTCTTCTATTCTCCTCTCTTAAAAGCATGTGTATATTATAGATTTTCAATCTCATGTTTGTGTTTGTTTGGTTGAAATTATTTCGTTTGTGTTGTTTCTAGAGTATATATGTGTGTGTATAGTAATTACATCGATGAGTTTGTCTTGATTACAGGTTTTGATAGCTCCACCTGCAGTTTCTGTCAAGCCTTCAAAGAAAGGATTGGGCTCATCATCATTGTTGAGGATATAATGTGTTACTGAAAATTGGAAGAGAATGTGTTTGAACAAATACCTTATAGAGGTAAACTCTTACTGTTTGAACAAGTACCTACTGTTTGAACAAGTACCTTATAGATGTAAATTGTTACTGCTTCTCAAAGATAGGAGATGATGCTTCACTACACGATATTTATGTGGTGGTCTTTTCCTGAAACTGAAAATGAAAATGTACTTTATAACCACTTTTGTGTATATGAGCACTGGTGTAGACTTAATAAACTTATTCAGCAAACGATAGTTCCCGATATATCTATACAATTGATAATTTCATGCTCATTGCTCAATATAGTGCATCAATTATGAATAAAATCAGCCACCTACAGTAGTATTTTTCATCGCGCGTCAAGTTTTCTACCACTTTAAGTTAAAGCAGACCCAACATTTGAATTAAGTACCTATTTGAGCCTCAAATCTATTTGTCTGCATTGATGAGTATTAAAATAATATCCCTATATCGTCTCGATTCATGCCATGTGATTTCAGTTGACCATACTAAGCTTAAATTGATGTGCCCTAATTGAAGTCTTAATTTGTTTTTTTGTGTGCTAAGTGTGCATCTGTAAACACCTTTCCACCAAATTCGACCGAGCTATAGCCTATAGGTAAAATTGGAGTTGGGTATTATATAATAGTATAGTTCAATTGGAGTCTGGATTCATGGATATATATTAATTGACTAAATTTAAAGCTTTATTCATAGCATGGTTTGAGTTCACAAGATGGTCAACATATATTGTATGATCGTGTTGGTTTTTGCTTATGATTCTACATTAGTTGCGCGTGTGTCTAGCTTATAGCCCTTATGTTTCTTTTGTTTCATAGTAATTTCTAATTTAGTTTGTTTAATTATTCATATAATCACATGAGTTTGTATTTGTTTATAATTTATAATTATAATTCTCGGTTTATTTGTTTAATTTGCTAATTTGTTTATAATTTGATTGTTGTTTATAGTGTAGATACATCAAGCAACATAGATTATGTAACAAGAGCGAGTAAACAAATCTATTACTATAGTTTTCTTTTTTCTAATTAATTATTTCAGAGTTATGTTGCACGGCTGTGTAAGATTCTTTTATGAAGATAATTGACAAACCTGTACCTAATAGAAGACCTTCGTCATCAACATAACTCCTGCTGCTCCCATCGCCAGCTTCTTCTCAGCAACTCAAGTCTGGGACTTCTAAAAAACGATTTGAGTTGGGACTTCTGAAAATCAATTGAACTTATCTCCCTACAAATCAGTATGTGAGTATTCGCAGCTATTAAAACCGGTCTGTATAATTTGCTAATTTTAGCTTTATTCAATTTCTCGGTTACTCAATTTTCAACCACAAGAGTTTTTATCTATTTATAATTTGAAATTATAGTTCTCGATTTATTTGTTTAATTTGTTAATTTGGTTAAATAGTTTGTACATGAGTTTGGAATTTCTCGGACAATTTGTTTGAATGATTGATTCAATTTATAATAACAATTGAAAGAGTTTGTATTC
>Isoform0057235
GGGAGATGTATGATTTACAAACACTATCAATCTCCCCTTCCCTTCCATTCCAAGTCTCACAATTTCAATCGCTGCAATCTTGATTTATACTGAATTACAATCAGTTTCACAATTAATCATGGGCTCGGTTTTCTGAAACTCTCTCGATTCATATTTGCTGCTGGGTTTCTTTCTCAATCTGCTGTATGCGATTTCGTTGGGTTCTCTCTCTCTCTCTCTCTCTCTACTCAAGATTAGGTAGATATGCTTGAAAAGCCAAACATCTTATTATTGACACAACTGGTTTCTTTCAATTGACATTTGAATATGATTTTGTAAAGTGAAGGAGATACAAGATTAAGAAGCTATGGACATTTGGGTGGGGTAATTTTTTCTTACTTTACTCTTTCATCTCAGTTACTAATTTAGCCTCGGGTTATAGATTGCTGTGAAGGTTGCACCTTTTTTATGCTAAATTTGTTTGTTTTTATTTCTACTTTTTCTTGTTATAGTGATTAAATTAATGGGGCGATATATTGATAATTCCACAATTTTTGGGTCTCAAAACTTCTATTGTGGTGTGCTTTTTATTGGCATTTTTAATTAAATTTTGTCCGGGGTTGCTCTATCTAATTACTAAAATGTTGCCCTGGAACAATAAATTTTTGAACTTGTGTTTTATTATATGCTCTCTTTATGATTCCCTTTATTAGCGTCTGTGATTTCATACTTCTGTAAACATGCTACTTCTGAAATTGTTTGATATGAATACTAATTTGTTCAACTTTTCTGGAGCATATAAAACTAGTAGTTCAGTGATTTTGGAGCTATTTGAACCTCGTTTTGTGATTGATATTGTTGTGTTATCACCATCTTATCTTACTTGTAGTCAGGGGCGAATCCAGGAATTTAAAAATGGGGGGTACAACGTACAAGTT
>Isoform0043114
GGTATTCGTATGCACACTAAGAATGACAGCAATGAACTAACATCACAAGCTGTTCGCGATATAGTGCTCTTCCACCGACATCTAGCAGGAGGCGTCGTCGACGCGTGGATGATGAGGGCATGTCTGTCATTGATTACCTGACGGATGATCTTGTGCTGCAAGCGGTGGATCAGACAGTTGCTTATGCTAGTGCACATCCAGAGCAATTTAACCTCAGACCGGAGCAAGTTAGGACTTTGGCCGAGTCTGTTGTAGATGGAGTGACTGACCTGCCACCGGACCACCTTCTCAGCATGCGAACTATGAGGGAGCTTGTACAAGTGATGGTGTCGGTGTTGGCTGACATCAATACACGTCCCCGTCCGACCAACAAAGATAAGTTATATTGATCTTTACCAGTAAAATGTTAATTGTTAATTTCATTAGCTTCACCCGAGTTTTCTATAGTATGCAACTCTGGTGAAAGCAGAAAGAGCTGCTCCATTATGCAGTGAGAGAGCTAAAACTATATTAAAGAGAGTGGCACCCTTATACTAATTAGGATCCAACCAAATGCATTATTATTTACCAGTTCACATAAGCATTCAGAATTACCAATGCGATACTTGTGGAGTGGTCAAGTAGATATGTGCACGGAAAGTTAAATCAAAAGCATGTGCAGCTTCCGTAGAAATTTATGGTACTGCTAAATACTATATAGACTGTAGTTCAACTGTGGTTTTTGTTTCTTCTGTGAGATTTTAAATTCTGTGTAGAGTAGTTAATAAAAATAGAAGTTATTAGTGAGATTTTAAATTCTTTATAAAGTAATAATAGTAATTTAAGTGTTAACTATTTATTATGCAAAACATTTGATTAGAGTAAACTACTTAAAAGCTGTCAATATAAAATGAGTTAAAATTACCCAGTGGGTTGTTTCCCAGGCTAGTATTAGAAGTATTAACCTAAACGAAATGTGCATCAGTTAGATTCGTGTTCGTGGTGTTTTGTACTTTATCTTGTCATTCTAATAAATAATCTATAACTACAAAAAAAAACTTACCATGTGAGTTGGTTTTTTAAAATTATATATGTAAAATTGATTGTGATTATCACATGTACAGTTGCATGGAGTATTTTCTTAATTACTTATAGCGTTCTTGTTCACCTTGCAGGGTAAGATGATCGTGGATGATCATCAGTCAAGTTTGGGCATCGATGATGAACTTCGGGCTCCTCTCTCTCCTCCTACGGGTCGACGACGAGCTGCTGGTTCTATTCACATGAGGGGTGATTAAGCAGCCTGATGGTACTTAAGCTGCCTTTTGGTATATATTTTAGGAAGATTATGCTGCCTTTTGGTATATGTTTTAGGAAGATGAAGTTGCCTGCTAGTTTTTGATATCACGCCGTTTTTGGTATATGGTATTACGAGGATTTAGATAGCTATGTTATGGACAACAATTTTTTGGTCTTTTGGTGTATGTAAACTAGCAGCTATATGGTAAATTTGAAGCTTGCAGCTGGGTTTTTATTGTAACTTTACGATGGATATGAACTATTATGATATTATATCTTCCGATCTG
>Isoform0062152
GGTAATTATGCAACTTCTCCGTGACAATCTGACATTGTGGACATCTGATATAGCGGACGAAACTGGGGATGAAATCAAAGAAGATCCCAAGGCATCCAATGAATAGCAACATTGATGAAGTGGTAGAATAGTATTCCGTACCTGTCACATTGTGTCTTTAATACAGATTTTCATGTCACAAGGATTTGAAAATTTCTAGTTTGGATTTCAATTGATGTTTGTGATTGCTTTCTCTATTTATTTTTCTCTTTTTCATTTGCAATTATGAGTATTTTATTTTTTCATTGTTCTTTTTTGTAGTGTTTCTCTTTGTTTCCAGTCCTATTTGTGGTTTGGTGGTTGCATGAATTTGTCACCGACACTTAATTTGAAATCAGATTAATATTTTTATC
>Isoform0062828
GGGATCTTTCATATCTTCTCGAGTGGAAGCTGTCAGATAGGATTTGCAACCCTTTTTCTTTTGGATTTATGTTTTGTTCATCTTACTTTCGTGAATGATCTGTTTGGTTTTCAGCTTATTGTTTATAGCACACTTATCTGTATAAGTTTTGACCTTGGCATGGTTAGGACAAGTGTTGCCTTTTAGTCCATGAGTTTCTTTAAAAACTAGTTGTATAAAGGTTATTATCAGTAATGAAACGAAGTTTATCGGT
>Isoform0061395
GGCGTCGGGGCGGCGTCTGGGGGCGCTGTTGCCGGGTTGCTATTACGGGAGGCGGTTGGTTGCTGTTGCAGCAGGAGAGATTGAAAGGCGAGAGAGGTGTGATGTTATATGTGTGTATATTTGGTGGTTGTGTGTGTTAACAGGTGCGGGCAGAGAGAGAGAGATGAGAAAGATGCAGGGGAGGGAGATGGCCGTAAAAACAAATTTCGAAGTAGACGTGCGGACTTGTTCTCGGTAGTTCAGACTCGTAGCAACCGCAGGAGCGTCAGATCAAAGAATTATTGGAATAGAGAATTTTGATGTTGTGAGACAGAAGAAGAAGATAAATGGGTTAGTTTGGCTTTACGTAATTGCTAAGGACCAAAGACAAGTTTCCCCAAATGATATAATCTTTCGTTCAGAGTATGGTATGCCATGTTTAGGCAAATTCCTTTAAAGTTATATTTTTGTATCAAAGCATGCAAACTCAGTTTTAAATAAATGTTCCCCAAATGTTTATCCCCTGCT
>Isoform0007735
GGATATGTAAATTCTTGTATTCTTATATCTCAAGACAAAGAGAAACCCCAATAAAAGTTGCCAAATGATCAGTGCTGAGCATTATGCGCACCGAGGCGCAAAACTCCGTGGAGCCTAAGCACAAAAGCGAGGCGCGCGCTTCAGTGAAGAGAAGCGCACAATTCACAAAAAAATTTAAAATATTTACTTAAGTTAATTTATATAATTACTTTGGTTTATAACATAATTTATACTTCAAAATATATTAAATGACTCTTCTAGGGCAAAAATAATTTATACTTCATAATATAATAAATCACACTTCTAGGCAAAAACAATCCTAAAATTTAACATCAAGATTCGAAATTTAGAGTTCATAGGTAAGTTTCAGGTCTCGAGCTTTCAACTTTTTCATGGGTACAAATTTCATTCATCATCTTCATCTTTAAAATCCTCATCCAAATCATATTCGAATCATAAAGTGTTCCCTTCAAATTCAAATTCTTGTTCCTCCTCTTCTTCGTCCATGTGTATTAAACGTCACTATCTCTTGCCTGAACATGAAGCATATAGTTAATTTAAACTCCGGTCCAGATTTCGAGATTGATTTTAATAGTAACCTAGAGTTATACATTGGTTGTCCAACACCAAAAGCTTTTGCAACTATTTTCAATCCTAATCCATCATCTTATGAGAAGATGGGGATTATTATCTTCATCTTTCCTCATCTAGGTTTCCAGCCACAATGATATATGTGGCTGGTAGCTTGAAATACTTACTTTCTTTGGGTTTTAATGTTTTATTATGGTTTTGGGTTATATTTGTTAGGCCTTCAAATGACTCAACAACATTAATCTTGTTAAAATTTGCTAAGTTTCACTAAAGCGCAAATTTTTTTTGTGCCTCAGCGCTTTTGTGCGCCTCGCGCTTCGAGGGTATAGGCGCGCGCTTCATTGAAGTCGCTGCGCTTTACCTGTCGAAGCGCTTTTGTGCGCTTTTGTGCGCTTACGCGCGCACCTAGGCGCACTTTTGACAACACTGCAAATGATATAGATTTAACTCCAAATCAACATTTGTCGAAACAATGAGAAATGTGAAGAAAATTCATGCTTACTCCAATATTTATTGTTCTCCATACGAAGATATGCCAAAAAATTAAAATAAATTAAATTAGGACAACTAAGTAGACATTCTTCATATTTCACTACATGCGATCAGCCTGGTAGTGATCACCTCATTGCATGCAATGTGAAAAGGTCCCCTGACCTTCAACAGCCACGAAGGCCTGTAATTTACTCCAGCCACGAAGGCCAACAAGTAACTCCAGCCACCAAGGCTAATAAATAACTCCAGCCACGAAGGCCAACATATAACTCCAGCCACTAAGGCCATAATTTACTCCAGTCACAAAGGCCAATAAATTAGTCTAGTTCATTAAGAATTCGAAATATACGAACTCCACATATTAATACTAGGTTACCAATAAATCATTTACACAATCAAAAATAAGTGAATATTCACGAGTGGTAGATCAAGCAAGAAAAGAAAATAATAATCACCCGAACTTAAATAATATCGTGTAAATGATATAAAAAGAGTGAATGTAGTAAACTTGCCTTTAACCAAATTAGCATCCGACTAGTAAAGTAGTAAGTCCTCTTAGTATGCATCAATGTTTCACTTCCTAGGCATTGACAAAATCAATTCCAACTACCAAAAGTATTAGTTTCTAATCTTCTTCGACGGCCTCTCAAATTCCAGCATAACATGACTATCCGCTTACAAAACTCATTTAATAAGCTTACAACATGCAACATCTGATCTTTTCACATTGTTGATTTTACGAAATATTGATATGAAACCTCATAATCACACTCCTGGTGGCAACTACCTATCTACATTCTAACCCATCCTGGATGATTTTCCCTTTTCTCTCGATGCCAATTTTCTTTTCTATTAGTATCCAACCTTAGAAGTGAGAATCATTCGAATTCATTAACAGCCACTTTAACATTTTTTATTCAGATAATTTATTGCAGCTCTGCACTCGAGCTTCTTCCGTTTTCTCCCTTTCACTCTATGCTCCTGATTCTTGGAAACCATGTATACATCTCAAAAGTTTATTATCTTATGTTATCACTTCAGATTACATAGAATAGAGTCACCTTTGTACTTGAGTTTGGTGTGACACCAATCATCCTACCCTCCAATCCTTGGGCAACTTAGTTATACAAACTACCGTCATCTCTCTTATGGCACCAACTTAAACATCTCTATCTCTAGTCTCGTTAAATCAGATCCCACTTCTCGTAACCAGTTGCGTGTATAATAAACAAAATGCGTCAATGGTTATATATTTTTTACCAGGCATTTCGTCAAACACCCAAACTTCCCACCTTTACAACAGATATAAGTACTAGACAATCAAGTTCATAAAAACATAAACAACCACCTTATTTAGCTCCAAACCCATTCTGATATAAAGACTTCTTAAACGTCAGTTGATAAATCTCACGTCAAGGCTCGCAATTGAACGCCAAAAGAAGAAACCATGATCTTTTTTTTCCTCTTCCTTCCTGTCCTCCCTCCCTCTCCATTGTAATATATTACTATATTATATCATATGATGAGTCACTAGGTTGAACACACCATGTCAGTACACGCGTCCCTTTTGATTTATAGAAAAGTATGAGTCTTATAACAAACAAATTATTTACTTACTAAAAATTAAATTATAAACACAAACTTGATGACAATAATAATAATAATTATTGTTACTGAGATTTTATTTTGATTCCACACTAAAATTTTAACGGTTTATTACATTCTCCTCCCCTTTAAAAAGATTTCATCCCCGAAATCGGAAAGTACAAACTATAAATCAGCTACAACAATTTACGCCACGCCTTATTTGATCCCGGTGGAATTATCAATCTAGTAGAAGATAAAATATCAATAATATTTTCTCTTTTTTTTTTTTCCTTCTGGATATATCCTTGTTTTC
>Isoform0022533
GGATTTTTTTGTCCCCTAAACATTCATTGTGCAGTGAAATAGGCTTATAAGTTTTCTATTGTATTAGCTACCAAATAAAACTGTAGGTATCAACAGTGGGATTAGTAAAATCTGACTAACTTGGATATTGAGAAATATTGTTAAAAATAATGAGTTCTAATATAGTTTAACACGAGTTCTTATTCTTGTAGTACTTGTGAATTCTTAATAGTTTCATTTTGACACGTGTAATAGTTGTTTTGTCAACCAGAATCACTGATTGGTCTAGTGAATTGATTTTTAGATTTAATGGCTTTTATTACCATCTGTGCACCTTTTTTTGTAACTGACATTGCTTTTTTTTTTCGTGCCCATTATATAACAGTATTTTACGCACGGATTTGGGGGGGGGGGGGTGGCATCTGCTTACCGTGGCTTGATATTATTATGTTATATTAAATACACAACATATATGTAGGCTTGATTTTTCAAGAATGGCTGACTGGCTTTATTGTATGTATTAAGCACAATCACATATATTATGTCTCTGTGTCTACATTTGCATACAGCATACATGTGATTGTGTGTAACTGTGTATGTATATGTACATATAATTAAGCCATCAATGATAATTAGTATTATAATTTTTTTTTTATTAATCAAAGGGGAAGTACATCAACTCGGCATCACCATCTACCTATTATAAAACCACTCTCGATACCAGCTCTTAACAGTAGTGGTATTTCCATAGCTGGAAACGAGCAAAAGCTACTGGAAAACTGACTTTTCAGTTTACTATATTTTTATACTGTTTATACTATAAAAGTATTTTAGTATTCTTGCTTCATCTAAGTTGTTTTCTTGTTTTCATGATCTTGCTCTTTGGCAGGATGAGGTTTCTTGGAGCTCTTTTCAGCATAATTTCTTTCGTGTTGCTTATAACTTCAACTTGTTGGAAGTTTCAGACTCACTTCTTTACTCTTGCTGTGCTAATGTTACAATTGCAGAGATCTCGTAATCTTAATCCAGCAGGATGGTGTTATTCTATTTCAGCGATAATCAACGACATGGATGATCATTACCAATTTTTTACTTTTCAGGGATATGCTACTAATAAGTTCTTGGTTTTGTTTAATTATTTCTGACAAACTTATTGTTGATTTATGTTTGGCTGTTTTGAGTCATAAAACTTAATGTTAGTAACTTAAATTATTTTCTCCCGTGCCCCCCCCTAACATCATGTATGTTCATGATTTTATTTGTGGCCCATGATTATGATAATCCTCATTTACTTTGTTGAACCTCAGTGATCAGCTTCTGTCACATGGTTGATGAATTTAGTCTGAGGCTGAAAGGTATACATACATCGGTTTAGTGAATAATCGGCTTCTCATATTTTTATAGCGAATTTCTGTCATGGGATTAGTAGTATGTATAGTATTTATTTGCTAACCTAAATATGTGCTTCAGGTATATCGGCTTTCTGTCGTGGGATTAGAATTTCTTGCAATAGATTTGTCATCCATATAATACTTATTCTTGGGGGAATAGTCTTCTGGAGAAATCTGCCCGTCCGACTCTTCCATTTTCTTTGGAACTTGGGACTATGTGATTAGTACTAAATATGGTTGTTTCTTATGTGTTAAGTTGGTCATTTGATTACCTAATTCTGTTCCAGTTGGTATTTATTCATCATAGTCCACAGCTAACAGCTTTTGAGCTTTTTACTGATCTTTTGTATGATTAGGTGTTCTGACTTGACATAGGAAATGGGTGGATTGCAAGTTCATAGCCTTCCCTTGATTCCTGTTGCTTTACTTTAAGTGAATTGTTTTGGTATATAAACTTTTACTACCTTGAATACGGAGTATAAGATAACAGATTTGTTGTCTCATATTTGGAATTTTCCAGAACCTCAAACAGCGGAACAGTCAAAATCAATGATTCTTTAGGATTAATAGTGTTAAAACACATCTAGATGTGGGTGAACTTGATGGTATATTTCTTAGGGGTTGATTCAGGATCCGAGGTGGAAGATTTTATGACAATTTATCATTGCATTGGCTGCGGCTTGCCTTCATCGTATGTAGGATACAGGACCAGACAATATCATTTTATTATTGCATTGGCTGCGGCTTGCCTTCACTGTATGTAGGATATAGGACCAGACAATTTAGTGAAACGCCCTCAATTTATTTGGTGAAATTTAATTGCATAAATTCC
>Isoform0046311
GGGGTTTTTGATTTCTCAGAGGGATCGATGTTGCATACAAAGGCTCTTGTCTTTTGTTTTACACCAAATTCTCTCAAAACACTTTCTCTGCTTCATAGCTTATATAATTTATAATTGATATATATGACCTCTCTCAATAAGGGAAATGTTTATATTGAGTTCCTAACTCAGAAGGGAATAAGAGGAGAGAGGGAGAGCGATGTTCTTTTGGTTGTTCCTGTCGGGGACAAGGTTAAGTGGGAACGGTTATTCCTCTGGTCACCTTAGAAAGCATATGCAGCAAATAGCATGGAAGAACAGAGAGGTAAGTGATGCACTGAAACTGTTTGAAGTGATGCTTAAACCGGAATATATTGGTTGCACGTTTAGTTATGTATTCATAAGTAGTGACCTTATTATAAATTTGCTCTGGAGTATTTATATAAATCAAGGGAAGAACATGTTTTATGTAACTTGCGGTATTTAATGGGTAAGAAGTTCATTATGAGTTGATCACAGGAGGACTGTTGTGCATGTGTCAGATGTTCTGGATTTAAGGGGTTCCAACAGTTGGTTTCAAATATAATTTCTCGAATTTTAGTTTTATGTATGAAACTAATAGGAAATAATATAGGTTCCAGTATAAGATATCTTTCTTTCATGGAAGAGAGGGTCCTAAGAGATATGTACCACTGTTTGGAAGATTTTGATATATATCTGGTAAGCGCTTATGGTTTGGCCCTGCAATTGATGGTACAGGAAATTATATGGTAAGATGTGAGTAAATAAATAATGTCTACTTGAATCAAGGGGTCAGTAGAAGTATACTTTATCAGTACGACAACTGGTGAATATATGATTGGTATAGTGTCTTTACAGAGAATTTATGGAGTTATGCGTTCTTTTTTTGATAGTTCATGGGAGTTGACATATTTGGCGTGTTTCTACTTTCCTTGCTGCAAGTTTCCCAAGAAAATGATGCTAGTCTGATAACGTCTACAATCTCTCAGCCGCTCCAACCACTGTTCCGGGGTGTTGATACCTGTTGTGGGGTGCCTGCAAAACAATGTTTGAGGGTGGTGGTGGCCGTCAAGCACCTCCCGGTGTGATAATCAGTGATTGGAAAAATGGAAGGCAATATGTAGAAGAAATCTAGAGAGTGTAATGTTGCTGTATTTTTTGTGATTATAAGTGTGTAGCGGAAAAAGTCTGTATATGACCATGAACTGATGTATAAATGTATTTATAGGGAAGTCATCCGGGTACTGTAGCACTACAGTGAAACCGCCTACTGTAGCGCTACAGTCGAAGGATGGTGTTACCTTGGTACAGGGCTCTGCTATTCCTCCAACATGCTACAGTGGGCGGCGCTACAGTGAGTTGTACCTGTATTGTGCAGTTGTATGTGTACTAGGAAGCAATGTCTGAATTTTCTTATCAGCATGGGTATTTTTATAATGATGCTGACGGCCACGTTATTTTCGTGTC
>Isoform0057859
GGGACTGACATTCTTTTTCGGTCTTCTGATCATGTTTTCGGCATCAACCCCTCACATACATATACATATCGATTCACTCTCTTCTCTCTCTCTCTCTCTCCCTCTCTCTCTTTCACTCTTCTAATTTCCATATCATCTTCTTCAAAAGTGCCACCAGATCTGATATTGAGTCGTTGGTGTTATGTGATGATGTTACCTTTTCCTTTCTTTCAGATCTGAAATCTCTATGTATTACCAGAGATGACAATATTTTTTGTGGATATACTTCAATGGAATTATTTAGTTCACAATACGATGTTTATTAAGAACGATGCTCTACTTTTATCGTTGATATGAGTGACTCGATTATGCGGCTGGTGATGATTACGAGGGAGGTGGTGGTGGTAGTTGTAGATGTCGTGGAGGTGTTATGAATCGATGGTGATGAACAAAAGAGATGGTGGTGGAGATTTGTGATTATGATTAAAATAGATTAATGAGAGATATGCTATTATTTGTTTTTTTTTTTTGTAAATTTCATTTAAAATTTTTAATGATTTGTGTTTAAATTTTGGTGATTATATGGCGATGTCGGGGTGGAGGCGAGGAGGTGGTGGTGTGTGACAATATGGTGGTTTGAACTTTGGTGATTTTGGTTTTTAATTTGGTGATTCTGTAGTCTTGTAGTCCTCCTTTCGTAGTGGTGCAAAGCAGTTGGACTTAAGGTGCAAGGACGTGGGAGTTTTGGATGTCTTATTTTTTGATGTTCTGTTTTCCAACTAGGGCTTTTGGCATGGTCATGTTTTCAGTGTTTTTTTAGTCTTACCTTTATGAATCTCTTGGTACCAATGTAAATTGGTAAGTGTTC
>Isoform0062437
GGGGGGTTGTGTGTGTCTCTGCAATCTTGTGATTGTGTGTATTTCCGCAGCGTATGTGTATATACATATGCTTGGTTGCTGCGTTTTTGTTCTGTTTTGTGGAATATTTGGTCCTGGTAGTGTATTGTTATTGTGGGTTGTTTTACTGTAAGAATGGTTGTTGGGTTTGTATGTGTCGTGTTAAATGGCAGTAGAGTAGTAGTAGTGTTTAGGTATTTAAAGTTAGTTTTGTAGTATGTAAAGTATGTATGTGCAGTGTGCGTGTAATTACGCTTGCTGCGTTTGTTGTTGGTTGATGTTGTAGATCGAGGTGATATGGTGGGCAGTTGTGTGTGC
>Isoform0038381
GGGGGTATGAAAAATAGCTAGATAAATTTAATAAATAATTTATTATGAATAGTTTATGTATTATACATAACCTTTTATGTGTTTATGCAATATGTGTAAAGTATTTTATTTTACTTTTCTTTTTCTACTTTTCAGTGATTTTTATTATATTGATTGTCAGTACTTCTTATTCTTACGCCCGGTTGAAGACTTGACCTATTTTTTTAAAAAAGAAAAAAGTAGATTTTCTGTCTCTCTCCCTCTCTCTCTCTTTCTCTCTCTTCACCTACTTACCTCACTACTGCCTTAATTTCTTGATCTCTGAAGACTGAGAGTATTGAGTTGCTGGATTGGACGCGCACACACCAGTGTTGTTAAAGGCGCGATTAATGACGCTTCGCGCTTAGGTGCAAGGTGTGCGATTCTAAAATTGTCCAAAAAGCGTTGGTGAAGCGCGCTTAAGCGCAAAAAGCGCTTAAGCGCAAAAAGCGCTTAGATTAGTAAAAGACAAAAATACCCTTAGAAAGAAAGGTAAAGAAAAAAAACCTTATTTTTAGTGTTTCACACAAATGCAACTCATGGAGCATCTTCTTCAAGTTTAATAGATGAAGATGATGAAGAGAAAGAGCGAGAATTTGAGGGGCTGGAGATTGAGCTTAATTATTTCGAAGCTTTTGAATTATTGAACATTATTGATTATGCTTCATTATTGACATTTTTATTATGTTATATATGCTCCCTATCATGTTTGAATGTGAAGATTATGTCAAGTATTATTTTCTTGTTAAATTTGTGATAAAAAAAATTTGGTCAAAAAACACGCGATTAATGGCGCTTCGCGAGTCGCGTTTCAGGATTGGGTCTTGCGCCTTTTTAGAATATGCGCCTTAAACAACACTGGCACAGACCATGTTTGGTGGCTCACGGTAACTGATTGATTTTCTTACTATTAACTCTACCATTCTCTTGTTTTAGATGATTTGCTGAGTTGATTGACAGATTAATCCCTAGGTTCATTGGATTGAGCTGAATAATTTTCCCAGGGTGTGCTTATTCACCAATGGAAGTTCTTATTTAATATTTTTCATAAAATTATCTTATTCATGTCTTGGTCTTTTCTCTGTAATGTTTGCGATGATGATAAATTATTTTAAAATTGCTAAATAAGCAAATCAGGAAAAAATTATTCTAGTCAAGAAATCATCACAAAAAAACAGTGGGGAAAGTTAATAAAAAAAATTGAAACAACGAACCTTAATTCTCAGCTTTAGGCAAGCCTTCGACCATGGTCTTTGCGTTCATTCTCAGTAGCCCAGTGTCGTCTTCAAAATTCTTTCAGAGGATTAGCATGGTGAGAGATGCAAGCTAGGTTTTTTTAATAATCTGGGTTAAGGCTTAACCGTTCAAGCTGGTCCAGAAGAATAAGAAGAATTGATAACCGAAAGAATACAAAGTTTAGAAAATTAGAGTAGAATAGAAGTATTGAAAAGTAAAGTACAATACTTTATACTTCTATACATGTATATAAACATCTAAAAAGTAGAACAAAATGCATATACTGTGCATAATAATATACAGATTCATTTTTACTCTTAAAAAATTCAGAAAAATGTCATACATTGCACTACGCAGCTTAAAGTGTTAAAGACTTATATGAGACTCAGGAAGGTTATATTTGTCAAGGGCAAAACAGTCAGTTCTGGTGATTAAGTGAGAGGAGTTATATTAGC
>Isoform0023648
AGGGCAAACACGTTTTCTATCTTCTCTCTCCTTCCCCCCTTTCTTCTTCAACCTAGCCGCAACTAAAGAAAACTCAAGATTGTACATATTTCTTGATCTTTCTTTACGTTTGTGGCTAACGCTTTAATGCTTGAAGCTTTAGCTTCATGTATTATCCATGTTCTTGAGTTTCCCAACTCACAAAACCGGTTTGTGTAGCTTTTAAACCTGCTCCTGGAATTTTCCCGAAGCACTGTTCATCAGCCAAGAAAAGCATGGATTCGCCTTGTTTCTTTGATTTTCTTGGGGTTTTTTGGTTACCCATTCATGGTTCTCTCATTTCCTTATGTTTCCTCTTCACAAAACCGTTGTTTAAGCCATCTAAGTTAGGTTATTGAACTGTTTTTGAGCTCTTAAAAACGCCCAGATCTGTTTCTTTAACCATTGGTTCTTGGCTTTTTCTAGCGGTTTCTGTGTTTTGTTCTTGAATCCCCCCCGTTTTGCTTGAAACAAGCTATAAGACCTTGTTGGCAACTTGGTTAACATCTTTCCATCAGTTCTTACTCATTTCTCAGGGCTTGTTAGTGCTCTAATGGTTTCATTCGGTGCTGGATGCCTGCTCTATGGGGGTGTTTTCCTGTCTCGTTCGATTCTAGTTTGGGCCACTTGAACGATTGATTTTGGCGGTTGCTTGGAGCTTTCTGTTTTTACAGCTCTCGGACATAGTGGCATTGATAGGGTTGGCCTGCCTTTTGCAAGGTTGCTAGTGTTGTTGTAGCTATTGAGTATTTACTAACCATGTGTTTATGTTGTGCTAACTGGTGTTTGGATGGTTGCAAATTTCTGGTTCGGAACTGGGGAAGGAATTCATGTCTTAAACGCTTCCCTCTCCTGATGCAATGTTTTGGTACCATTTAACCAACACGCCAAGGAGATGCCTTGACCTGTGTTTAATTGTTGGTGTGCACCAAATTGATGTGCATCTAGCTAGCAAGGATTCGTTTCTGTTTTGTTTGAAGGGATTACATGAGTTTTGGGAGTTTGCTATATAGTGTGGTATTCTCATCTGTTCGCCCCTGGGTAACATCTTCATCAGTCATGTTTTCTCTCTTTGGTGCATTCAAGCTTGAGCAACTTGATCGGAAAGTAGAGTGATTGTGTGTTGATGGATTTTACTTAGAAACTCGGTTCTCGGTTCTAGGGTTGATATGTGGTTGGCCTAGCTGAACATTCCTCTCTTGGCTCCTGATTTATGCTTCTACATTCGTTTGTTTGATACTATTACTTATTGGTTATTGGCGAACGGTGAGTTTTGCAAGCGTGCAGCCTTGAGCAAGTTGTGGGTGTGAATCTTGCTTAGTAACAGCTGGTGGGCAGTGGTATTATTTCAATGATTCTGGAAGTGTTTCTTGAAGTCTTGGTGGAATGGTTGCCTGCTCTCCTTAGCTCTTCGGTAATCACGCATTCTTACTTCTTTGTGCATTGTCATTCGTATGTGGCAGGTTCTAATTCCAGTTCTCTAGCATGCCAAGGAGATGCTTTGGCCTATGTTTAATTGCTAGTTCATTGGTTGCAAGGCCTGCCCTGTTTTGATTGTACCTAGGGGCTTTAGAATGCACTTCAAAGTTGGTCTTAAGCGCTTCCTGATTGTTCTTGGATTTGGAGGAGATTTATTCCGAACGGCAGTATATTGGCAATGGTTCGTTCCATCGCCCAGTGCGTGCTTCAGTCAACTCTTCTGCTCGGGCGAATGGGTTCTTCAGAGTCCGAACAGAAGGCCTCGTCGTTCGTTCGTTCGTGTTGTTCGGATATTCCTTCGCCCAGTTGGATCGGGCGAATGGATCTTCTGAGGCCGAACAGTAGGCTTGCTTCGTTCGCCTCTTGGCTGCACCAGTTCGACTTATTCTCTGGAACACTCAGTAGGTCTTGTTGCTGACCTACGGGTTTATCTTGTATTATCTTGTATTATGTCTTAGCCCCTGCGTGGGCACACATATGGTTCTATTTCGTAGTTTAGGAGCTAGTCTCCTATTGTTGTTCTCACCTTGGTTCGCCAAGGCGCATGGGTTAATCCCAACTGTACTCTCAAATATCCAAATTTATAATATATACAATACAAATTTAGC
>Isoform0063233
GGTACTTGTCTGTGTGGTTACTGCTTAATGTTAGAGCTTTTACCTTAAATAAACTGTACTGCTGCTTTTAATTTTTGGCTCATATAAAAAAATTCACTGAGGGGGCATATTTTGGAATATAAACTCAACTTGTTCTGTTAC
>Isoform0005251
GGGGTCTTCCAAATTCTTCCTCTTAATCAATTTTTCATGACCTCCTACGACCTGCTTTTTCTTCTTATCAAATGACCATACTTTCATTAGCAGGGATCTGTTCTTCCTTAGTGACTCGAATCTTATATTCTAATGAAGCTATTTCATCGATACTTCTCTGTCTACCGGTATCGAGCGCGGTGATGGGCTTTAGAGGAACAATCTGACATTCGTTGTCCGTCCCCACCTTTGCAACCACGAACGGAGGGTTTGAGCGATTCTTGATGGGGTTAGGATCCCGAGTAGATTTTGGATAGGTGTAGAGTACGTATCCTAGTTGTTTCTATGATGTTTCTTCATTTTTCTTCATTTTTGTTTTGGTTTTGGTCAAATACATGGTTGAATAACAATGTTTATATTGTGATCCTTTAAGCAGTTTCCACGAACATCAACACTTATTGTTACAGAGACTGAGAGAGAGAAAAAGAGAGAGAAATACAGGGATAAAGACTTTTTATGAGGAACCCCAACACTTACTCGAGCTTAATTGGCCTCATATGATATCTAGTTTCATTCAGGTAAATTAATCATTTGCAGTTTTTAACCCATCCCTTTCGATTAATCCATTGAAACAGCTTTAGCAAATGTGCATATATTAAAGTTATGTTTAGTATATTTATGGTTTCTTGAGGTTCTAGTAATAAACAGTTGCTTGTTGAAATGGTATCCATATATGAATTTATGGACATTCATATTTTGCTCCTTCTTCACTCAATACTTTCAATACTTAGAGGTACAAATTTACACATTTTGTCACATTCAAATTCGTAGTTCTCTTATTTCACCTAGCTATACTATCAAAGTTTATCATATATTGTTTGTTTTTTAATTAATTAGAGCTTAATTATGTGATTGTTATATTTGATTTCAACTTACAATTTGAATCTATTTTGTTGCCAATTATATGTCTATTCTTGTTGCTTTAAGTGATTTGATTTGGTATATAATTCGATGCACAACTTGCTGTTTGTTTTAGATTGATTTTTGTTACTTTGTTAGCCGTAATCATTTAATTCGATATTCGATTGTATGTTGCTTGCGCTTTTTTATTTGTGAATTGTGTTCTCTAGTTAAGCATGCTTTTGAAAGTTTTACACTTTGTCAAGTATCAATTTAGTTGATTTGTGAATTGTGTTGTCTACTGATTTTTTTAATTCAATTGATTATAGCTTGATCATTTGATATCTTAAATTAATTTATTGCACAATTTGAATCTGTTTTGTTTCCATTTATATATGTGTGTTATTTTTTGTTTTGAGTGATTTGATTTGGTATATAATTGGATGCACGAGATTGTCATGGATTGATTTTATTGCTTGTGAGAATTTGTGGTATAGCCAGTATCTTATCTAATTCTGTATATTAGTTTGTTTTTTGGACTGTTCTCTGTAAGCATGATTTCAAAACTTCTTATGCTATATTAAATTTGTGGTAGCCAATGGTTGTTGTTAGACCACAGACCAGAGGTATGTGCATCGATATCTGCGTAAAATTATTTGGCTTTAATCTTTTTTTTTGGTTGTTAATAATAGTAGTGTAGGTGGCATGTTGAAATGCCTTCCATAATTGCAAATTCTATATCCATATTGTTGTATTTGAAATGTGTCCTACTCTTCTTAACCCTCTTCTTAACCCAGCTCTATAACTTTTCACAGTTGGATCTTATTGTAGGTTTTACTTTGCTGGTGCACGTTTTGGAATATTGGGTTGGCAGGGGTATGCTGCAGATATTGTATGTTCAAAATTTAGATAATTTTGATTTTAGTGAACTAGTTATTTTGTATAACTCGAATTCGTTATGTTAACTGGTTTACTGACAAACTTGACAATTTTTTTCCCTTGGTAACACATTCTTTAACGGAAAGGCATTACACTTGGGAATTGATATTATCTCCAAGAGAGGTGGGGGTTGGGGGAGTAGGGGTCGGTTACTGTTTTGTATATTGAGCTTTAAATTTGCAGACAAGATACTAAATATAAACCAGTGATTGCAGAAACAAATATTCAAATTAATTTATATAAGACCATCTCTAACTTCTAGATAACCACACCTTGGTTATGCTTACAAGGTTTATAGGTTACTTCATATAAGGTCTGATGTTATGGTGCACAGGACCAATAGATATCTATAACTTTATTAGGCTATTAGTTTCTCTTAATGTGTTATTGCTGTAGCAAAAGTAGGCTCCTGACCTATTTCTTGTATAAATTACACTTTACTGAAAGCATCATTCTTCTTCTAGACTTTCAGTGATGTGGAGTTCAGTCTGAAGAACCACTGTGTCTAGTCTTGAGCTGTTGTTCTCTGACTGGCCCTAGGGGAACTGAGTACATTAAGCGACCAATATCAGTTGCTTTGGAGTAACTTTTGTAGACATTTAAATGACATTTTGATGGGGTGCAATGCTATTTAAAAAAAAGTTGATGAATATTATTGAAAGCTTATGCTGGACGGTTCAGCTATAATATGATATGTATGCAATATATATATTTCTAATTGTCACGCTGGAAACACATGTAGACTTGCAAACTAACCATTGCTCTATGTTTTTCACGCTGCTGCTTTAAAAGGAGAAGCTCTTGGAGGACTTCCTCTAAAAGGTGCTAGCCAAGATTCATATTTACGCAGAAATGACACATTTGGTTGTCGCGTGGTTGGCGCTGATGAGGACCATATTTGCGCTCTTTAAGTTCTGCAGAATGTTACATTATCCCAAAGCAGACAGATTTTTTTATTGTGCTTCTATAAGATCATTTCCATGCCTTTGCACAGACCCAAGTCATAAATATTTTATATTAAAATATTTGATGCTTTGCAGTTTAGCTACTCAGCTGCAGAGCTACCATGATGGATCCAGAACAAAACTTTGGGATGCAAAGCAAAATATACTCATTAAATAGGCTTGTAATGTTTATGTTATTGAAGTCAATATAATAGTAATCATAAATTATATATAGTATTACATTCTCATGTATTTTAATTATACATTATAGGTGTGTGCTTTCCTACGGGAAATGGAATGTTCCGTGCTGTTCATATACCTGAAGATGAAGCTGCAGGTTCTTTTAAATTCCACAGAGAAGGCAGCTTACCTGATTTGTGTAGAAGTTTTGAGAAGTGAGAAAGTGAGGTAGTATGCAAACTGCATTGTAAATGCTAAAGTTTAAGAATTAAATGTTATTGTTAATGGTATTTTTTTTCC
>Isoform0062015
GGATGACGATGAGCTCGACTTGGATGAGTTAAATGAACTCGAAGCTAGTTTGTCAAGAACATCTATTCAAATCCGAGAGCCTGGTCAAGCGGCTGTGTCTTGAAAAATAGGTAAATAGGATTTCTCTTCTGCCAACTGCTGATCCAAACTACAATTGGAGGAAGAGGATTGACACTTGAATTAGTAAAAGACTATCTGATCAACACTTGGGTTTTACTTGAGTCATTACATATTTTTACGGAATGAGGCAGAACCCAGAATTTGAGCCCAATTTTTCGATCAGTGCTTCCTAGTGTCAAGTGTTTCTTCTGTTTTAAATTTTAAGTATTTCGTGTAGTAGATGTGTATTGTTGGATTTCTCATCAACCTTTACAATTGAACTGAGAAAGTATTTTGGATGGAACCTCCTTCAAAAGCAG
>Isoform0062945
GGTGACTGAAAAGCCTATAATCAAGTATATTTTGATCGGAGCTCTAGGCCTGCTTGTTATTACATCAAAGGAGTAGGTTTTGAGTTTTTGTTGTCTCAGATAGCTATAACGAGCAGCGGGAATCATGTTGCATGTGTACGAAACCTGATTGTAACATGTAGATTTGGACACATACATCTGTCATTAGTACAGCAGTGCTTGATTAAATGAACTTATTTATTTCTGAGACT
>Isoform0062312
GGCAAGGTCCTTCCTCCACAGATGTTGAAGCAGATTGGTGGTATGGGCGGCTTACAGAACTTGATGAAACAAATGGGTGGTATGGCAGGTGCTAAAGACATGATGGGTATGTTTGGAGGCGGAGAGAACTGACATCTTCCCTGTTTCCTGGTGCAACTGCAATTTCCCCTTGCTTGGGGTTACTAGATTACGTGTAAGCTGAAATCAAAGAAAGCGAATGCTAGAACATAATGAAAAATGTTGTTAAATTTAAGTTGGCATTCTTTTGTAACGTACCTTTAGCCAAAAATATTTTCCAAACTTTCTTGGGTTAGTTTAGTTTATGAAAGTGTTTTATGTCAACAGTTTCTTTCACTATTG
>Isoform0062313
ACCCGTTGATTTGAGCTTGCTGCTTAACTATTGTGGCAAGAAGGTTCCCGACGGTTTCAAATGTGCCTAAGTTGTACTTAAATATACGTACGTTTATGCTTCAATTCGAAATCTTCAAGTACTAATATTATGTCAGTGTCATGTAACTGTCGTAATCTTGCATCGAAAGTTATGTTTTGAATTAAAGAGGGGGGCACCTCGCCCTCCTTCAGAATCTGTAAGATTCTAGCCTACATGTATCCTTTTCCATTTAGTAATTCAGTTCATATATATACAAATAAACTT
>Isoform0063004
GGATTCAAACCTAAAGATTTGGGCGTTTGGAGGGCATAGAAAAGTGACATGAGTATGCACTATGCAGTCATCAGCAATATTTGAGTTCCTTCATTGTGCATTCCTTGTATCCCTTCTTGATGTAATTTTGGTTGAGAAAGCTGTAGTAGATACTGTTTGGTGCAGTGCCAACAATTTATTTATGAAATATGAAACATATTTTCATCAG
>Isoform0015765
GGTCATGAGTTTTGGGTTTTGGAGCGTTGCAGAAGTTGTCCCATAAAAGTAAAGTCCGTTCTAGCATTTTGGATATATTAGAATTCATATAAAAGTAATAGAATATAGATGCATCCTGTATAAATGTAATTGTAAGGTTTATAGATTTTTTATGGAGAATAATGATTTATACAAAACATGTTATCTTAATCCAAATTGTGTTTGGTGAATCACTATCCAATTAAATATAAAATTATATTTTACTTTTCACTTAAAAAAGTAAAAACTTATAGAAATTAACTTATAACTGATCACTTTTACATTATGTACAACAGTATATTAATTTTGTAACTGGTCATAATTATATTTGTTGGAAATGTATAAGGATTATCTCAAGTAATTGAAGTTAAATGCATCCGGATAATATATAACAGCAAATAAGGATTTATACAACGCCACGAATCTCTCGGTTCTGTTAGCCCTAGGCTTTAAAGTAGCAGGACTCTTGTTTAATTCCCATAGTATTTTTTTCTTGGTGCAATGTAATTTATGTCCTTGTGCAAATTAGATACTTGTTATTGTGTATGATAATTAAATACTTGTTATTTTAATTTCTTTTATTTTTTGTCATTTAGTTTTACTTTAAAAATAACTAATGTTTGTGGGGTTTTGACATATTGTAACTATTTTAGCAATTTTGCAACTCTATCTCTTAGCGTTCATCGGTGTTAACTCAATAGTTTTTTAGAAAAATATTCATGCCTCAGACTCTTCTCCTAATATAAGCCCACTTGCCCTACTTATACGTTGCCAAGACTTTCAAGGTGTATTGTGAAATCGGTCTATGCTGTTTTAGAAGTGGATAAATCATTTTCTCTTTTTCAACCAGTATTGAACTGACTCAATCTCTATCAAAACAATTATCTAGCCACTTCGCCTTTTGCTTCTTTTCCTTTTTTTTTTTTTTTTTTTTTTTTAATTGACTGTGCAATGTCCGTTTTCTTAGACTTTCTAGGTTACCCATGTAGCAAGCTTTGGGTCAATGACTCCCAAACCAGATGGTCTTAGGGCATTAGGTGTTGAGACACCCCTAAGGACTTAATTACTCGAGTAACAAAGGCCACAAAACAAGACTAGTCAATTCACTACTTATGCCCATTCTTTTTCTTCTTTTCCTTTAAAGTTTTTTTTTTTAAGCAAAGGCATGATTCGACATTGTTCTAATATGTGAGTTCTCTCTCAGGTATCGAAAACTATCTTATCCATCTTCCCAACAAAGACCTTGTGAATAGTGTGTGTCGTCTTGGAATTCAAGGCAAAATCTAAGTATGTCACAAGTTTGTGAAAATCACTATGCTCACAAAAGTCAAATTGTCTAAAGGCACTATACATATAAGATTTTTGAAAACCAGTTAACACCAACTAGTACCTAAGTTCAAAAGTAGACAACTTAGCTAACTTCCTAATTTTTTTTTGTATTTAGATGATTTTTTTTTTTTTTTGAAGATGACAGAATAACAAGATTAAAGCTAATCACAACTAACTCCCCCCATATCAAAAATCTACATTGTCCTCAATGTAAAAGAAAGGGATACAAAATAGAGCTTGAAAGCGTACCATTCTTCCACCACGGTAAAGGAGGAGAAACTCGAGAGTCACTCTAAATCCTGTTTACAGAAAGAAAAAAAACTATACAAAACAAATTATACAATTGTACATGTCTCCCCCATATCAAATCTACTATCCAACACCTTCCTTAACTAGGCCATGAAGTCTCTCCCAAAACTTATGCTTACACCTAAGAAGAAGGTGTTCTAGATGTAAGTAGTTATAAAAAATGTGGCCTTGAATGTCACAATCAAGGTTATAAACCTTGAATAAACATTCTCCCTTATTAGATTTCCTGAACCAAGTAAGTGTTTCCTTATATTGTTGAAACTGATTATTAACTTGGGTTTCTTGGTCATGAACAATAAAAGATGAATCAGTATCATAGGCCTTCAAAAAACTAAATTCATAAGTGGGAGGAAAGAGTGAAAGTCTGTGAGGCTTTGCCATGAAAGGCTTTTCAATGATCCTAGGTTTGAGATAACTCTCCTCACATTGGGTCTCCCATTTTTCAGTAATGGCGTTTAGTTCCTCAAGCATTTCTATTGATGACATATCCCTAAACAGATCTTGAAGTTCGTCATTAGTCTCATGTTCTACACTAAACTCTTCGTCAAAAAGAGAGTCAATGCTAGCTCCTATAAGGGTTTCGGGAAGAACTAAATGAGATTTATGAGTTACTTGTTTGAGATAGGAGATATGGTGGAGAGTGGTAGAAGGAGAAGGTAAAGCATCTCCCATGATGGTGTATGAACGCGTGTCACTTAAAGTCTAACGGGTGGACGAGTTAAATGTCCGCTAGTACTTTTCTTCCTAAATGCATATACTAGGAAAATATCTAAATTAACTAACAACTAGCACAT
>Isoform0044730
GGTGCTCAATCTATCGTTTTTACTTGTTCATGTATACAGTCTGAATGTGGTAAGCACTGCAAAACTAATACCAACATAGGGATATCCTTTTTAGAGGGATGCATTGCGAAACAATAAGACAAAAGGGAAGTGGTAGGCTTATAAGGTGCTCTCTTTGTTGACTTGTGCTAGATTGTACGGAGTAATATTCTATGAAAAATAAAAGAATTAAATATGTGTTATGCGTCTGCTGTATGATGATTACTATTGTTGACAGTGCCAATTAATGCACTGTTTTCTGATTAATAATTTCGTATTTCAATTTCCTAGCATTAAGTTAATTACAGCGTGTTCCGGAGTTTTGTTTCAGAAAGAACAAAAAATCAAGTAAGAGTGAATAAATCTGAGAAAAGAACCAGTCTGTTTTCGAATTTTTGAGGAGGAAACACTGTACAACTTTGTTTCTTTTTTCTCTGAATTTCCTCCTCTTTTTTCTCTTCTTACAATATGGGAATACACTGTTAGGCAGAGCCGATTGCTTACATTTTTTCTTTTTGGAAAAAGCTCCTCCGACGTGTTTGCTTTTGAGCTTGATTGTGACCTGCCAGTGAGCTCAAATGAGAACAATACCATATTTTCCAACAAGTTCATCTCCGGCCAGTTCATTTCCGAAAATGCAAAGTTGAATAACTTGAGTTTTATTTATATTAACATATAACATATGCATACAAACATATGCATACACTAAGTTAAACTTTTTCTTTATCTTTTATTTTTTGACATTTAGATTTTATTTGGTTAGAGTGATTTTTAGATAGTGTTCTAAGTGTCAATTTGATGCAAAAGATGTAAAAATGGTGGTATTGTGAATTGTATGTTATAGATGCATATTATTTGAAGATCGATAAAAGGTCGCATTATTGTATTAGTAAGTTAGTTTTGTGGTGTGCAAAAAGTAATGGAAAGGTGCAGAAAATTCATTGGGCAGCAGATTTTGCTGTTTTTTTTAAATGGCGGTACTTTAAATTCGACCGGATTAGGTGGAATTTAGTTTTTTCGATCATTTGGTCGAATTTTGTATTTTCGACCGATTACGGTCGACTTTGGTAATTTTGATCAATCTCGGTCGAATTTAATGGATTTCGAGCGTCAAATATAATTTTTTTGTCAAAATTTGAATTTTAAAATTTTGATCGAATTTATATTTCGACTCCCTTAGTTGCGACATGTTGAAATCCGGTCGAATTTAGTTAAATCCGATCATATTTTTTGGTCGAATTTAGCCGTTTTTCTTGTAGTACCGACTTGAATTCGAAAGATGAAAGATCTTTGAGTTAAAATAGACTGAAAATGTAAGATTTAGATACAAATAATATTTACTTAAAAAAAGGTTTTGACATCATTCAAATCAATAGCAACTTTATGTTATGGGTTGAGAGTAGCTCGTCCCCAATATCTTGGTTTCATTCTCACCTATATCAAATATGTATCCGTCACATGTACTAACGTCTAACGTGTGTCGTTAAATTAATG
>Isoform0031698
AACTTGATTCGATTCCTGATCTCAAACACAGAAGTTTAAAGCCATACACTTCCAAACACGGTCTTATATTCACTGTCTTATATTTCTTCTGCAGTTCAATCTTTTCAAAAAAATCTCATGAATGGTTTCGATTTGTATTAGTTTTGCTTATGCTGTGTTTGGCTACAACTCAAGAATCAAAAGAAGAGGAGCTGTTGAAGCCGACGCTCATGGCTCTCATCACAAGCTCTTCCCCACAGCCATGTTTTAATTGGTATATACGTTCAAAAATTCCGAGCGCGAACTGGGATTGTCTTCCACAAGGTCGCTGCAATGACGAACGATGGGGGTGGATATGATATGACCTGTTACGAAGCAGCATTGCGAAGCCTCCTGGAGTTAAGTTATGGGTATTTGAGTTGAGTTATGAAACATGTATGTTTTGCGTTTTCTTATTTAACGCAATTATAAGATGCGTTTTCTCTTTCTTTTTTGGTTTATAATCAGCCGCAACGCAAATTATGATTGTGTTATTAAAGAAATGCAATTTTTATAAGCTGCTTTTTTATTTCAATCACAACCGTTTAATTTCACCCGATCATCAACCCGGACTCCAATTTTTTTTTAAATACAATTTATTATCATTTAACGTCACACATTACCCCACCCACATATAAATTACAAATATTTATATAAACCACTGATTGTTCACCTCTTAAAAGTTTGTTCTATATCTCTCGTCACTAAAATTTGGGGCAAATTTATAAAACCTAGAAGTGAGAAAAACCAATTAGGCTTGAAAAATGTCTGCAACAGCTGGAAGTCAAGGAGGTGTTAATCAACACATTCATGTTAAAGTCAATGGTCAGGTATGTATTTTTCATTTTTTTCCCCTTAAAAATTCAACCTTTTTTAGTTTTTTCTAGTTAAAAACTGAATCTTTAAGCTGTCCATTAAATTATGTTTCTATATCTGTTTACGTGTTTTCTGTGATTGATATTTGTAATTGTATCCACAATTTTTTTTGCGATTTTTCCTTAAAAAAGTATGTCTTTTTTAATTTTGCTGGTTAAAATTGAATCTTTAAGGCGCCCACTATATATATCTTTGCGATCTGTTTGTATGGGGGATGCGATTGATTTTTGTAGTTATATCTTCACTTGTTTTTGCAAAAAAATAAATTTTGTGTGTGGTGGCAATTTGTAGGTGTGAATGGGTGTTTGTTTTTATAGCAAGTCTTATAATGTTTCATTTTTTACTAATAAATTCAATCATTTTCAATTTTTCTGATTGAAAACTAAATCTTTGAGTTGTCCACTAAAGATATGCTTATGTATATGTTTACGTTTTTGTTGTGGTTGTTTTCTGGTTATATTTACACTTGTTTTTTGCAAAATATGTTTTGAAGAATTAATTTATTATTAATTTTGCTGATAAAATTTCAATGTTTAAATTTCCTACTGAATATAAGTCTATACATCTGTTTACTTGTTGGGTGTGATAGATTTTTGTAGTTATATCTTTACTTGTTTTGCTATATATGAACATTTGTATCTGGTGTCAGTTTGCAAGTGTAATCTACTAATTTAGTGTTAGTTTCATAGCAGCTATGCTAGAGAGAGAGTTGTTAATTCGATCTTGAAACTTTTTAAATTTTTTACCAAAGACATTCAATAGCTACAAAGATAGTTATTAAATCATTAGCACGGACTTTTATATTTATTCCTAATAAAAATCAATCTTTAGATTGCCTACTTAATATATGTTAATAAACCTGTCCACTCTTTTTTTCTGCAAAATATGAAATTTTGTGTGCAGTGTTAGTTTGTAAGTATAATTGGGTGATTTCTTTTACAGCAGCCATGCTTGTGAGTTGTGAGAGATTTATTAAATCTTGAAGTTAATT
>Isoform0029144
GGACACTCTCAGCCTCCCTCCATCGCATCCTTTACATCTTCAAACTCTATGTTTGTTCTCCCTCTTTCTTTTACTACTCAAAATTTTATACATACAAAATATATATATCTATAGTTTTACGAGTTTTGCACGTAGCACCCCGGGCTTCTCCGAAGGCATCAATTTGCAGGTATGAAGAAGCAAGCCCCATTGCTAGTGCTATATTTTCGCCGTCAAGTGTTGCAGTTTAGCCTTTTGTACCTTACTTATTCGTGGCTTCTCTTTGTGTCAAGTCGACGGCTAAATCTTGGATTTGATAAATTAATAACGTCTCGGTATATATTTATTTGCACATATATGTTATATGATTGTGTTATGTTTTGCCTCACACACCTTTAGCCTTTTTTCTTTAATATAAAAAAAACACAGGAAAAAAGGTCTAGTCATTGAGGCATATATTTAACTCACTGCGGTGTTTTAACGTGGAGGTTTAATTAATTTCATCATTGTTTTACCTCTAAATATATCCGCTATATCTCTTTTATTTATTTATTTTTATTCAAATTTATACTTTTGGCTATGATTATAAATTTATCCGCGCTTCTGAGAGTGATCAATGAAGCATAAAGGATAAAAATGGTTGAATTTCTTAATATGAGCCTATATAAGATTGTATTTTTGTTTAAAAAATTGGCAGTGATGATTGAAAACACAGCTTTAATGCCAGTTCTGCTTCAGAAAATTCTTGATTGATAGAGCTGAATTTAACTGAGCCTAATTTTGTACATTCTTCTTGAATTTGCAATAGAAATGCAAATGACCTCAATGTTAAATTTGTTAGAATTGATTGTTCTGTATGTATATTTGTGTGTATTGCCTGTGATGAAATAATCCACTGGAATGAGGTGTGGTGGAAGCAGGACCCTGTTTACAGGGAGAACCACCTGTTGAAACCACATTTCATATGATATTTCTGGATTTTACTGAGGCTTGTTTTTTAAAACACTGTCTTGAAACCTGATATTTTATACATACATTATTTTGTATCTATATATCTATAAACATTTACCACTTAAATTCAGTGATGCAATGAAGATAGAATATCTAATCCCAGCTCTATTAGATTTTTCTTAGTGGAAGATCAAGGACTACAATGTATTAAATTTATCTGAGCTCACATGATTTTTAAATTTCAGGTAATCTTATTTTCTTTTGCAAATGTGTTTAATTGTCTTTGAAAGTCATGACTTTAATGAATTAAACCTTTGAGTTTTAACTATACACTATGCCATTGTAAATAATAATGTGGGCTTAGTGTCTGAAAAACTCGTAAAGTTTTGTGATATCATCAGCCTCTTCCTAAGTGTATTCAACAGGACTGGGGTCAAATCAAAGCACAACATTTCATAATGTGTTATCTATTTTATTTAACCTTTTTTAATCGGTTTAATATGAGTAAAACAAGTGTAAGAAATATATTGTGCAATTCGTTAGTAATTTAGTTGAATAATACTTAATGTTTCGGAATAAATCTGAACGTCTATGCTTAACAAATTAGATTCTGAAAAAGAAATGATCTAGGGATCAGATTGAGAGTAGAGCCTCATGCAGCCTTTACAATCTCTATACTATGATATAAACTGTGAAGCGGTTTCAAGATTTTCCAAGGGATCGGTCAGAACACTACACTTCGGAAGTCCAGAAACAGTAACATAAAAAGAGATATTACAGACCATGCAATTTTGAAAGATCGTTGTATAAATTTTGGCATACGGTTCAGAATCCCTTTTGAAAAAAAAAAGAACACCTGGATATGACTTTGAAGTATCTTTATGATTTGGTACCAAACCCGAATGTTTTTGAAGTTTTTACGACATGCCATTTTATGTAAAATAGAAGCTGTGTAACAAAACAGAAATAAAGACATCATAGGCGACGATAAAATTGTACATTGAAGAATTCATAGAAAATCAATGGTCAAGTTTCATTTTGATTT
>Isoform0046995
GGGGCCACGAATAACTAATAATAGTATTGGTTTAACTAAAAGATCTCTCAAATTTGTTTACAATCAAAGACTGCAATAGGAGTGCGTAGAGTTTATCAAACCCTAATCGAACCTCTGTCCGATTTAATTTTTTTGGCGAGCCTCCGTGAAAACTGACCTCTTAATCGTATTCTTCATCTCTGTTTTCATCATATACGTGAGTTTTAAAGCCAATATCATCCATTGTGACCTTCATCTTTCAAGCCCTAATCGAACTTTTCTCCGATTCTACTTTTCCGATGAGCCTCCATTAAAATCGATTTTGTTCTCATCTTTTTCAGTCTCTATTCATACGTTTTCATCACTAAAAACACTCATTTTTTGAGCCTCAAACAGAAACCCCCAAATCATTTTGAATCCCTAAATCGAAAAGTTCAAACTCTCAAATATTTCCATTTCATTCAGTTTATCAATGTTTCAATCTCATTTCTCGAATATATACAAGAAAAATCGTATATATTCATAAACCCCCCTCATTTTGATTCGGTTCTTGCTTGTTCCTATTGGTTCAATGTTTTTATGGTTGTTCGATGTTCTTGGTGACAACTCTGAGCTAAATTGTAGATCTTTAAACGACGAAGCTTCGTTCGTTCTTTTCCCGGTGTTTCCGATTTATTTGTAAAAATCCGAACACCGACGCAGGGGTTAACAATTTTATATATTTTTATATACACTAATACTCACACACTCATTGTTTGATTTTGATTTTTTATTGTTTAAATCAATACTAACTCAATTATTTTCTTGTGTGTGTTACTCGGATGAGTTCACTGCGTTGGTAGTACTTTGTGTTGTTGGTTTCCATGGATATTATGATGAATGTTATGTTACTTGAAATGATTAAACGTTTGTGTTTGTGAACGTCTTCACAAACGAATGGTATAATCCTCTCTCACTCGGTTTATTCGATTAATCAGCTTGGTAATCATGTGATTATATTTTGCTCTGTTTTTGGTTAAGTAGAATGTTCTCATTTTTAAAAAATATCATTTTGCTGTATTATTGGGACTAAATCGTTATTTTGTTTCTGACAATAATCTCTTAGTTTGTGATTATTTACCTGGAAAGCTTAAAATGCTCTTTTCTATTAAATGATCAAAGCTTTAAACCTTTGGCAGTAGTAACCGATAATATATATAGTATATACTTCTTGTCTTCTTGCACATGCATTTTGATTTCTCAGTCAAATTTTCAACAGGTGGTGGGCGATGTAGCCATTCAACTGCAAGAAGGGTCTCCTTTGACAGGAATTTAGTTTGTCAATTAAAAAGCCTACTCTCATGCTTTGTTTCGAGTCAAAATCTGGACATTTTTTGCTAGGGAGTTTATATATTCTCTGGTTTATTTCCACCATATTCAGGAAACAACAGGTAGGTGTCCTGTACTTGCAGAT
>Isoform0047216
GGCGTCACTATTTATCCAACATTTTAATATGTTAATATTCAAGCTTTTAACAATTTTTACAATTTCTCCCTTTCTTCCGATTAACAGCTCTGATACAAATTTCATCAGCGAGAAAACTGTAAATCGGACCTTTTTGATGAAAATAATAACAGAGCTGTTAACTAGAAAAAAGAGAGAAACTGCAACGATTGTTAAAAACATGAATAGTAAAATGTTAAAATGTTGGATGGATAGTGACGTGAATTGTAACATAAGAAATGAAATTAGAAATGAGTTAATGAAAATTGTTAACGGAATGAATAATATAAATAAAAGTAAATGTATACGATATGTAATAAAGTTTATGTATAGATATAAGATGATGATGGAAAGTAATAGGGGAAAATTAAATAATACGTACCTGAACTTTTCTGTCTTCGAAACACATCACTCAATCCGTCTATATTATACTATGCATTATTATGAAATATATCTATTTACCTGTGCACAGGTTGGAGTTTTTTATTTATACTATATATTACACTAATTTTTTCCACTAACTCATTTTTAATTTCATCTCTTATGTTACTATTCACATCATTATTTATTCAGTATTTTAACATATTTCTATTCATGCTTTTTAACAATCCTTACATTTTATCTCTTTTTCCCGATTAATAGCTATGATACCAATTTTACTAGAGAGAACATCAATAAACCGGACCTCTTTGGTGAAATTAGTATTAGAGCTATTAATTAGAAAAAAAGAAAAATTATAAGGATTGTTAAAAGTATGAATAGTAAAATGCTAAAAATACTGGATGAATAGTGATGTGAATAGTAAAAACGTGAATAGTAACATAAAAATGAAATTAGAAATGAGTTAGCGGAAAATGTTAGCGGAATGAATAGTATAAATAAAAGTAAAGATATAAAACATGTAATAAAGTTTATGTATAGATATAAAATGATGATGGAAAGTAATAATGATAAAAAATGTGTAAGTAGAAGACAAAAGATCATGAGTGCTGGCAAAATTAAAAGTATGAAAAAAAAAAGTTATATACGGATTGGTTTAAGAAAAATAGTACAATAATGATAATAATAAAAAATAGTAAAGAATCAATAATAAAAATATGTTGGATTGAGATGAACACATACAGTAGTAATAACAATAAAATCAATGATATTACTCAACAAACATAATACTTACTAGCAAAATAGAAATGATAATTGAAATATTAATTTTTATAATAATTGGATTATTAATTAAAAGTAGTAAAAGATGTGTCATAAAAGACAAAACATAAAAATAATTTTTTTATACGTATAGATAAAAAGATGGATAATAATCTACAAAAAAATCAAATGATAGCAGATAAATCTGTTACTTATAATAATAAAGATATTAATCAACATATTGAAAATCGTAGAATTAGTATAG
>Isoform0047603
GGAAATTCAATTAATTTTTCTGCCGAATGGATAATTACATACCCTAAAATTTCTAATGTGACTGCAACAATCCTGATAATATGCAGGATCTACGGTATCCTTGATCACAGACCAATAAAACGCATCAACAACCAATCATTAACCACCCCAGCGACATTTATAAGCACTCATTTTGAAAAAGTAAGCCAGACTTAAAACGATAATTCACTTTTAGATTAGACTTCTAATATGAAATCCATCAATATAATAAAGAATTAACCATAAAAAAGCATGATAAACTGTTGGTGAGATTCCAAGGCAGTATGAACATGAACTCAATGAGTCGATGATAACTCAACACTAGAACAAGACATGTAAATAATACTACGCATGCACAAAAATCAAGAGGATATGAAGAAAGACAAATACAAAGAATCAAAATACGGGAAGTAATTTTGAAGTCTGTTTAAGGGTCACTGAAAGAAGTTCATTAACATGTTCAAGCCTCAGTTAAGAATAAGCTTAGAAGACATTCAGAGTTTCAAAAGTATTGAAGATTCGGTATACAGTGCCACTAGAAGATTTCAGTGTATCAGCATTGACTACGACATAGACAGTGTAGGAATCTGAGATTCCAGTGAAGGTACATTGTTTATTGACAGTTAGTGTTCGAAGCAATCTGGACTGTCAATTGGAAAGCAATGAAGATGTGCAGATTGGATTTAGTGTTAGTCGTCTGTGAACCAGACCAGTTGCACGAGGCGTTAACACATTCGAAGATGATCAACATATCTATCTACAGGAAGAATTGGTACAGGTCAGACTTGGTTCTCCATGAAAAGAATAGAAGATTTACAGGAGTTATTAAGTCAGAAAGAATGCAGCTCATCCACTACAGTCAAACAACCAACAATTAAACAGCCAATGAATTATTCTAAGTAGAAAACTATCAAAAATGAATTAAGCAATTCGATAGTTTCTAGGCAAAACTATCGAAAATGGGAGAAAATGAATTCGATGGTTTCTAAGTAAAACTATCAAAAATGAATTCGATAGTTTCTAAGAAAACTATCGAAAACCAGAGAAAGAAATTCGATAGTTTTGGAGATGCTGTTGGTGGGTTTCACTTTTGGCTAAAACTATTAATTGTGGAATTCGATAGTTTTGGAGAAAACTATCAATTATGAATTCGATAGTTTTGGAGAAAACTATCAATTAGGGAATTCGATAGTTTTGGGATAAAACTATCAAAAATGAATTCGATAGTTTTGGTTTGTGTGGTTGTGGTTGCAGTCAAAGCAGTCAATGTTGGCGGCTGTTGAATTATGTGGTTCAAATTGATCGACAAATTTGATAGTTTCAAGTCTACAATATAC
>Isoform0063248
GGATTAATAGAAGCTAATTAGTACTTCCATCTAGAAAATGAGTGTTTCTGTTTTGCCATCTATTTATTTTGGGTGTTTGAAGTACTTTTAGGCAGTGACAATGGATGCTTACATAATTTTATCTTTTTGCAAGTTT
>Isoform0053163
GGGAGCTTTTTGTGAGCCTGTCCTCCACCCACCCCCACTCATCTTTCTCATCCCTAAGCTGGTCCTCTCATTATATAAAGCCCCCCCTCTCTTTCACTCTCACATAGTCATTTCTCTTCTCTCATATCTTGAGTTCTTGTTCTTATATCTTCCATGATCTATGATATATAAAGATCATGTTTATTTTTCTAATTTTGTATATAATTGTGTAAAGGGTCTGTGTAAACATCCATGGATCTAAAGTTTCATGGTTGTTTTCTGGATCTAGATAGAGCTAGTTGCAGTCTATTGTTTTTAGTAGGGTTTGCAATTCTCAAATTTATTTTTGTTTTATGTTTCAGTTTTCTTCTTAATTTTTTGCATGAATTTTTTGTGTTTTTTAAAGATATAGTTCATGAAAAGGGATATAGTTTCATGCCTGTGACTTTCATATATGGGTGTGTGTGTTAGGGTTTGGAAGATAGGGTTTTGAGTGGAGCTCTCTGAAGTCCAATAGAGGAACTAACAGGGAAGATAAAGCTGCTGATCTATGCATCCCTCAGCCCTAATCAAATTTAAAAAAGTTTAGGGTTGTGGCTTGCATATGTCAGGAGCTGCATTACCTTTGTTGAGATCCTTGTTTGGATTGAAGGGAGCTCTACGCTCCTCTCTCTCTCTCACACATTTGTGTATAAACATATGGATTGTGTTTTGCAAAAAGTTTCCCACAACAGATAAAATGATAGATTCCAATTGATAAGATGATAGATTTATGTCTTGATATGTACAGATCTAACTTTGCTTTGGTTTTTTTACAGGATCTAACATACAATACTTTCCTTTTTAGACATGTATGGTCCTTGAGGGAAGTCAAATACTTCTGTCCAGGCCATTTTTCATTTTTATAAATTGTCTATGTGCAGGATAGCAGGTCTAATAATGAATCTAACGGTAGCTCCGAAGCCAGATCTTGGGATTTGTTGATTTTTAGGATGAAAGCGATGTTTTATCTTAGTTTTGTTATGGGAGTTCTGTGTATTGCTTTGTTGATTTAGATTATCTCTCATGTACTACTATTTTAAGATTGAAAAATTGTTTTGTATTTTTCTGTTCATGTACTATTTAAATTTTTTGTTTGTGTTATGCTTAATTGCGATTTTAATGGCAAGATCAGAAAATTGATGCTACG
>Isoform0062571
GGGTATGTACTTAAATGTAGAGTTCTATATGGGGGAGAAAAACTCTTTCTTTTGCCCAACTGGTTTTCTCAAGTTATTAACCCCGGGTTTGGGAGTTGTAAGGAAATATGACAGGATTAGTTGTCCCGAATTCTAACGGGGGAAGGATGACCCAAATAAAAAAAAAACAGAGATACAAATGTTTTGAATGGTTAGTCTGTAGGCGTCAGATTGACATATTGATCTTTTTTATAGATAATTGATAATCATATCATGTCCGTATCAATTGTAATCTCGATTCATATTAATATTAATCTTTAGTTCAGTATGTCC
>Isoform0062182
GGGGATGAGGCAGGAGGAATTGCTTGCTTATATAGACAGTCAAGAAGAAGCTAAATTTCGGAAGAAGTCTTGCTGGTGAAAGGTAGCTTGTGTGTAGATGTTCTTGGCTCATATGTGTGGATATGTCTGGTTCTGTTTCAAGTCATGTTTTTATACACGTTGTATCTTTATTCATCCTGCTGAGAAGTTGTTCCAGCCTGTGTAAGTTGACACCGTGATGGGGTACAGTATATGTATAAGTTTGTGTGCCTAATATTTTCTCTACCTATCATGAGTGACAAATGTATGTTTTACAGAAAGTGAACTCACATTATTTAAGACGTTCTGCTTGAAACATTGAATTGGGTTACTCATGTTTTGTATAAATTTGTTTTATCAACC
>Isoform0022607
GGACCCAACGTTCACGATGACAAACATACATTTTGTAGTGCAACTCATCACGTTAACACTCAAGAAAATAAATATTATCTTCCACACAATCAATTTGACTCTTGATGTAAGCAGACATGTCTTAAAAACATGGAAGAACAAAGTAAAATTGAAGAACAATTCAGAAGGAGCAGATTCTGAAATTTCAGGGGCTGATTTGAACTTTCTGGAAGCTGATTTGTAATTTCTACAAACTTTAGGGGCTGTTTTGTAACTATGACTATCAGTTTGTAATTTTTGTAAACTTCGGGGACTGGTTTGACAAATTTTGAAAAGGCAGGGACCAGAACTGAAATTTCTGGAAACTCTCGGGTACTAAACTACAGTTTTGCAAATTATATAGAGATAGAAAATTAGGGTTTTTACCACATACAACTCAGCAGCAGCCGTGTAGAAAAGAAGCAGCCTCTCCTTCACTTTTCCTTCTCTGAATGAACAATTTTCGGCTGTGAACATTACTATCCGGCAGTGAATAGTAACTCGATGAACATTAACTTTTTTTTTCCACAAAAAAACAAGATCTCCCAAAAATTCAGGAATCGACAGCGAAACCTAAGCTTTTGATACCATTTGATGCAGGACAAGATTGTGAAAGAACGATTATAAACTAAAAAACAATAAAAAATTGAAACTTTGGTGGATGAACCGCTGAACACCCACTACCCCAAGGGTTTCCCAACCGCATAAGGGAGAAAAGAGACCCAATTCGATAATTCAATATATCTCAATAATCAAGTCTAAGTAAGAATGTGGGGATTACAATGCTTATATAAAAAATAGGAACCCTAATTAAAAAACCCAATGGACTAAGGCCCTATAACAATTGGGCTTATCATATAACCTACTACATATTTAATGACCTACTACCCCCACATATAAAACATGTAAATAAATATTTTTAATTCTCTCTTAACTAAATACATATAAACTAATTAATAACATTTATAAATATTCTCTCCTTCCGTTCCTTGTTACTTGACATTTATTAGTATTGGCTTGTAATTTGTTGCTCATTACATTGATTCTAATTTTGATCTGACCTTAAATCAAGTCCCATTTGCCATACTTTTACATGCTAAGTATTAACTTTAGCCCCAGGTGTAGGGGCTTTAACAAATTAATGCCATGGGGATGAAATTGTGATACCAAATTTCAGAACATTGTTTCATGTATTATAATATGAATTGAAAAAAGGACTTGTTCTGTGGAACAAAAACTGTTTACAGTACCATTGTGCATCATTTACATATTTCGTCTAGTCAAGAACATTTCGTAAGTTAAATGTTACCATGCAGTTTCTTGTACATAGAGCATTGAATTAGCATGCAATCTCAACTGCTTTTTTACTGCATTGAAAAAACTTATAGGCATTTGCAAAGCGTAAAATGATCCAACATACTTGTTTGCTTGTCTTAATCAGATGCTTAAGCAAGAGCAATTTTCTCGTTTAAACATTTTGAAGAGAGCAATTTGTATTGCCTTGTAGTCCTTGCTAGTATAGTATTAGCCCGTATCAATCTACCCTTTCTTTACATGGTTCACAAACAGATTCCTTTTTACTATAGAACCTTAAACATATTTATGCAATGGTTGGCCAATCAGGAGCCTCCTGCTTTCTCAGATATTTGCATAGAACCCATCTAAAAGGGTGAATTGGGTATGGAAGATCTGATATGCTCTTTAAGTTAGTGAATTTTTAACTTTTTTTAATAGTATGGCTGTGAAAATGTAATGGGTATAGTACATATTCTATATTATACTTACTAAAAGTCTGTTTTAGCTTGATGAGGATTTGGTCATCAACTTATTAGGATGGCAATAATCTAAGTTCAGAATATCTGAGTAAATATTCTGTTTTGATCTAAAATTTTAGGCTTACTACCTTATTGGCCAAGTGGCATGGACCTAACAGTGAACTGGTTTATGTCACAGTGTATCTTCATGCATATAGAATATGTTGCCCTAAATATCCATACTGTTTGAAGGTACCATGGCGCAGCACTAGGATTCTTGATGTTTGCAGTTTTGAGTTATTTCAAGCACAAAAGATTTTCTTGAAGCTTTTAACAGGCTATCTGCATTTGGGGCAGGTTATGTTGACCATTTTGGTCGTAAGTCATTATCTGTTTGGCATAATTTTCATGTCTATGTTTCTTTTC
>Isoform0008194
GGGTCTTGGTTTATAGGTCCATATTTCCAATTTGTAGTTTTTCTGGCGATTTAGGGGTTTTGGGTATTGATTTGGGGCTTCGATTTGGGATTTGCATTTCGGGTTTGGATTTGGGGTTTCGATTCATATCTCTAACAATTTACAAGGCAATATTAACAGTGATGGGACTGATAGCTAGTGTTCTTTCGAATCAGATATTGCTACTAGCATGGGTGTCCGATATTATTATTTCTTTCGACTAGTGAAGTGATCGTAATGATTGATAGCAGGAGAGTGAGTACGAGAGTGAGTCATATTATATAGTACTACATTATGCTGTCCTTTTCTGTTTAAAATTGATGCAATTTGTCTTATGTTACTTTGTTCATGTATTCATTCAAGATGTCTTCTGTTTCTAGTTGCAAGAATGACAGTGTTTGATTAAATATTCTGGAGTTCTGAAGGGCGCTTTGTCTTAAGAGTGATGTTAGGTTACCCAGTTGCTTACCCGCTTGTTTAATTTAAGGCGTTTGTAAATTTAATAATTTACCAGTTTTATGTTATAGAAGTAACATCGTGTGATTTTGAGGATACAAAGAAACCTCTATATGCTATTGGTAAGTGCGAAATCATGTGAACATTTCACTGTTAGCTGGTGCATTGTGTACACATATTTCTGTTTGTTAGCATACCAATTGTTTTAATATGAGAGTACACACTATACTGGATTACGCTACTAATAAGCAAGATATCATTCAGCTATTATGTGAAATTCTATCTGATGCAGTAAATGAACATGGAAGTTGTGCCATATAAGATGAATATACTAATTACGATATGGATAATAATTAGTTGATAAAAGACAACCGTTTGTCTATTTTGATTTCCTTTTGTTTTAGGAAAACTGAATATTGGTTATCAAGATTAAGCTCTATATGTATAGAGAGGACCAGGGATCTTAGATAAGTTATCTTGAGGAATACTACTTGAGCCTGTAGGTTACCACTTCTGTAGGACTTAGAATACTTACGTATTAAAAAGCAGAAAGTAACGCTATGTCATCAAAAATGATTGGAATGATTTGATCAAAGGCTCAAGTATGTGTGTGCATGTGTGTTTCAGGATGTCCACAACTGAAAAAAAAATATGTCTCGGGCTTGCGTTTGTATTTAATAAGTTTGATGATATATTAGTTACTCTTTCACTGTTACATATAAGATATTAATACAAAAATAAAATGTTATTATATTACAAGCGTATCTGAACCCTGTGTAACCTTTGGAAATGTATCTATTTCAGTAATTATGTTGCATCTGTGGTAGCAATCATGTGAACTTGCACAACATGCAAGGCGATGCTACTTCCCACTTTGCTATAGGTGATGTAGTTGATTCTGTACTAAATGAGGAAGGAAGGAACCCTTTGTTAACAAGTGGCAAAGTAACTCTTTCTCATCGGACTGTTGCTTTATAATTATAGTCCTGAAGCTGCTTATGTAGCTAGTTGATGGTAATACAAAGAATTTATTTCTAAGGCTTTTTCTACTATTCATATCTTAGGCAGCTATGGATGCTACAAGATATCCAGTTGCTGCAAAAGTAGCTGAGCTGCTCACACTAGAACTTGAATTATTTCTTGCCACCTTCTATTACAATATATTTATTATGCATTTTTACTAGTTCAACTTCGTAAAAAAATTACATTATATCTCTTAGTAGCATGCTTATCTTTCAGAACTAGAATGTGCATTTGAAGGATAACTCAGTAGAACTTAATGACGAAGGAGTTGCAGCAATTTGATGACCGTCGTCTCGGAGGGGAGCAGATTCCTGATGAAGTAGCCCTTGGTTTTACCCCGTCTCTTTCATGTGTTTTGAGTATCTAAGTGTACTAATATGGTAACCCTTGGTTTTACCCTGTCTCTTTCACGTTTTTTGAGTATCTTAGTGTATTAATATGCTCACGCAGTCCCTTTTTTACTGCTATGTACATGCAATTTGTTACATCTTATGTGTTGTGTTTATTCTGTTGGTAATGGAAGATGGAAATGAAATCTGTAATATTTGGGTCAATAATAATAACAACAAATGATGATTATGGAATTAGCCTTAAATAAGATTTAATATTTAATTTAAGAGTTAGTAATTATTTGAAGTTCTAATGAGAAGAGACTTATTTTAATTACAAAACTATACAGGCCCAAAGTACGTAGTTGTAAAATTAATGTACATTACTAGTTGTATTAGAACCATAAAAAATAGCAAGCATCGAATGAGGTCTGGAGCAGTAAAATTTTGAAAATAGTTAAGCAGTCATCTTTCAGTTTCTTGTGATCCAGTTATTAATATCAGTAGCTATTAAATTATTTACATGTCTATTTTAGGATGTTATGATTTTTCACTTGCCAATAATCTAGTAACAGATACACTCATGGAAGAGCAAAAGCATAATGAAAATCAGTATGGAACAGAACTTCATGTTCTGGATAGTTCCTAATTAGGTACTTACCTTGTTTGTTTTTTCTTTGTTGAAGTTCAACTATGAAACAACACAGAAAAGACGCTGTAACCAAAGAATTAACCTCAAGCATGTCACATGTGTTAACGATGATTACTCCCAAAGCTGATTTTATAGGTAACCGTTTGTCAAGGTAGCCATTTCCTGTAGACCCAGATTAACAAGATGATGAGTTGAGGAAAAGATGTGAATGCGGGCGTAATGGTTTCTTATGGCATTTATTGTACTTTTACGACTCAATGCGGTGCTCCTTTTTAACGAAATCATTATGTAACTGTCACTAGTATTTAATTTTGGTAATTTGGTACTTTGGAAGTTAAGCTTGGTTGGATGTAAGCCGTTTTGGTACTTTTAGTACTTTTGAGGTCTTTGTTAAAGGATCAGTAATATATTTTGTATTTTGTTGGTTGGCT
>Isoform0014041
GGTCTGACACTTCACTAAAACTATTGAATTAAGATATTTATTTGACTCGTTATAAAAAGAAAAGTTGTAGATGTATTCGAGTCCCAACCGTATTGTACCATATTGTTGGGATGCGGGTATTAACCCTAAATGCTCCAACTAAGTCTAGACGTTATTTGATTTACCTAATCAAGACTTTATAACGAGAACCACTACAAGCCGTCTGTCCTGCCCTGTTCCTTCGTCCCCAATCTATCCAGTGGTATTTTAGTACTATTATATGTAGTGTATCTAATTCTAGCACTTATAAAGAGGTTCACTTTCGACTGAGTAGACACTTATGATAACAAACAAAATCCCGTAGTTCCACTACATATATAGTTTGACTCTTGTATGAATGATAATCCTTGTCAACATTTTCTACAGCTGACCGTTCTTTCAGCTATTCAGCACGATAATCTGGTACCACTTCTGGGATACTGTTGCGAGAATCTGACATTGTTTTCTTTATCAACTTGTATAATAAAACGTTAGTAAAATCTACCATAAGCTAGCAAAGATGCCCATATTTTAAAGGGTTTGTTGAGATTAGTCGTCTCAAAAAATATTTTGCAAATATGCGAAATTGAAATTCAATATTAGAATCCCCTCTCCCGTCTTCCCCACCCTGTCCTACTCCTACCCTTTAAGAATAAACAAAGGTAAAATGTTATTTCAATTTTTGAGAGTTTTTTTATGCAAGATGTAAATTATAACTTTTATATACAAATATTCTCAAGTTACCCATTAAGAATGTTGCTTTTTTTTATTATAATCTATTGAGTTGTTTATCGACATGACACGAGAAAGATAAGATAACTGTTGAGAAAACCTGTAACACTAAGAAGAATTCATTGTATGGTTCTCGAATGGGCTTTTATTATAGAAAAATGGACTATATGTTCAAAAAACGCATGCTTGCCACTTATATTGACCCATGCCCTGCCATTAATATTTGTAGTCTGATTCTGTGCCCTAAATCGAGTAGTTTGTGGATTTCTTGAGCAGTATTTTTAGAATATTTTGTTTGTTTTTTATTAATGAAGTTTATGTGTTTAATGGAAGTCCTGTTAGAATAATTTTCTGAGAAATACCGGGATATTAACATAAAAGTCCCAAGTTAGGATCGTAAGTTTTTTATAGTTTATAAGTTATTAATTACTACTTATGAATTGAGTTTATTGTTTTGAAGTAATTCTGTCCTGCAAACTATATCAAAAGATGAAACATATTATTTTATCCAATTTGATAAGTAGCTTGTCAGCCAGGGGAATGTTTCAGACCTTTTCGCTTCTGTACTTGCTCAGGTTTGTATCGTAATATTCTGCTGGAATTTTCAAACTGGTGCCTGGCTGAAATGTATGTATGTACCGTTTTGCATCACTTATTGTATAAATTGTGTATACACATGTAATATCCGTACAACAATTCCATCAGACCTTGTCGACTCAGGTGAACTATTTTCGTTATTAATGTTTCTTTGTCTAAATTTATGATTGCTTATAATGGTTGTAACATTTTAATTCTACAGGAAGATGACCTATTAAGTAAGCTGACATGAGTCGATAATCTGTGATTACATGTAATAGAAATAACCAGTACCAAGTGCTTGAGTACTCACTCCATTTTTTTCCCTTCTAAATTCGAATTTCAAGTGCAGTCTAGTATAAAAACCTTGTTAGATTGTTGCCTGCCTGTGTGTTTGTTTTTCTTGTTTCTTTATTTATTATCAATGAAAATTATTGCACTGTTATTTTCCGGGTCTATATTTATGTTGGTCTATGTCGTTTTCTCACTGCTAGCCTTTGCATCCCTCCATGAGTTTTTATTGTCTTCGGATGCTGTAACGGATACTTTAAGTTACTGTCTCATTTGAAATTTGTGTGTGCCTTTAAATTTTTGAAGCATCTGCTCAGATTGCAGTTTCAATTTCTTGTGCTATTGGCTATCACGGGTACCATATTTGAAATTTTTATTTGCACAAGAAACCTTGTAATATTCTCTGCCACTAGTCTTCGCTAATCTCGACTGTATATGATCTTCCCGACAATTCAGGTTGTTTTCTACAGAGGAAGAGGGAGGCTTCCTGGATTTCAGAATTCTAAATATCAGGTGTCAATTGATGATCATTAAACAACGTTTTTAAGAAGAAAATCAATTAGAAGATGGAGGAAAAATGGACCAGAGCGGCTCATGATTAGGGTTTGCAAAGAAAGAAGGAAAGGAGAAGAAGACGATAAGAAAGAGAAGATACATTCATATGTTTTGTATCTATTCTGAAGACCGCTACGTTTTGTTTACGGATCTGATGGTTTTGGTGAATTCGGGTTTGGGCTTTTTGATGGGTTGGGTTTTTTTGCTATTTAAATGAATGAATCAAAATATATTGATTACAGTGTATATAGTGAATGTATGTGGACCGTATGCGGTCCAAATTCAATTATTAATTATTAGTATTTC
>Isoform0062660
GGTGAGAGACCGGAGGCTCTGTAGGAGGAAGCATCAAGGGTTGAATTGGCTTGTCTGTAGAATATTTCAAAAGCATAGGTTTTGGAGATTTCAATTGTTGCTATTTCATGCTAGCTGTGTAATATGCCTTAGCTACGGAAAACTCAAATGTATTGTCAATATTTTGATCCTCAAGGCTTTGTTTAGGTCATTTTGTACCCTATATGTATAAAGGGCACGGTGATCGTTTCTTGCCTGCCTTGTATCGAATGGTTTATTTTGTACCACTAGAAATGTTCTTGTTATTATTTCG
>Isoform0036773
GGAAAAGATCGATCACTTTCCCCTATCTAAAAGGGATCTCCATCTTCTCCGGGACGGCATCACAGGTTTTGTTCTTCATCATCGTACATCACCAGTCAAGCATGTTTGTCATTGCTGATGTCCGACTTACCTTTCATGACACCCTTCCGTCGCAACCTCGTTTCTATCACCGGATATATGCATGCATATTATGTAAATCTTAACAAACAAGCATCAGTTTGACTGTTTGAGCTCAGGCAAGCTCGACCCGATGCAAAATTGAGTTTGAGCTTATACACGAAATTGTCCGATAAGACACTCAAATCTAAGTAGCTGTTCGCCTCGTGATATTTCCCTATCATTTTTACGCTACATCAGTCTCGCTCCCTCTTCTCGCTAACGGCAGGGCAAATAGAGTGAGTTTACATCCTCATCTCAGAAAGGTGCTACGTGAGCTATTTGGCCATAATGTGGTGCCTTCTGTGAGCTCGACTGGGATTATCCTCACCTCAACATAAATACCGGCCATATGTACACACCTCGAGGTTAGAAATTGCTAGTCCTATTCTCCTATTCGACGTCGTTCTCGACATAAGTTTTATTCTCCAGGCCGACGTCGATCTCGATTATCTATCCGATGTCGCAAGTCCTCTTCCCCTGTACAAAATCGATCGCCTCTCCCTATATGACATGGACCCTCATCGCCTCTAAAACGACGTTGAAGACCTTCCTCTAGTCTAAGTCGCACGACTCCATCTCCAGTTCTTCGCAAGCCACCTTGAACAACTAATACATCCTCGAGAAGCCAGAAACACCTCGACACTCCCAAGTTACGAACTCTGAAGTCGGCCCCAACAGTCTCTAGTCATTTATCACCAGAACATCAGTCTTACATCAGTCTTTTCCTGTGAAACTTCTGAAAAGCAAAAGCAATCATAGGCCCAGAATATGGAGGCCCAACAAGAACTTACCTTCTAAAACCTTCAACAGAGATGCACATTATGAGTCCTGTCTTCGAGCATGTTGCTTAATTATGTAGCTCCCAACAACAATGTTAACTGGAAGAACAGTTAAACTTAATCCAATGCATGCAAGAATACTACAACTTTGCTGGTAAACCAACTGAAATAGTATATAGCAGTTTACAACACCGAGGTCATATTTCTAATCAGAAATCTTCCCAAAGAGGTCGAATTGACCGGAATATCTCACACCAAGGAGTGTGGTCATTTTGAAAAATTCTCCGAGGTGTCGCAAGGTCAAGTCGCCATCTCTCAATACCACATAAAAAATCGCCGAGGTGTTTCAAGGCCAGGTCGCCATTTCAAGGCCAGGTCGCCATTTCAAGGCCAGGTCGCCATTTCAAGGCCAAGTCGCTATTTCAAGGCCAATTCGCCAAATCGAGTGTGGTTATCGAACCAGCCATCTCTCCAAGCACCCTGACTTCGTTTATTTTTCAAAACAATCACGTTGCAAATTCAAAGTAAAGCTCATATGCGAGCAACCTAACATCCAGGCATGTTCGATGTCATAGAATTCCCGGTGCGCCTAGATATCAACAAAGACGATCTAGTACTTGCGAGCTGAACCACCTCGACAAATTTCCAAAGTTAGATTAAATATCGTAAAACTCGTGGCCAGTAAGCTACAACAACTACTACTCAAAGAATAAGTTTGCCACATCCCGATACAAAGCACCAAGTACGTGCAATAAATTTCCAAAAGGGACTTATATTCTAGCATTATCCATATATTCTATATCAGAATTGTGAAGCTTGT
>Isoform0032676
GGAAAAAAGAGCGGTGAGGAGATGAAAAAAGGGGAAGTAAAGTAGTTTCTCTAGTCCTACTAACTAGTCGTAAAAAAGCAGTTGAGACAAGTTTTGAGTAGTTGGTTATGCTGGATTTTTCATTATTAATAACCTATTTATTATTTTCTCCTTCATCACCGGCGCCGGAGTTGCCGGAATTTCAGCTTCCGGCGTATTCACGTGCCATTGCTCCTGACTAGCCTCGACCCTTTTGTTAGTTTTGAAAATTAAGATAGCCCATTAAGTTATTTTGGGGATTAGAGGCCTAGAAATCGTTGAATTGATTTTTCAAGATTTGAGTTGTAGTCTTGTAGATATACGTATAGATTTGTATGTGTGTATGTATAGGTTGTGGATAGATGAAAGCTTTAAGACGAAGTCAAACTGCTTCATCGTCTTCTTCATCGTCGTCTTCGAAATCGTCTTCTTGGATTCATTTGAGATCAGTTTTGTTTATTGTTGCGTCGTCTTCTCCTGCGTCTTCTTGCTCTACTTCTGATCGGTTAGTCAGCTTCTTCTCTTCTATGTGTGTGTGTGTGTGTTTTCTAATAATGTTATGTTGTTTATCTGTTTTTTTTTCAATTTAGATCTTGATCTCACTTACTTTTGTTTTGTTAGTTGAGCTCAATCTTACTTCATTTCAGTGTTTTTAGGTTATAATACGTTCTTGTCAATCAGAAAGTTGGGGTCTTGATTCGCGTTAAGATTTTATTTTCGCCTTTTTGGACATTAATAGGTCGAGTATTTTGTTAGATAAGCAACTTTAGCTAAAACCTTGTAATGGTGGGTATTTAACCTCGTAAATTTGAACTTGAGACCGCAGGTGGAGTGGTGGGTTCAGTTTATAAATGGGTGGCGTATATTGGGTAATACTTAATAGTAGACACCGATGATTTATAAGAGAATACTTAGACCTGGACCTGTAGAATTTTTCAAATATGACTTATTAGATTGAACAAGTACATTCAATGCGCATATAGACTTTTAGCTTTGCCTATCATATAATTACCCTATGTTACCCGGACTTGGGTATGAGTGTCGGACACGGGTGCGGATTCAAGTGTGAGACTCATACTTTTTAAAAAATTAGGAGAGTAAAAATTAGGATTTGTGGATATGGATCTGAAATTGGACACGGGTGGATTCGGCATATAACCTTCACATAAGTGAAATTATACGAACTTTTTATATATTTTACATTTGTAAATTAGTGTCTCCTACCAATAATTGTCAAATTTATAGCATAAATCAATAGGATAACATGGAAATAGTAATTTATGGACATCGCTCTCTAGAAACAAGTCGCTGCGAGGTCTTGTAAATCATTTTGAACTAGATTGCTTGAAGTTGAACTGTCCGGTTTTCATCTGACTAGGATCCCATACCTGCACCCATGTCATGTCCGATCGATACGAGGACAAAATTGAAGAATCCGGGTAACGGAGTAATTACCGTTGAAGGTTTTCATTGTGTTGTTTGATAATCTGAATTTGGAATTTGGTCCTTTGTGCTGCTTATCATCTAGAAGGTAAGAAAGTAAGAAAGTAAGAAAAGCAAGCGCTAATCCAAGATAAACAAGAATTATTACACGAGAAATTCTTTCTCAAAACACCTTGAATCCAGAAGGAAGAATTCTTGAATCCACAAGAGTAAACTCCCAAGAATCCACAAGAATCCACAAGGAAGAATTCTTAAATCCACAAGAGTAAATTCTCAAGGGTTTTTAATTAATCAAAGATAATAGTCTTATACATTATAATGTTATTTATATAATGTAGGGATGTAAAACCCT
>Isoform0062443
GGTGCAAAGGTTCCAGAAACCAAAGGCATGCCGCTGGAAGTTATTACGGAGTTCTTTGCTGTTGGCGCAAGGCAGGCCGATTCTGCTAAAACAGAGTAATTAGAGACAGCTGAACTGATTTTCAGTTCTTCCGCGACTTCTTTGCTGCTTGTATAGTGCAGGTCAGTGCTGTCAAGAACTGGAGTAATCGAGGATATTGAAAATGGGTAGTAGTTCTTCAAAATGATATGCTAGGAATGGCAGTTATCTTCTGTCTGCAAATTTTGAACTTTGGTGTGAAGAACTAATCTCATAGTTTTTTTTTCTTTACAATTTAATTATAATACTTTGAAATG
>Isoform0003274
GGGGAAGGCATGGAAACAGTAAGAAACATGTTGAAGCCAAAAGTAGAGCCACAGAAACAATTGAGAGAGTGGCAACGTCGTCTCCGTAGAGAATGTCTTAACGTTGATCGCCAAATTCGAGATATTGAGAGAGAAGAAAAAAATGTGCAGAAAGCAGTTAAAGAGGCTGCTAAAAGGAATGATATGTCTTCAGCTAAAGTACATCGTTTCCTTCTTAATCTTGGTTTTTTTTATTTATATTTTTGAATTTTGATAGTTTCTGTTGATGCATAATATGATCCTAATTAAGCTAACAACTTGAGGTTTTGATAATGCGGGTAACTTAACATGGTATCATAACGCTAAGTTGAGTTTGATTTCCTATACCCCCACTATGTCTCAATTAATTTAATTTGAACATCAAGGCCAAGTATCACCCCAAAGATGGACTCTTAGGGATCTACTCTTCAACCTGAAAATGGGGGGATTGCTAATATATAAAATATAATGCAATTAAGCCCACCTTTCTAAGTTCCTTCTAATTGACCTAATTCTGGTTTTTAGGAGAGTTGTAACTCCTCTAATTGAGGTATTTAGGAGAGATGTATGTCATGGCCATGGCCAGAGGGAGAGTTGGTAACTTAACATGGTATCAAAATTGCATTAACCGTAATTAAACATGTTATTAAAAAAACACATTAATCTGAATTTTTTTGTTTTGTTAGAGTGAAAGAATGTCTACATAGGAATAGGACTTCCTTAGGATATTTTTATCCACCAGTGTTGTTTTTGGGATTAATAATGGAGATTCATTGCGAGGTTTGTTTTAATATTGGGGATAGTGCAAATTCATGACCGTAGTCACAGGGAAGGGAAAAGAAACTTGCCACTAGTGACTAGGCTATGAGTGATTTGTAAACCTTTAGTTGTGATTAGTTGGGGTATGATTGTACGAGGATACTAATGACTTTCCAAGAAAGTCCTTGAAATGATCATTAATCAACAATGTCTTAAGTTGTACAAAATTGTCTTATTGGATAGTTTAGTTTTATGCATAGTACATTTCCTACTCATGATATTTTACTGTAAGTATCGTTGTTGATAAACTGAAAAATCTTAGCCCTCTTTTTGCTAATAAAACTATTAAGTTAGCAAAATATCTCCGATGGATCCTGTAAATGCTCATCATACAACTAATATAGTGTTTTCTATAGCAAGGATATTGTGTATGTCTAGCCAAGGGTCCTTACAGTTTGCAAGTTTATAGTTAGCTCTTAAACACTTGTTCAGTCTCCCTGTCTGTTACGTACTATTAGTGTCATCGTAGACGCACCTATTTGGGAGGCACGACCATTTATGTTCTTTCCCTGTGTGCTACGGCATGAGGCATGTGTTTCTCTTAATACCCTACTTTTCTCCTTCATGACTGAAGATCGATAGATAAGGAGACATGAGGGAGAAAAAGAGGGATAGAGAAAATGGAAAGGAGAGGGTAAAATATGAAAAATAGGCTTAACCTGCTTAGTCACTCATGCTAATCCATCTTGTTGATTTATGCTGCTGGCCGTAGTTTGCTAATTGCTAGGTAAGTTTTATTAACTCTTTGGGTGTATAGTTTATGTTGGAGTTTCTTGTATGTGGCCTTTTACTTGTGCTAAAAAGTGGTGGAGACATGAGAGCAATTAAGGGTTGATTTATGGAGTTTATTTGTAACGAAAATTGCATATGTATAAAAAGACGTTACTAAGTATTTGTGGCTAGAACTTGATAATTATAATGTAGTAGTTATAGGCTGGAATATAGGGAATATGAACTAAGAGTTTTAATGTATAATAGTTGTTGCAATATGTACTTAGTTTTGCAACTCATTTTTTTTGGGTATGGTCAATTACAGATATATAAATACACATGCACACATACGTCCAATAAGCTTGAACCATCAACCTCTTTTTACCAAGAGGAGAGGGGTGCCCGCTAGGCTAAGACTTGCAACCCATTGTGATACTGAGGCACATGCCCTTTGACGCGCTTGTGGCATAGTACACCTTGCGTGGTGCACCTCTGCTTAATATTCTTAATGTAGGACATTTATAGAAAAGATGGATTATGATGTAAAAACAAGAGCATAATAAGCTTGGGTGGATTAATTACAGAAAATCCACTACCCCAAGGGTTTACCAACCATAGAAAGGAGAAAAGAGACCCAATTCGATATTCAATAATATTCTAATAATCAATTCTAATCAAATATGTGAGGATTACAAAGTTTATATAGGGAATAGAAACCCTAATAAAATAACCTAATGAACCAATGCCCGTAAAGAATTGGGATTTATTATAATTAAACTAATTATTTAATAAACTCCTAGCCCCATGTATAAAACATATAAATAAATAATGAGATATTCTCAATGGTACCATTATACTATTGACTTTTGCGGTTGGTACCGCTACCTTTTTGACTCCTACTTGTGGATGTGGTGCCCTCATACTTTTGGTTTTCGATTTATGGTACCCTTCTGTTAGTAAAACATTAGAGAAACGTTAAAAAGTACCAAAATGGTCATTATATCATATTCTAACTTAAATATTTCGTCAATTTTTCCTAATTCAACTATATACTTTCATACAATATCTAAAAAAAGTTACTTTTGAAAAAAATTTATGAATAATTAACAAAATATTATGCATAATGATGGGGAATCTATTATTGTTGCGAGTTATTATGGTTTTGCTTGATTTTTATAAAATCGAGCTCAAGGGACACATGTAAGGGATCTGTAAAAAACGTGATGTATTTTAGTAATGTTTTAAAATGCATTTAAGTGGTTTATCGACCTCCTAAAATCTACGGACAATTAAGTACTCAAGTATTCAAAAACTTTGAATTTGTGAGGGATCCTTTGACGCTTTAGTTGAGAATTATTTGTGTAAGCTGGGTAATTTAAAATAGTGTTCAAATAGTGTTCATTACATTTTGAAAGCTTATGAAAAATGAAATGCATATCTTATATGGACATATATTTTTGAGTGTTTTCTATGTTACCCCTATACTATTGGTTTTTGCAGTTGGTGCCACTATCTTTTTTATTCTTATTTGTGGTGTCCTTATACATTTAACGTTTCTCTAAAGTTTTACTAACAGAAGGGTACAACAGATAGAATACCTTAAATTCAAGGGTACCACAAGTAGAGGTTAAAAAGGTGATGGTACCAATAGCAAAAGTCAATATTACAATGGTACCATAGAGGATATCCCATAAATAATTTTAATTCATACCGAACTAAATACATATAGCTCCAATTAGAAAACCTGAAATTCAAGGGTACCACAAGTAGAAGTTAAAAAGGTGATGGTACCAATAACAAAAGTCAATATTACAATGGTACCATAGAGGATATCCCATAAATAATTTTAATTCATACCGAACTAAATACATATAGCTCCAGTGGTAAGGGCTTATCTCTTGTCGTCCCAGGTTCTGGGTTCGATTCTCGCTCACCCCAGATTTGTTAGAACAAATACTTATTTGTAAGGCATATAAGCCTAATTATTC
>Isoform0062373
GGGAGAAAGTCTTTTATTTCTCTATCATTATAGACCAGCCCATTTATATTATCTATGGGACTCGAACCCGAACTCTATTTACGATTCATTTTTTTTATCTCATCGACTTTTCTTATTTCCTATTTCATCATATCTATTTATGTCTAGCCTCTTCTTTTCATTTTTTATATCTTTTCCTAGACAAATTCCGTATATTTTTATGTCTAGGATTTACATATACAACATAGGCCCGCTCTAACGAGGGAATTTCTTATTATTCAAGTTATATTTAAGTGGTTCAATTC
>Isoform0028575
GGGATTGTTAAATTTGAAATTTGCAGTGTAAACACTACAGCCGAGGCCTGTACTTTGATATAAATGTTGAATGAAGTGCAAAACTCAAGTAGTTATTCGTGGTGCAGGTAATTAATACTATCAGGATCGGCTCGCTGCATGAATTAGCAATGAAAACACAGGATTATATGAATGGGAGTGATAATTTAGTCTCGCTTAATGATCAAATCCATGATTGCATCATCATCCTTTCGCTAATAGAAACATTGCTCGGTGGGGTTCCAGGGTTGTATTAATGGGAGTGATAATTTAGTATCACTTTATGATCAAGTCCGTGATTGCATCATCATCCTTCCGCAAACCGAAACATTGCTCGGTGGGGTTCCAGGATGAAATTTCTTCCATATGTTCAGACATAAGAGAATTCTTATATAGTAGTCTAAGGATATGGGACTCAAGCTGAAGAACCGCATGGTAATGTCACACAGTACCTTGCTTTGCTATTGTCAAATTCATAAATAGAGAATTTAGTGATGAAAAATATAAGACAACACTATAATAGTTTAGTGAGAAAGATATCAACTCACACCAAGATTTTGGTGTGGGATAAACCATAACATCGAGAGATCGGTGATGGAGAAATAGTACTGAGAGATCGGTGGTGGAAAACAATCAAAACAAAACCTAATATTTTGAAGACACAGAGGTGCTTCAAAAAGTTTAAAGTTTCTAGCGGTTGTAACGACACTGCCATGACATGGCTACCATGATAAATTTCTCATTCATCAATAATCTACGCATATACACATAACAAATATTTCTTTCAAACTTGGTCAGCAAGAAAAAAATCATATCAAATCTCTTACAATGGAAGCATATCATATCTCTACTTAATATTCTAATTTTAGAAATATCCCTAATATATCTCAATACCCCCCTTAAGTTGGATCATGAAGATTTCGGCTGCCCAACTTGGATGGTAAAAAATACTCCAATTCTCCTCCTTTTTTAAAAATAAATACGAGGTTAAGGAACCGTTTCTTCTTGAGTTCCTCTTTAGCCTTTGTTCAGCCGTCTCTTTTCAAATTTCAATTGTCTCTTTTGTGTGAATCAAATCAATAAGAGTTCCACGATTAACATCGAAACTCATATCACTATCGTTAGAACTGCTAGATGATTTCTTACCTAAGCAGCTATGTGCAAAACATTAGGTTTTGTTTTATTTTTTTCTGTCACCGAACTATGGGTGTTTTGCTCCATCACCGACCTCTCGATGTTTTGGTTTCTCTCGCACCAAACTCGTGTGTTGTTTTGACTTTTTTATCACCGAACTCTTGGTGTTTGTTTTGATTTATTTATCACTGAAATCTCGATGTTATTTTCTATCACCCAATTCTGTCTAATATTTTTCACACCAAATTCTTGGTGTATTCGATTTCTTCATCACCAAACTCTTGGTGCTTGTTTTGATTTATCTATTATTGAACTCTCAGTGTTTTGATTTCTCCATTACCAAACTCTTGGTGTTGTTTTTATTTTGCTTCACTGAAATTGCGTTGATTGTTTTCACCCTCACAGAACTCTTTGTATGATTTTGATTTCGTTTCACTAAAATTTCAATAATTGTTTTCTCCCTCACCGAACTCTCGATATGATCTTGATTTTGCCCAAGGATCCTAACCCAACTTTGATGCCGTACTGAAATTCTCAATGTTCACACTTCAGAGTCATCAATAATCTCTGTATACAAGCATTACAAGTATTCTTCTGATTTGGGTAGCAAGAATAAAATCATATCAAATCTCTTAAGTCTTAATAATGGTAACATATAATATCTCTACATAATATTCTAATTTCAGCAATGTCCCTAATATATCTCACTAATGTTGCTTTTATATGTAATTGAATTTTCTTTTGACTAAGGTAGGAAAGTTGAATTTAGTTTGTGACACATGCATTGTCATTTTTTTTCTCCCTTGTACTCAAGATTTATATCAATAAAAGTTCAAGTTCGTCTTCT
>Isoform0038654
GGGACAATATTTTTATCATCCACAATTCAATTTTAAAAACCCTAAATCCCCAATTTTAAACAACAATTAAAAAAAAAAAGAGGGATGAAGAGAGTGTTTGGTGTTAAGAAAGATAAAGAGCCTCCTCCTTCCCTCAACGACGCCTCCGATCGGGTAATTATGTACATACTTACAGATTTTTATATCTATATTTGTTTGTGTATGTAAATTATTGTTCGTATTTTGCTGAAGTTGATTGTACAAGTGATTCATGTATTACTTGTGCTGGTTTGATGTGTAGTGTTGATGCTTTCGATATTTTCGAGAACAAGACTTGTGATATTTTGTCGAGAAAATAGTAATGATTGTAGTGTGGTTAGGGACTTGGGGTTGAATTGTCGTAAGTGAAGCGATTTTATTGAGCACGGATTCTTGTTAGGTTGAAGTTTAGGATCTAATAGCTCGTTTGTAAAAATGTACTCGTTGAAAATGGAAAGCTGCTAATTGCTTACCTGGTTGTTAGTCGATAATTGACTATTTACTTGATTTTTTAGGGATCATACGGTTACGGTTAGTTTGTGATTTTTAGGAAAATTAATGGCTTAGGTTTAACCTCAAGAGGTGAGAAATGGTAGGGACGTAGGGTACTTAAATTGACATAGGTTTTGTTCGTTTCGTTATGCTTTCCCTAAATTTGCCCCTTGAATATATAAGAAATGTGGCGTAGATTTCATTTGGATCATAGTTGCTATAGGTGCTCTTGGATCTTAGATAATGCTCATTTATAAGGTCTTGCATAATTGCATGTCCTTTTTTATTTTTCACATGGCCCGTCTCGTCGCTTTTTTAATTACTGGTTAGTACGAGCTAATTTATTTATATAATAGTGTCTGACTAATTATTGATAAAAAAGAATCTTATGTTAAATTTAAATTTTGCTCCTACCTCGAGCGAAAAGTGCTTCTTATCATTAATCCAGTCTCTGTCTTTGTTATATTCTGGTTATATGAATTTCTTTTCTTCCTTTCTTCAAAGTGATTCTGATTCCGGTGATCCATGACCAGAATCCTATATACAGTAGCATTTTATCTTGGAAACCGTATATATTATGAATATAATTGACAAGCAGTATATGTGAAAAAATGCATGTTTTGCTATGGGTCCCGCGAGGGAAAAGAAGATTGCTGATCAGTTTTGGAATACATTCCTGGATTAAATTGTACCAAAATGGTTGCCTACTTGCTTGTTGATAACTCATTTTATTTGTACATTATTAGTATATTATTTTAATAAATTAGTATATTATTTTCCTATTTTATGTTTGGTTTTGTGTTTTATTTGATTATGCAGTTATTGAGAGAATATCCAAGATTTGTTCATTAAATGGAGGATATTGGCAATAAAATCAGAATATCACGATACATCATCACGAGTCAGCAGAATCGTGGTTAATCAAGCAAGAAATCATTTAAAGAGGGAAAGAGGGAAAACTGAGCAAGCACTTGGTCACAAAGATTATTGTAAATCAATAAAAAATCTTTGTAATATTGCTCCGTTGTAATTGTTTTAGTATAAATAGACCTGCTAGGCTCATTGTATAGACACATCTTACACCTCACACCTCTCACCACATCCATCTTTTTTGTAGCTTTGTAGTATAGTTTAGATACTCTCTACTTCTTCTCTTTCTCTCTAATTTTTAATAAAAGTCAAGTTTGTCTTC
>Isoform0062996
GGGAGTACGTGCAGAGCTGTGACATTGTGGCCTTTAACAAAATTTAAAAATCGAGGTCTGGTTTGGCCTTTGCCCATTTCAGGGTGTAATTTTGTTACATTTAGACGTAATACTTTTCTATATGGTGTTCGCATTTATCATGTTTCTTTTGGAGATGTATTATGTCTGAACTTTTAAGCAAAGACATTTAATGTTGAGTGGGATCATATACAATAGAACTTGTGGTTTTAG
>Isoform0062800
GGCCATTCATCGGGGCTGCACTTGCTGCAGCGTACCACCTGGTAGTCATCAGAGCCTTTCCTTTCAAGAGCAAAGCTTGAATTTCAGTTGTCCCTTTTCGATCTCAGTCTTGTCTTTATTGTGTATTGTAATTGTCAATGTCATCATGCGGATTCATTGATTTCAGCTATTTAATTATGCATGTACATTTTCATTTTATGGTGTATTTAAGCTTGAGTTTGCATAATATGAATTAAAATATGAGAAATTCTTTT
>Isoform0061992
GGAATGGCTTACATGCATAATATGAGGGGCTTTTCACGCAGTTTGTTTTAGGATTTTGTTTTCCCTCCCTTTCAGTATAATGGGTGTGGTTTATCAATTTTGCTGCGGGCTTTTTCAAATTGTGTGTATAGATAGCCATGCTAGTGTGTAGATTTTATGAGCTTCTGGGATGGACTCATGCATAGATAGTAGCTAGATTCCGATCTTTTAAAATGGAACAGCGTGTTGTAGTTGACAGCAAATCGAAAGGGAAAATGGGTTCCGGTCTAGATGACTAAAGTGGTCCTTTGATCTGGGGGTGGTCCTATTAGCTTGTACCTTAAGAGCTTTTTAATGCATCTTTCCTATATAAGTTTTGTCATGTGTACATTAAATAAAGACTTTAGCAAGACTTTGGAAGGGACTAATTTTCAATT
>Isoform0062606
GGATGCAAGTGTGGATCGAAATGCACCTGTGACCCTTGCACCTGCAACAAATGATCTTCTACCTCCACCACTATTAGCTCTCTAAATCTGTCTCTGTCATGTAGAACCTATCTACAGTCTACTTATTTATACGCTGGACGTGTGTTTAATAATAATACTTACTTACAAGGTGGCTATGATATATATTATCCATGACATGTATGTATCAACCAAGCTATCCTTGTGCAACTTCAACTGCTTTATGTATAAATGTTCCTTTATTTTT
>Isoform0057136
GGGATAGAGAGAGAGAGAGAGAAAAGCAAGAGCATTTTCTAGAGAGAGAAAAATATACATACAGACAGTCCCTAAACCTATACGTAGAGAGATGAGTGGAAAACAGTGAAGAAAAAGTAAACAGATGTAGCTTTTCAAGGCATCGAAGAGCATCGATTGGGGATGGTATGGCGAAAGATTGCTCGTCTCCGATGAAGCTCGTAAGGAGTTTTTATTTCTCTTCGTCGTGCTTTTCGATGAAGTCAATACAAACTCTTCAAAACTAAGTTTTAGTCCAGGAAACCAGAAACCCTGTGGGATTGGGGAAATACTACAGGAAGGGAAATTGGCTCCCGTTTTGGTTTGATATGTACAAGGAAAGCATATGAACAGCATTGAAGTTTCCAAAAGTACGTGGGACAAAAGTAAACTCCAGAAATACAGACCCCAAGTTTTGATAAAAACTGTTTGGTAGAATTGAAAAGAAGCAGAAACAGCAAATCTCTGAAGGAGTCCTGAAAAGACTAGAAAAAAAGAAAATTGCTGATGTGCAGGAAAACTAAAGAAGAAAGCTCAGTAACCATGGACTGCAGATGAATTACTTTTGCAAAAGCAATCCAGAGCTAAAGAAGAAGTTTCGATGATGAAAATTCGAAAATGATTATTGGGGGCTATTGAGTGGTATTTTTTGGGGCTCTGCAGTTGGGGAGTAAAAACACCTTTCGTTTAGCTCCTCCCTCTTTTAAGTTTTTAAGCAATAAAAAGGAAAAAAATAGATGTTCCGTGATTTTGGTTTTCTGGTATTTTTGATTGTAAAAACTATATTGTAATCTTTGTCTTGCAAATATTTTCTGAAACTCATCCTCTCACTTAAGAGAAGTGTAATGGAGATCGATTTTTTCATCATCCAAAACAAGAAATTTTACAGATGCTTTTGAAACATGGTCCCTTTTGTTGGTATT
>Isoform0061450
GGTAGCTAAATGCTTGACATCCGAAGTTCATATCTGAGGGCATGCTGGATATATCTCAGTTCAGAAATAATGAAATTCTTCAAGGCACTGGTAGATATGGGATCTATAATGACATGATGTATAATGATTACTGAACGACAAAGTCGGACTTGCCAATTGATCATTTTTTTGCACAGGCTCGCCATGATCTTTTAACACAAGGTTTTGCATATATTACAATTTCAAATAGAAGTTTGTGAGAATTAGAGGGAAAGTTTTGCTTCAGATGTCGCTGCAATTACTTCTCTCTGGAGGAGTTTGTAGCAATTTCTTTCATCCATCCATTTTTCGCTTTTGGCTTTCTTTGTATGGTTATTTACATTGTTTGATAGTTTAGTAATTAAAGTCATTTTTTGTACTAAAAATATTAATCGAGTTCGACAAGGTGTAATGAGTCGGCGGATGTATATTGATGATAATTACCAATATATGATTCAAAAAATAACTCACATTTCGTTTTC
>Isoform0062449
GGGAGGCTGATCGGGATCGTGATGGCGAAGTAAACTTTGAGGAGTTCATGAGAATGATGAAAAGAACCTCTTATGGATACAAGACCTAAGTCAAACTTCTATGATGCAGTTATATATATTTGTTTGTGTTATGCTGTGTGATATAAGAGCTAAATGTAGGTGACTTTAGAGAAGTTATGAGTCCCAGTTAAAAACGCAGACATACTTACTAATTAGAAAATTTCATGTATGGAGTTCTATATTGTGCTTGGATACCGAGATATATGGAGAAAGTACCGTAATGTATGGCCAATTTGTACCAATAATTCCAGCTACTATATACATGTAACACCGGTATCTTTTAATC
>Isoform0061763
GGGAAAAGAAAAACGCACACACGAAACAGAAAACACACACGGCAGAGAAGAAGAAATACGGGGGGAGAAAATTTTTGGGGGAAATGAATTGGGGGTTTTATTATTAATCACTGATTGATTTATATACATATCTATATATGTAAGCAGTAAAACAATTCGGGGTTTGATGCTGCGGGGTCGTGGATGGGTTTTGCGGTGGTGAATCAGAGTGGCGCAGCAGAGTAGAGGTCGGGCGGCGGGCGCGTCCGGCTCGTATCCGACGAGGTGAAGACGGGAAGAAGACTGCAGAGATGGAGAAGTAGTCTGGGCTGGAGATAGGTGGTCCAGCGGTTTATGATTTTAATTTTAAATTATTTAATTTTTGTAATTAGAGTAAATTTAAATTGTGAAAATATTTTTATAATTTCCAGAATTTAATTCGAAAATTTTAT
>Isoform0061955
GGAGAGTTCATGATTCCTTTACAATATCCCGAGATTACAGAGACATCTTGGCCTGCACAAAGGATAGCTGCCCAGCTACTACGTCAGCATCTTGATCCGAGTACGGTCAGAGATTTCTTTAAGAATTTGAATCATTAGCATTGTTCGCCATCCCGTCACTCTCTTCCTCTGACCCTTGAAGAAGTGAAGAAAAAGAAACTGAAAAGAATATAAAATGTACAACTGTAAACCTTTTTGTTGTTGCCATAGTAAAATCATCAAGAATGTAATATTGCAGACTCATACTTGCTTACACGTATGAACGAATTTGATACTTATCATACATACTACACTGTTAACTTTTTGGCC
>Isoform0062074
GGAAGAACCCGAAAAAAAGAAGGACGATGAGAAGAAGAAAGAGCAACAAAATCAAGATCTCATCACGGCCTATCAAAATTACAATCCTTATGTTATGCGCCAATATGTTTATCCCGGTGCTGATGAGGAATATCCTGGTTCATGTGTTATATCTTAATGGTAAGATCATGAATCCTACGAGTGTTTAGATTATTAAGCTAGTCATTCCGCAAATGTTAATTTGTAATAAAATGCGATATATAGTAGCAGTACATAGGTTTTGATTGTTGATAACCTTTTTTAATTGAGGATAAATGGTACGGAGTATAGCAGATGTAATGATGAATAGTGTGCTTTATTTTGTCAAATTTAAAGTTTAAGATGGAGGAACTTGAATAATATTCGATTCAAGATTTACATG
>Isoform0062972
GGTGCCAGCTCTACTGAGGTGAGGTACACCACTGCTTTCAGTGATGAGAACCCCCAAGCTTGTGCTATAATGTGATCATCGGCAGTCTAATGTAAAACTTTATATGTGATTGTTTTATAATGTTATGTTTTGGTTGTGTTTGTTTTTAGAACAAAAGAACGAAGTGTTTGTGGCCTTGATGTGATATGTATTATCTAGCTAGTGATATATTATTGCAAGAATTTGTTTC
>Isoform0014712
GGTGCATATTTTCATTAATTATTGTTTATTAGCTTAATGATATGTATTTGGTACTTTAGGTTGCTTGTGTTTTACATGCCCCACTTGATTACTTTTCTTTGTATTAAAAGAAATTAATTGCTTGATTCATTAATTGGTGCACATGTTACAAACATGATTAAGGCCAAGCATGCTACTAAATTCAAGTTATCCTTATATATATTTGCTTTTAAATTGTAAAAGTAGTATGACATATACAAAAATGTGTGTTATTTTGATTAAGTAATTTATTATATAATTATTAGTGTTTGTGGAGGTTATGTGCATTAACCGAATAGAATTTGTTAATTAAGAATAATTAATATATCTATGTTTATATTATTAATAGCTTGACCAAATACTAGGTGAATGCATGTTTTGGTGAGTGGTATGGAAGTTGTACTATTATATTAACTTGCATGTTATTTGGAATTGGCATCAATACACAGTTTAAGGATTTTGTCATTATTATTAGTTTAGTACGTAAATGAAAGTTATGCTAGTTTTAGAGAAAAAATTGACTTTAAATGGGGTTTGTAACATGATTATTTTTTTGTCATCTTACAAATGGATGCATTCTTATAATTATGAAATAGTTGTTTACTGACTTTTGTTTAAAAAGTTATTTAAGAATTAATGTAATGTTTAATTTTTGTTAAATATTGATTTAGGTTTAATTGTACCATGTGCCTAGCCGTTGTGGCGCATAAGGTAAGTAAACTTTCGAAGCATTAGTTTTTTTAGAAAAGTGTTTTATTATATTTTCATAATTTACTTTAAAATTTTGGATCAAGTATGCTCTTTTGGAAAATTGTTTCAGACTTAATGTTCGAACCAAAGAGTTATTTGAATTCTGAATTTTGGACTTAGAAAGAGTATTTTGGAACCCTTCGCTTCGTATTGAACCGTTAGTAGATTGCGTATAGTTCCGGAACTAGAATTTGGACCTTACTAGGGAGCACTTCTTTTGGGCCCTTCGGGGATTGTGCATTATAATGGGCCTTAGTAAGGGTGACTTGTTTATTAACATTTGAACTTTTGGGTCGTGTCACCGGCTAATTTGACCAAGCGAATTGGGGAAAAATAAGTTTAAAGAGTAAGATTCTATTTTACGAATCTGAACTCATTTTGTCTCTTAATATCTGTTTTGGAAAAATATATTTTATATGAAACTTACTTGGACATGCAAGTGTTTAGTTAGTTTATTTACTGGGATGTGTAGCTCACTACTTACAAACCTTTCAGGTGTTTAGCGTTGGCTTAGCTTTGGAATTTATTTGAGAATTGGAGTGCTTTAGAATTTTGAATTATTAGACATTTATTTGAGAAGCTGTGTCTTCATGGGTTCGGTTTTATATTGAATTATATTGTTTAGTATCATTTCTGGATTTTGGAATAATTTTTCGATACTTTGAGATTTTATTTTAAGAGATTATGGAATTCAAACTTTATTTTGATTATTTGATCGAATGATAACAGTCCGAAAAGTCGGGTTGTTATATGTTTCATCTCATAATTCAATCTGTTATTTTGGAAGAGCAAGCATTAAGCCGGATTTTCATGACTTGTACATAAATTTCTTCGACAATAAATTTCCATATATTATTTGTTAGTCTGTACTAATGAATTCTAATTTGAAGTTCTCAATATGAATTGCAGCTTACCAGGAGTACTTCTTTTGAAGGGTAATATATCCATTGTAGAAGAGGTGTTTTCAAACTCTGCTCATGTTGTGAAAATAGAAAAAGGAAATATGAAAAATACATATACTGCTTTTTTATGTTACATTGTGTTCCAAAAATTGCTTCCTTTCTCTTGCTAGCTCCTGCCCTTTTTTTAGCCAGTGTTATTATTGGTGTAGCTTTTTGTTCCAGGAAAGTGACTAAGACACATTATATGTTCACAAAACTACTTGTGTTGTAATGTTTTGGTATTGAGAATTATAAGGAGGTATAATTGAATTTGCGTATGATGAAGCTTTAGCTACTCATGTAGAGAGTTAATATTCGTATTTAAATTGAAAAAGTGAAGAAGAAACTTCAAAAAATAGTGGTAATTTGTAATTTTTAACATATTTATTTTATTTTTGTACACTTATCATTTATTTATTTTTGTACCGCATTGTAGAGAGAAGGATCTTCAAATACAGAAATTGAAGATAACAATGGTGATCGAAGTGGTTAATCAAGGCTCAGAAATTTCACAAGAAGGTGGAATTTGATGTGATGCATTTAGACTCTCGAGTATATACAAGATCACATATAAATGACTAGTACTTCTAGATTTTTTTATTTTTCCATGGAATACTTGGTTTTGACTAAGAATTTTCATGGAATAGTTGGTTTTGTCATGGAATAGCTAGTTTCGACTATGCATGCAATTTGTATATGGAATAGGTATGTTTCTACTTGGTCGATCTTGATAATGTATCTAGTTTACCGTTTGTCAGTTTTAAGTGTAGTCATTGATGTATATAATGGATTTTATTGATCATGTTAATTGAGTTGTGGTT
>Isoform0063051
GGTCAACACAGGGTCCTTATAAGTAGCTAAGAGTGACAATTAAAATTCTATTACAATGATTCCTCCAATTAGTCTGCAACCTTCAGCAGTGCGAAATTTTATGTGATATTCAAATAAAGAAAAAATCCCATGTAGTGGTACTACAGATTGGCTTGCCTGAAATCTTGTATAATAAAAAATATAGCAGGTAGCTTCTTGC
>Isoform0016777
GGGAGCCCGCTCAAATAATTCACTCTCGGATACTTGGTCCAAAAAATAATTCACTCTCTCTCTCACTCAACTCTCTCTCTCTCTCTGTTCTTCGTCAAGGCCATAAATTAGGGTTCTTCAATTAGGGGTCTTCAAGAGCAATTATGGGTTATCCTTCACGGTATTCAAGAGCAGTCGGGTTATACACGGAGCAATTTGGGCTTCTATACACAGGTGGAAATTAGGGTTTCGATTGGGGATTCTTTAAACGCCTTAAAGGTTGGGGCTTCTTCTCACGGTTTTTATTGGTATAAACCCTAGTTTTTGAGCTTTAATTTTACTTTTGTAAGATTGGCGGAAGAAAAACCCTAGAACCCTAATCTTTTTGTTGTTCGATTATTTTTTGGTTTGATTGTGTTTGTATGTAATTCAGTTTATGTAGATCTGTGTTTATATATATCTGTGTTATTGGTTCGATTGTGTTATTGGGTTTATGTATATATGTGTTTAAACTCAACTTTTAAATTATTGTGTTTGTATACAGGGCAAATTAGGTTTTGATGGGTTCAATTGGTTCATTTGGTTCGATTGCTTTGAAGAATAATTCATTTAGTAAGTTATCGACCTTCTATATTCTCCCTCTTTCCATGTATAATCTCTGGTTTATAATTGTTTTACTGGGAGCATATGAAGAATGATGAATTTGTTTACTTGAAGGTGGTGTATAAATGTATAATGTTGTCAGAAAGATGTGCATCTGAATTATTTTCATTAAGTTTGTATTAGTCATTTTAATATAGGGAATGCCTTGGGGGAGAGATTTTATTTATGTATTGCAGTTTGTCAGAGATTCGATTTCGAATATAAGTTTTAGCTTTAGATCTGTAAGAAACATTGCTACGAGTAATGGCAATGAAGTGAATGTAAAATATTTAATGTTACAAGGTTCTAACGAAGCCACATATTAGAAGCTGATTGTCTGTGTGTCGAGAATTTCTCGGTAAATATGGGCTGCGATTCCCTACGAGTAAACTTGGGAAATCTTATGGGTTCTGATTTAACCATTGTAGTTCTATCTTTATTCTTTTTATTTTTAACAGTATAAATTGTTTGTCCATGGAGTGCTGTGTGTTCTATCTACTCTTTGTTTTTTTTGTTGCTCTTCTAGGTTATGATTGAAAAGGATTTACTGTGGAGCCTCGAGTGCTTGATACGCGAAGAACACAAGTACTCTGTGATGTACGGTTGTTTCCTTTCAAACATAACTGCTAGGAAACAAGTTTTTTTAAAGGTGACTGGAATCAATTAAATCCGTTTATGAAGTGGTTTTTAACTGCTAGGAAACAAGTTTTTATAACTTGCTAACCACTGTGTTTTTGTTAATGAAATGTGGTGAGCAAATGGTCCGTGGTTGAGCATTTGACATCAGTTTAGCAAGGAATATGATGAATAGTTTTGTCACCCCAGTCTAACTTGCATCTAATGATGTAATATGGTGATGGACATATTTTTCTATATCTGATTCCTTGATTAACAACATTTCTCACTGTTAAAATTGCGTAATTTATACAAATTAGAAAATTTTAAGGAGATGTGAGAATACCTATCCATATAAGCTGCAATTATACGATGAATAAAAACATGCACTACCATCTGATCTCCAACTTAAATTTAATTTGACTGTCTTTTTGTATTAATTGTATGTCGTTATATCTGTTAACTTAATTTTGCTATATTGTGTAGATTATGTTGGTCTTGCAGTCTATGATGAAGATTGTATACTATCCTAATTGTCAGTGATTATCATAAACAATTTCACCATCTTTCGACTGAGATTGCATAGATCAGTATATGTAGATTCACATTTATCATATGTGATTTAGTTCAATTTATTTTTCCATCTAATAGGGTTTCAGAGGCAGGGGAGAATTTTAGTGATGGGCCGAGACAACTATTGAGTCTTGCACGTAGATCTAAAAATTTTGTTCTCGATGAAGCAACTGGCTGAAAACTTTTATTGACTATGATCGAATCCATTTGCTTGATGCTGGTCAGGTATGAATGTGTATTATTTTCTTTACTATTTTCCAAATATGGAACAAGAGAAATTAAAGCATGCCCTTAAAAAGTATAAGGAATGCGTTTAGGAATTACCTAACATATCTTGTACTTAACGTATTTATAATATATCTTGTACTTAACGTATTGTAACCATTTGCAGAGGTTGTTGAAGATGGTTGATGGTTTGAACTTCAAGGACTTTGTGGCTTTCTTGTTAGCCTTCAGCGCTAAAGCTGGTATGAACCAGAAAATCAAATGTAGGTTTAAATGACCCTTGGTAGATAATTTTGGTTTGTTTATGTCGAATGATGACAATGTAATTGTTTAGTTGGATCACTTGGACAACTTTGTTTATGTAAAACTTTGACAACTTTGTTTATGTAAAACTTTGACAGCTTTTTTGTTT
>Isoform0063921
gGAGATGTTACTGGACAACTAAATAAACTTATATAAAAACACCTGACCAGTTTAACTATTATATATGTACCTTTTTTTTAAGACAAGGCTACAACTGGTACTTAAGTTAACTGCGGCCAATTAACCAAACCAGGCACAGGCAACAAATGACAGGATAACCGTGACAGTAACGTCAAAGAAACAGATCAATTTCTCTAAGTTTTCGGGTCTGCTTTTAATAAAAACAGAAAAACAAGAATGGGTTTGAACGATATCTAAACTAAAAACTCAAAAACCGCGTTCCCCGGCAGCGGCGCCAAAAACTTGTTGGGGAAAAAATCTGTTAAGTAATAAAAACCGCAAGTGCACGGGTGTATGTGAGTACAAAGACAAGTACGGGTCGAACCACAGAGAACGCGAATCAAGCTTTCAATTTATAAAACTACTAAAATCGATTAATTACCACTTAAAATATCACTTAATTAAAAGATCTAAGGAACGGACTCATCGGCCAAATATGAAAATCGTGGTGTATCAAATCAATTAATCTGTACTAACAATTAAACACATAAGAATTCGGAATAAAGACAACCAATGATTCTAAATCAAACATCATTCAAAAGTTGTAAAAATTACTTATATAAATCTTGTCAAATAAAGTCAACTCTCAAGAATCATATGGATCCTAACGATACGAACTCCCAACTCTACTTGTGTGGCTCGCATGAAAATACTCACATAGACATGATATTGGAAATTAATAACAAGATAAATACGTTACATTAAAGTACAAACACCACGAGATTCATGTCTATTCAGCCGACTACATCCGCCCATTAGAAAGCGCTCTTCGCCAAGCATCATCGAGACAATCATATTATAAATACAAAAACTCATACCAAGAATTGAAGACGAACTTGAACTTTTATTGATAAAATCTTGAGTACAAGGAGAGAAAAACTAATGCTAGAGAAAAAGAGATGGAGGAAGTGATAAAAAGTGTGTATACAATGAGCCTAGCAGGTCTATTTATACTAAAACAATTACATAGAGCAATAATTACAAAGATTCTTTTATTTATTTACAATAATCTTTGTGACCAAGTGCTTGCGTAACTTTCCCTCTTTAGAAGATTTTTTGCTTGATTCACCACGATCCTGCTGACTCGTGACAATGTGTCGCGATCTTCTGACTTTTGGTGCAATTCTTTCCATTTAACGAGCAAATCCCGAAAATCCTTTCTAATAGCTGCATAATCGATAAAACCACACAACCAAGCATAAAAAGGGAAAATAAAATGCTAATTTATTTAAAATATAACACTAATATTCTACAATTAAACGAGTTATCAATAAGCATCTCCCGAATGTGTATTTGGGAGATGCGGAACTACACATTTGGGAGATGCGGAATCCAGTTTCTTTTAGAAGATACCCATGTTCACCTCGAGCTGTGATATGCAAGTCCCATTTGCAGGATCCAAGTGATATGTTTGACCGCTATTTTGAAGTGTATTTTTATACCAAACTTTTTAGGATTATGATATATTTGTCCAACATGATATGAATTTGACGCTCAAGTGATATGCAAGTCCCATTTGCAGGATCCAAGTGATATGTTTGACAGCTATTTTGAAGTGTGTTTTTTATACCAAACTTTTTAAGATTGTGATATATTTGTCCGACATGATACGAATTTGACGCTTAAGTGATATGCAAGTCCCATTTGCAGGATCCAAGTGATATGTTTGACCGCTATTTTGAAGTGTGTTTTTTTATACCAAACTTTTTAAGATTATGATATATTTGTCCAACATGATATGAATTTGAAGCTTGAGTACATACCAATTGTTTATCACTGGTTGGCAAATTCATCTTCCAGGGATATTACAACAGTATTTCCAAGTTTCATATTCAACACTGAAGTCGAAGATGCAGAATCAAAGGCACTATGAATAATAAAAGTATATTTGTTGCAATATTGTAATTAATGCAAGTTTTTAAATCCAACGAACGGTGATCGAGAGCAACATTTTGCTAGAGCTGTTCAGTGCTGTTCAGAGCTGTTCACTTGATCTCCAATTATTCGAAACCAGGCGAGTATGCAACCCCACATTTATTTATCGCTGACCTGTTTAGTGACTTACTGTCTTCGTTATTTTCTGGATTAGTAGTTTGTACATTGAATTGGAAGTGAGAATTGTTTAGATGTATATTCAACCTTTGTAGCAGCTGAAGTGTATATTTTGGAAGTAAAAAAGAATGGTAT
>Isoform0061307
GGCATTTACAGCATTGGATAGGAATTACCTTACTCCATTTTTCACAAGTCAAGGTGGAGAAGATGACGAAGAAGGAGAGGATCTGATGCCCAGCCCAAGAAGGTGAGGAGGTTACCAGTAGAGGAGCAAATGGCTAATTTCGACGTTGTGTGAGGCATTTGCACAATGATGTGCAACTAACCATGTAAAAGGTATTTCATTGTTGTTTGCTGAATGCCATCTTCATTTTCACCTTTAGTTATTAGTCTCAGAGATTTTGACGAGAATAGATTTGGATTTTGTCTACAAGGCAGCATAGCAGATATCTAGACAGCCGGAGAACTTTCAGTTATGTACATGGTATTAGGGCTAGGGGTCAAAACTTTTACAAAATCTGATGTTTATGGTTGTGTAAAGTTGTCACTCTATTCTATAATTACTCGTAGAATGTTGGTCAAAAGCTGAATAAGCTACTGTATAAGTAAACTTCTACTGCGATTCCGAAAGACAAGCTACTGTATAAGCTGATTGCTCTTTGCTAC
>Isoform0024682
GGATATATACATAGCTGACCGCATGGTGCCGTTTCTGTTGCAATCTCTTCGGCTTCGTTCGGACAACCCATCTGTTTTCCAGATAAAAGCGTCGACCCTCTTTCGTGGATGGAGAAAATAGCATGAACATTTATCATATTAAGACTCAAAGAAAGTGAACAAAAGCCTTGCGATGACTACAACCTCTTAATTTATCTCTCCGCGATCAATTATCTGCCCTCAAAGTATGCAAGGATGAAAGATACTGTTTATTTGATCTTGGCAACGTCAATTAAGGTAATCCACTATCTATTATGTATTCAGGAATGAACAAACCCTTAATTGATAGGAACTAATATTATAGGCACTGCCGTTTCTGGTCTCCTTGTTGGTCTCCAATACACGGTAAATGTTATACTTTTCTGGGTGTAATTATTTTCATTCTAGATGAACATTTCTTGTGCCTTTATTATATATTCTTTACAAGGGTTTCAAATGCCTTTATTTTGAAGAGGGGTTTCAAGTACCCTTATTTTGAAGAAGGTTTTCAAATGCTCATGTCCATCGTAAATCAGACATGATCCTTTTATTTCATAAGTAATAACTGAGTCATGGAGAGTTTATGTTGTGCGCATTACTTTCTATTCTCAATCTACTTTTTCTTTAGGCCTAACTGTGTTGGGGTGTTTTTGTTGACTTTATTGTTAAACTTTGGCTTATGGATATCAAGGCGTTTGAATCCATGGATATAGTGCGCAACTGCGTGTTTTTTTGGGTATTACAAGCACAATGTTTTATTATGTTACAGGTTCATAATTGATAATGTTCCATTCACTTCATATTTCATTGATTTTCAGTTGCTGGAGGTTTTAAAAATAAAAGTGGAAAGGAAGTCAAAAAAATGAAGCAGCGTCACACTTATTTATCAGCTGCCATGGGGTTATAACGACAAAAAATGGTTTTGGAGACAATGCAAGCTCATATTATATACAGATCTTATGAAAAAAAAGGAAGAAACAACTTTTGTTATATCTGATTGATGATTCAATATTACAAGAGACAGTAGTTACTTCTGGCTTAAGATCTGTTTTTTTTAAAAAAATTGCATCATTTATAATTTACTTAGATTGTAGAGAGGAGCCGTAGAGGTTATGTTTTTATGTGTTTAATTTAAAAAGGCTTTTATAAACTGTGTTATCTCATTCTCAACCTCTGAACTCAAATCGTTTTATCTTATTAACATATTATCGATCAACACTATCATTATTTCTGTAATTATCATTCAGGAGCCCAGTATATGGTTATTGTATCTTTATGCTGTCGTATGTTGACAGATTCAGGCCTCTGTGAGTTATGCAGGACTAATAAACTGATTGATTGTTGGGTTTCTTGAACCTCAAATTATTCGGCTTGAAATATTTATAAAACCCTTGGACACAATTATGGAACTTGACTTTGTTACTGATTTTAGATTTCAAGGCGGGCCTCAATTTTATTAAGCTAAAATACAAGATTATAGAACACAATTTGCATAATCAACTTCTAAGAGGGGTGTGAGGGGGGATGGAAGCATGGGAAGATCCTTGAAAGCCAAAGTACTCTCAAGGAGGACTATGAGAGGGTAAAAAAGTAGATTTTGGATCCTCGATGTCCGATCATTCATAGATGAAATCAATTTTTTAGTGACATATTTAGTTTCTTCATTGGTGCCCCCCATGTTCTTTTATTTGCCTTTTATTTGCCGGTGGTCAAAGACATCCCTAGCCAGTGTTATCAAAAGCGCGCAAAAGCGCAAAGCGCAGCGAGGCGCACCTGAAGCGCTCGCCTTGACTATGCGATGCGACTTCAATGATGCGGGCGCTTTTGTGCGCATCTAGGGAGTAAGCGAGATGCGCAAAGCGCAAAAAAAGCGCGCTTCAGTTAAAAAACGTATTTTTATTCAATTTTTTCACTTTTTTATATCTTTTGCACTAGGTACATCGTTTTGTAGTTTATTCATGTAATATGTTCAGACTAATGCCCTTATTTTAGAGAGCCTTGCTGGATTTTATTATATAAAAAATTGCATTTCAGGTTT
>Isoform0034638
ATCTAAACAAATAAATTTGTTTTTGTCAATCGAAATAAATTTGTTTTTGTCTCGATCGAAACCTTCAGCTCTCAATCAAACCCAGTCGTAATATTCTCTTAATCGAAATCTTTCTTTTCTTCTCTCAGGCGATATCACTCCCTCTCGTTCTGTTAAGCCTTTTCGTCAGAAACGAATTTGTTATTTTGTTTATTCGAGTTTGTGTTGAGTTCCTGAGTAACAAATTGCTTTACTAGGTTGTTTGAGTTTGTTTATTGTTGTTTTGCTCGGTTAGTGGTCGTCATTGAGTTCGTGTCCGAGTTACTGTGACAAGCTTGTTGAGTTTTGTTTGTGTTCTATGTTTTGTGGGTCTTAACTGAGTCAATTCTTTTGTGTTGTTTTGATATGAGATTGTTCTCCGATCTCTGAGTCTGTTTGTTTTTTCTGAGTTGATATACCGAGTTAGTGAGTTGTATTACAGAGTCACCGGGTGTTTGTTCTCGTTTATGAGGTTGCTTTACTGAGTTGGTTTATCGAGGTTGTATTGGTCTGAGTTACGGAGTCTGAATCTTTATGTGTTTTAAGTTTTATTGTAGAGTTTGTCTCCAAGTCAGTGTTCGAGTTCATTATCCGTGTTGGGTTTTATTTGTTTTGTTCAGATCGTTTTTAGTTGTTTTTGTTTGAGTTTACGTTTGGATTGCTGAGTCAATAGTCCGAGTAGTACTGAGTTTAGTTCGAGTCTAGCGAGTTCTTGAGTTATTTGTTCCCTGAGTTCATTTAGTTTTTGTTTTGTGTAATAACCGAGTCTGTTCGCTGAGTCTTCTTCTTGTTTTGTTCGTTTGTTTGTTGCGATTTATTGAGTTCAATTTGGTTTATATTAGATTGAGTTTTGAAATGTTTTTGGCTTGATTTGGCTTGATTGGTTTGTACCATGAATCTTTTGATTCATTTGGGGTCATGAATTGTGGCTTATTTTGTGTCTTTCGGGGGTAATTAGTACCATGTATATGGCTAGTAAATATCATATATGGATTTTTTAAATTTTCAGTTACGTTTTTATATTTTGTGGTAATAATGGTAATCAATTTTAGCAAATTTTTAGTCGGGCTTTCATTAATATATTATGTACTGAATGCTTATATTTAGTGGGAGGTGGTTACATTTGCATTTATTTCACAATAAAAGATTTTATTGGTTCTTAATGAGTTATGTTTTCTAAATTTGATTATTATGCTTTTTATTGGATGTTATAATTTGTTTAAAAAAAGTCAAATTTTGCTTTCAATATTCGTGTTATTAAAACATGTCATATTTATTAGGTTCTTTAATAAGGTGTCTAATCAAAGGGAAGCCCTTTGATTATATTTTATCTTGTCACTTCGGGAAATATTAGTTAAAAATATAATGAGATAATTGAGACTTATTTCTTTTTTATTTTGTGATTTTCAGGCAACTTGTTAGTTTTATGGAATGGAAGAAGCTTTGTTGATTGAAATTCGAGTACGTTACTAGTTAGGTGGGAATCTGGAAGCTCATTTGATTAGAAGTTCGGTAACAGTCTCGTCTTTGTCTCCCTTAAGTTGTATTATGGATAAGCTGTTTCATATACTCTGATGTGACCTCGTCTTTGTCTCCCTCGAGTTGATACTATGGACAAGCTGTTTCACATATTTGTTTAATATTAGCTTTTTAGCTATCTTACTTATGTAATTTGCTCATTTATGGGTGTTTTTTTCCAGACATTAAGGTTTTATTGTCTAAGTGTTCGGGGACAACTTGCGTGTTTTTCGGTTAGATGATAAACTTTCTTAAATGAAAGAAACTCATTTTTTCTG
>Isoform0033810
GGGAACCAATCTTAATGATGTGTAGGAAGTAAAATAAATCACAGTCTTACCCTTTGATCTAATAGTGTTGTTAGTATAAGTTCACTTGAAACACATGGTTTCAAGACAGTGATAGAGGGCACACACTGGAAGTTGTCATTTCGTTGTGTGATATCTTATGATATATATGTACACATCAATTTTAATATGTTTGTTTCATTTAGTTTACGAAATTAAATCTGAGTTCTTCATTTATAAAACAATGAGAAGGACAATGCAGGTTGATTAAATAAGTGATAATTATTAACTACAAAATGATTGGTATCTTAATAGCGTATATTGCTGGATCAACTATTTTGAAATAGTCCACAACTGGACTCGCCTATGAGTGATAAATGTCTAGATTCGAAAAAAGAGTTATTGACTGAAATCCATAAGCCCTTTAGCACACAAATACATATAATGGATGATAAACACTTTTGTCCTATATGCCAAAATGAAGTTAGCGAGGTAGCTACTTTTTTCTTTGTTTATTAATATTTGATACAAACAATATTATAATTTCAAGCAGTATGATACAACTACGTAGGTTGGACATATATCATTCGTTGGCTAATTTTCATAGTGATCCTGAAACTTTTGTATTCCGGTGTTAAAGTTTATTCTTATAGATATTAAGCTTATTCAATACATATGTCGAAACTAGATATTAGGAGATGAGTGTGTAATGTATATATAATTGATATTATTGTGTCCTCATCATAAAGATAGTGGAAGAGGGACATGAGATGAAGCTCTTCAGACTAAGCATTGGTAGCCTTAAAACTCCCAGCATTGCAATATGACTAAGAATATAGACGGTCTTATTATGCACAAGAAATGATGAAAATGAAATAATGAATAGTGTACACCATAAAAAAAATTCTGTCGGATTTGAGTTGGTTGAAGAATATCTCAGTATCCAATACAAAAATATGTTGCCTATCACATTATGCTTTGAACTGTGTCTTTTTTAAAAGGGAAAAAAATTAATTTTTACATTAATGTATCGATACATGCTATATTACTCACTTGTGATCTTCTTCTTCTTCTTTTGTTTTTTTTAACTATCAGCCACACACTTGAAATTCAAGTAGGTGGAAGAAAAATTTCTAACTTCAGCACTGTCTGCATGTCATATGCAATAGGAATTCAGGAATCTGAAATGGTTAACATATTACATTAGAAGCTGGGAAGAGTTGGGGATCATGTGTGGAGGTCTAAAACAAGGAGAAGGATTGATTTATGCGTTCCAAGTTCCTGATTGAACTTTTAGGGTCTTAAGTGCATTCTATACATTGCTGATTTTTTGCAACCTATGTTAAAGGTCAATAATTGGTATAAATCTTCATTTATGTTTGATATTCTGAACTTTTATCTCCTATATGAAGGGTATCTTTTGGAAATTGGAGTTACACAGAGGCGGGCAGAAGCTGATAATTCCTGTAATTTCAATTCCAATGTTTTGCTCGTCAAAGTTTTAGAATACCTTCACTTCATCAGATTGACGTTGAGAGAAAGAAGCGGAGACAGAGGCAGATAAGAGATTCATTCACTTCATCATATTGACATTGAGAGAAGAGATTGGAGGACTGGATAGCTTGGTTCTTTTGATGGTAGTTGGACGTCAAGGAATATGTTGTTTTATCTATCGTAGTTAGACTGGAATAGTTTATTTTTACATGGAGTAGTATTTCAATTATGTTTTTGGTTTGGAAGAGGCATTTTGACTTGAAATGTAGCTAGTTTGTCGGTTTTGCGGATAATCATTGGTGTATATACTGAATTTTTTTTGATAATGATAATCAAGTTTTTGTTATTTTC
>Isoform0051075
GGGACACAAACACAGCACAAAAGAAAAAAAAACGGGGAGAGTGAAATTGGGGGAGAAAAGAGAGAAATTAGGGTTTGTAGAAATTGGAAAGGGGAAAATTGGGGGCTATTTGTTTGAGGGGTGTAAAGTCGAAGTTGGGTCGGAGTTGTGATGGGCTGTGGATGTGAGTAGCAGCAGCGCAGCAGCCGCGTGTGGTCACCGTTGGCACGCTGGCGGGCTGCAGCGGCGGTCGGCGACGCCGCAGTTGAGGCGGGTCGCGGCTATGGCTCGGTTCTGTTGCAGGGCGCAGGCGAGAGAAACACAGAGAGAGTGAGCGAAGAAGGAGATAGAGGTTGAGAGATGGCAGGGGGGACGCCGCCGGTGAGGGTGGTCGTCACGGTGGTCGTCTTCACGGGCGCAGTAGAGGGTTTAAACCGGGGTCGATTGTGCTGGGTTTTGTGATGATGGTGTTGCAACGACAGAGGAGTGAGATTGGCTGCGGTTGATGGGTTGTGATTCCGGTGGGCTCGGGGTCGCGACGGCGGCTCGTGGTAGGGACGGTGGTGGCTGCTGCGTTTTTCTCGTTAATTGTGTTGGTTGGTTTAGAGTTGTATTAGTATAGAGTGCAAGGTAAGTGTGGATTGGATGTGTGTTGGTTATGTATGCAGTGTGTGTGTATTGTGTCCAGCGGAGATGGAGTGGTGCAGGGGAGCCGCCGGAGCAACTCCGGTGAGCTCGAGGTCTGGCGGCGGTGTTGGAGGGCAGGGGATGTGAGGATGATGGCGTTGGGGTTGTTAAGAAATGGGGTTACTGTTGCGCCTTATTTGTTTTGATGGTTAATGATGGTTTTGGTACGAAAATGGTAGTATTGGGTTGGTTCTTAAAATGGCTGGTTGTGTGCAAGCTGCGCGTGTGCGTATTTCGCTGTTCTTGTTGTTGCTGATTGATTGTGTTAGTAAGTATGTTATTATTTTCGGAAGTTTAAATCGGGAAATTTATAATTATTATTTTTATAATTATCGGAGTTTAATTTTGGGGTTTAAATGGATATTTAGAGTTTAAATAATTTTAAAAGTTGTAAATTGTTAATGGGTGCTTTATACCGGTTTAAGTTTTGTAGTCGAGTTGTAAATTATTATCGATGATTCGTACATGGGTTTAAGTATGTTAGGAATCGTAGAAATCGGTGAATGTTGGAATTGTTTTGGGCTTGTTGTTGAGGGGCTCTGACCCCTGGATAATCCATTTTACAAAAAGGTTATTTCGAAAATGTTCTTGTGACAGGG
>Isoform0051563
GGATACCAGGTGCATGATGAAACTAGCCAGGTAAGTGATCATTGTCTTGTTATATTATTTTTTCACACCAATATGGAGCTCCTTTTTATGGCTAACCAGATGAGGAGGTGTTACCTTCCTTGCCTTTCAGATTCAGTTGTTTGCGCGTTGTTACATTTTGTAAAGGTACCTCTGTATGTAATTTATATTCCCGTTCATTCTTTGGAACTAAGAGGAAAGAATATAAGAGATTTCATTTAGTATGTGTCTACTTTCCGCATATCGCTGGTTGGCTGTTTTTATAACATTTGGCCATTAAGTGGTTGTTGAGCAGTCACACAAAATTATCTGGTCATCAAAGTTTCAAGTAGGTACTTCGATTCTATCCGTTGTTAGTTAGTATTACTGTTTTCACAAGCTTGCTGTTAGCAGCTCAAGACTTGCTGACTTGCATCCTTAATTTAGAAATGGAATTCCTGCAGTTGCTATCTAAAAAATCTTAATCGCTCATTATATGGACTCCCAGTGTATCTAATGTGGGATAACTTGTTAACGTGAGTGGTACAAAAGCACCAAGAGAAATTTTCATTTTATTTGGCTAATTGAATTTTTTCATTTTTACTATCGTTTTACTTTTTGGTCGAAGAGAGAATTTCAGCTCTGCCGAGGTTAGCTTCTTTCCTGAGATTTAGTTTATCTTGCATCGACGCAAGCTGAAACATATTTATTGGTTCAACAATGCAGTTAACTGTCAGATATCAAGTTTAATTCATTACCAATTGTAATTCCATGTAACAGATGAGTTCAGTAGATGCAGCTATTGACAGAAGGATATCAGAAAGCAGGCTGGCCGGTCGCATGCCATTTTAGCTTTGAAGAGCTTTGAAGCTGCCGAGATGAGTAGGCCTTGGCACTCGGTCCTTCGTTTTGATTGTTTATTCAAGGGATGAAGATGTGAGCAGTTGCAGATGTAAGAATTGATTTTTTCGATCATTAGCAAGGATATATGGAACATGACTAATCATTTTATTTTTCCTGAAATAGGATTTACTTCTAATTTTCTTGAAAAACAGTCCACCTCTCTTCCTAGTTTTCAGTTTCTGTAGAACCCAGTTCTATAAAAGTTCTAGCCACACAATTTAGCAGTTTGTATTGAGCCATTTTGCCAGTTGGCATTTGTATTCATGTCTTTCTTTTCATACTAATGACTTTGCTTTTGGATTC
>Isoform0037483
GGGGGATTTCAAAATCAGCAAGAATCTTGTGATTTTTTGGAAAGTCAATGAATAGAGCTTAACATAGCATTTTTAGTGTTATTTTGATTAATATCGAATTATAGTTGTAACAAGGTGGAAACGAAAGCTGCAACAAAGCTCTTTTTTCTCCATAGATGTAGATGATCGGAAATCCCAAAAGGAGATAGAGATGGCTACAGGAGACGACTTAGTTTAACCTAGAAACCATGGAGAGAGACGGTTTTAATATATAAGGTTGAGAGAAATGAACACACTGAAAGGTCATGTTGAATCAGTGATAAGAATGAAAGAATTTCCAAATGTGGGTCACGGTTGGTGAGAGCAATATTAGTTATTATGTGAAGTCTTTTTGGACGCGTGTTAAGAAGATGCAGAGTTTAATTTCAGATCGAGAGAAATCAGGATGTGGTGCGTGTTTAGCTTCAGAGTTTCAATGAATGTGTATTTTACATTTACCCGAGGTCTGTATTTGGTGGTGGTGATGTTCTGACTAGTTATGGGGATCTTGCTTGTTGATGGAGTTCTTTGTCGATATGTGGGATGGTTGGAATCGGCTCTGTGAAGATGGGTTTTGTTCGGGCTCAAATATGTTTTGCTGGTGTAATGGAGCTCTCGGTTTGGTTTTTTGGTGGGATTTTATTGCTGGGAGTTCTATTGGGGGAGGTGTTTTGTGTTGTGTTTCTTTAAAGATTACGAAGAAGAATGGTTCCTTTGTGGAGGTGCGAGCTATGTTTTTGTTGATTGTTGAGAAGATCTGCCGGAGGTTCTACAGTTTATCTGGGAGAAAGCAAGCATTAACCATGCAATTCAAGCAATTCTGCAAGCCCAAGGCCAATCCTTAAGGCTGCGTTGTGCTCAGATTCAATCGAAGCCCTGTCTTGGGCCAAAGTTTTCTGGGAAGGAAAATTGGGCACAATGGAAGTGGTATTTACCCATATCTCTCTAGATTTTAATGAGGAGGCTGATCTCTTAGACAAAACGGGAGGGAAAATAATTAATTTTTTGAAAAATGGATTTAGTTACTATGGCTTGTCTTATTCCCTTTCTAATCCTGAAGAGATTAAGTAGATATGGCATTATTGAGTAGCAAGCAGCAGAAGTAATTTCAAGCTGCTGCTAGGAGTATATAAGTAAGGCTTGAGCTTCATTCTCTCATTTTTCTTCAAGGCAGATATGAATCATGTGTGGGTTCCTCCCCCTCGCAAGTTTATAAAATAAATATTCATGGTTCTTTGGTGGAGTTTCCGTTGCAGAATTGTAATACTAATGGTGTAGGAATTTTAGCAAGCTGGGAGATTCTAATGGGGCTTAATGGGGCCATTGAAGGGGATGAATGCATTTCAGTCACAGTCATCGAGGAGTGCCAGACGTTCAGGTAAATCAGGTAAATCAGGTAATGGTTGGTCTTGAAGGGGCTAATGGTCTTCCGATGTTGATGATGGAGTAGAGTAGAGGTTGTAAGCTATGGTTAGATGACTAAATTACAATGAATATCTATAGGCTGACAAAACTTTTGTTTGGATACGTAAGCTTTTGTCAGGGTTCTGTCCTGAAGTGTTTTAGTTTCAGTGACCAAACTCAGTATGATGTAATCCTCCTAATTTATATATATAATGTTTGATTATATAAAAAAAGAACTGTTATCAG
